# Supplementary material for: Proteomic Analysis and Functional Validation of a Brassica oleracea Endochitinase Involved in Resistance to Xanthomonas campestris
Source: Front Plant Sci. 2019 Apr 12;10:414. doi: 10.3389/fpls.2019.00414 (PMC6473119; doi:10.3389/fpls.2019.00414)
Supplement: TABLE S2 — Brassica oleracea var. capitata protein data obtained by LC-MS/MS. The data in each cultivar are reported in separate spreadsheets. [file Table_2.XLSX]

## Sheet: Legend Supp Table
Supplementary Table S2. Brassica oleracea var. capitata protein data obtained by LC-MS/MS. The data in each cultivar are reported in separate spreadsheets.

## Sheet: RawDataProtein list_RI-RC
Astrus (RI:RC)_Total leaves sample_Protein list
Protein Group	Protein ID	Accession	-10lgP	Coverage (%)	#Peptides	#Unique	PTM	Avg. Mass	Description
1	3	tr|A0A0H3XYL7|A0A0H3XYL7_BRAOC	429.54	76	141	12	Y	52956	Ribulose bisphosphate carboxylase large chain OS=Brassica oleracea var. capitata GN=rbcL PE=3 SV=1
1	4	P48686|RBL_BRAOL	429.54	76	141	12	Y	52956	Ribulose bisphosphate carboxylase large chain OS=Brassica oleracea GN=rbcL PE=3 SV=1
2	18	tr|A0A191SEW5|A0A191SEW5_BRANI	400.92	72	120	5	Y	52952	Ribulose bisphosphate carboxylase large chain OS=Brassica nigra GN=rbcL PE=3 SV=1
3	19	tr|K4FZS3|K4FZS3_BRAOL	368.73	68	88	2	Y	42319	Ribulose bisphosphate carboxylase large chain (Fragment) OS=Brassica oleracea GN=rbcL PE=3 SV=1
5	9	tr|A0A0D3B5W7|A0A0D3B5W7_BRAOL	365.96	84	68	7	Y	51900	Uncharacterized protein OS=Brassica oleracea var. oleracea PE=4 SV=1
5	10	tr|X2C5E1|X2C5E1_BRAOL	365.96	84	68	7	Y	51900	Chloroplast ribulose-1,5-bisphosphate carboxylase/oxygenase activase protein OS=Brassica oleracea PE=2 SV=1
6	12	tr|A0A0D3C580|A0A0D3C580_BRAOL	351.55	81	60	18	Y	48111	Uncharacterized protein OS=Brassica oleracea var. oleracea PE=4 SV=1
9	11	tr|A0A0H3Y304|A0A0H3Y304_BRAOC	350.71	87	51	12	Y	53748	ATP synthase subunit beta, chloroplastic OS=Brassica oleracea var. capitata GN=atpB PE=3 SV=1
8	8	tr|A0A0D3BQG5|A0A0D3BQG5_BRAOL	349.18	80	66	9	Y	51294	Uncharacterized protein OS=Brassica oleracea var. oleracea PE=4 SV=1
13	1	tr|A0A0D3AE60|A0A0D3AE60_BRAOL	348.19	76	37	3	Y	50135	Phosphoglycerate kinase OS=Brassica oleracea var. oleracea PE=3 SV=1
14	2	tr|A0A0D3BB01|A0A0D3BB01_BRAOL	347.43	75	37	4	Y	50255	Phosphoglycerate kinase OS=Brassica oleracea var. oleracea GN=PGK1 PE=3 SV=1
11	7	tr|A0A0D3CKS7|A0A0D3CKS7_BRAOL	347.1	43	37	5	Y	88054	Phosphoglycerate kinase OS=Brassica oleracea var. oleracea PE=3 SV=1
7	100	tr|A0A0D2ZQG6|A0A0D2ZQG6_BRAOL	343.72	63	65	1	Y	42680	Uncharacterized protein OS=Brassica oleracea var. oleracea PE=4 SV=1
12	92	tr|A0A0D3CND4|A0A0D3CND4_BRAOL	333.34	57	36	30	Y	37215	Carbonic anhydrase OS=Brassica oleracea var. oleracea PE=3 SV=1
10	15	tr|A0A191SEV9|A0A191SEV9_BRANI	333.03	78	40	1	Y	53816	ATP synthase subunit beta, chloroplastic OS=Brassica nigra GN=atpB PE=3 SV=1
21	17	tr|A0A0D3DKD8|A0A0D3DKD8_BRAOL	321.01	65	38	29	Y	47548	Glyceraldehyde-3-phosphate dehydrogenase OS=Brassica oleracea var. oleracea GN=GAPB PE=3 SV=1
22	22	tr|A0A0D3B420|A0A0D3B420_BRAOL	316.68	51	50	20	Y	103178	Uncharacterized protein OS=Brassica oleracea var. oleracea GN=CLPC PE=3 SV=1
17	16	tr|A0A0D3A152|A0A0D3A152_BRAOL	315.31	64	39	7	Y	57261	Serine hydroxymethyltransferase OS=Brassica oleracea var. oleracea PE=3 SV=1
19	20	tr|A0A0D3BJQ6|A0A0D3BJQ6_BRAOL	306.35	63	37	5	Y	57292	Serine hydroxymethyltransferase OS=Brassica oleracea var. oleracea PE=3 SV=1
27	94	tr|A0A0D3BJB3|A0A0D3BJB3_BRAOL	306.24	60	31	4	Y	42975	Fructose-bisphosphate aldolase OS=Brassica oleracea var. oleracea PE=3 SV=1
38	23	tr|A0A0D3DUP5|A0A0D3DUP5_BRAOL	304.35	50	31	8	Y	79627	Uncharacterized protein OS=Brassica oleracea var. oleracea PE=4 SV=1
32	28	tr|A0A0D3CCN9|A0A0D3CCN9_BRAOL	303.94	62	29	4	Y	53091	Uncharacterized protein OS=Brassica oleracea var. oleracea PE=4 SV=1
26	95	tr|A0A0D3DIE9|A0A0D3DIE9_BRAOL	303.27	60	31	2	Y	43064	Fructose-bisphosphate aldolase OS=Brassica oleracea var. oleracea PE=3 SV=1
43	24	tr|A0A0D3BWL2|A0A0D3BWL2_BRAOL	302.63	48	31	8	Y	79257	Uncharacterized protein OS=Brassica oleracea var. oleracea PE=4 SV=1
18	63	tr|A0A0D3C9I2|A0A0D3C9I2_BRAOL	301.38	60	33	3	Y	42692	Glyceraldehyde-3-phosphate dehydrogenase OS=Brassica oleracea var. oleracea PE=3 SV=1
31	25	tr|A0A0D3DR12|A0A0D3DR12_BRAOL	301.31	67	32	8	Y	52875	Uncharacterized protein OS=Brassica oleracea var. oleracea PE=4 SV=1
28	93	tr|A0A0D3A0U9|A0A0D3A0U9_BRAOL	301.26	60	31	2	Y	42962	Fructose-bisphosphate aldolase OS=Brassica oleracea var. oleracea PE=3 SV=1
20	64	tr|A0A0D3DXN8|A0A0D3DXN8_BRAOL	299.42	60	32	2	Y	42583	Glyceraldehyde-3-phosphate dehydrogenase OS=Brassica oleracea var. oleracea PE=3 SV=1
57	67	tr|A0A0D3DXW2|A0A0D3DXW2_BRAOL	297.3	62	32	32	Y	44439	Aminomethyltransferase OS=Brassica oleracea var. oleracea PE=3 SV=1
39	72	tr|A0A0D3CDK7|A0A0D3CDK7_BRAOL	295.25	62	30	4	Y	44383	Phosphoribulokinase OS=Brassica oleracea var. oleracea PE=3 SV=1
65	21	tr|A0A0D3B7B3|A0A0D3B7B3_BRAOL	295.11	61	29	4	Y	57343	Uncharacterized protein OS=Brassica oleracea var. oleracea PE=3 SV=1
35	34	tr|A0A0D3A4L7|A0A0D3A4L7_BRAOL	291.8	38	33	7	Y	79401	Elongation factor Tu OS=Brassica oleracea var. oleracea PE=3 SV=1
62	36	tr|A0A0D3C2G7|A0A0D3C2G7_BRAOL	291.78	34	31	6	Y	102567	Uncharacterized protein (Fragment) OS=Brassica oleracea var. oleracea PE=3 SV=1
24	181	tr|A0A0D3E2N9|A0A0D3E2N9_BRAOL	290.91	64	31	1	Y	35189	Uncharacterized protein OS=Brassica oleracea var. oleracea PE=4 SV=1
24	180	tr|A0A0D3AYU0|A0A0D3AYU0_BRAOL	290.91	64	31	1	Y	35185	Uncharacterized protein OS=Brassica oleracea var. oleracea PE=4 SV=1
45	104	tr|A0A0D3DKY7|A0A0D3DKY7_BRAOL	290.86	59	28	2	Y	44992	Phosphoribulokinase OS=Brassica oleracea var. oleracea GN=PRK PE=3 SV=1
78	58	tr|A0A0D3C9T6|A0A0D3C9T6_BRAOL	290.03	71	25	1	Y	36969	Glyceraldehyde-3-phosphate dehydrogenase OS=Brassica oleracea var. oleracea PE=3 SV=1
66	52	tr|A0A0H3XZN3|A0A0H3XZN3_BRAOC	289.94	47	27	24	Y	55328	ATP synthase subunit alpha, chloroplastic OS=Brassica oleracea var. capitata GN=atpA PE=3 SV=1
53	31	tr|A0A0D3D906|A0A0D3D906_BRAOL	289.38	52	29	3	Y	51540	Elongation factor Tu OS=Brassica oleracea var. oleracea PE=3 SV=1
36	119	tr|A0A0D3BZ71|A0A0D3BZ71_BRAOL	289.09	47	31	3	Y	53757	Glutamine synthetase (Fragment) OS=Brassica oleracea var. oleracea PE=3 SV=1
83	59	tr|A0A0D3DPI3|A0A0D3DPI3_BRAOL	287.9	71	24	1	Y	37067	Glyceraldehyde-3-phosphate dehydrogenase OS=Brassica oleracea var. oleracea PE=3 SV=1
37	26	tr|A0A0D3BN92|A0A0D3BN92_BRAOL	286.79	66	40	5	Y	63742	Uncharacterized protein OS=Brassica oleracea var. oleracea PE=3 SV=1
51	27	tr|A0A0D3CSF1|A0A0D3CSF1_BRAOL	285.69	56	36	2	Y	63902	Uncharacterized protein OS=Brassica oleracea var. oleracea PE=3 SV=1
67	75	tr|A0A0D3CTI0|A0A0D3CTI0_BRAOL	284.07	77	25	2	Y	38425	Fructose-bisphosphate aldolase OS=Brassica oleracea var. oleracea PE=3 SV=1
47	97	tr|A0A0D3B8H2|A0A0D3B8H2_BRAOL	283.84	51	26	1	Y	41097	Uncharacterized protein OS=Brassica oleracea var. oleracea PE=3 SV=1
47	99	tr|A0A0D3ASN3|A0A0D3ASN3_BRAOL	283.84	51	26	1	Y	41136	Uncharacterized protein OS=Brassica oleracea var. oleracea PE=3 SV=1
41	46	tr|A0A0D3EGT1|A0A0D3EGT1_BRAOL	283.78	53	29	2	Y	59598	ATP synthase subunit beta OS=Brassica oleracea var. oleracea PE=3 SV=1
40	143	tr|A0A0D3DL12|A0A0D3DL12_BRAOL	283.67	46	30	2	Y	47387	Glutamine synthetase OS=Brassica oleracea var. oleracea PE=3 SV=1
34	38	tr|A0A0D3B0C3|A0A0D3B0C3_BRAOL	283.51	53	28	1	Y	59533	ATP synthase subunit beta OS=Brassica oleracea var. oleracea PE=3 SV=1
52	101	tr|A0A0D3E873|A0A0D3E873_BRAOL	282.95	51	26	1	Y	41191	Uncharacterized protein OS=Brassica oleracea var. oleracea PE=3 SV=1
46	263	tr|Q6DV58|Q6DV58_BRAOL	282.14	57	27	1	Y	36815	Photosystem II protein OS=Brassica oleracea GN=psbO PE=2 SV=1
71	77	tr|A0A0D3BYD7|A0A0D3BYD7_BRAOL	281.59	74	24	2	Y	38491	Fructose-bisphosphate aldolase OS=Brassica oleracea var. oleracea PE=3 SV=1
84	56	tr|A0A0D3AJM6|A0A0D3AJM6_BRAOL	279.91	36	25	2	Y	84389	Uncharacterized protein OS=Brassica oleracea var. oleracea PE=3 SV=1
55	32	tr|A0A0D3CYR2|A0A0D3CYR2_BRAOL	279.59	44	30	30	Y	75314	Uncharacterized protein OS=Brassica oleracea var. oleracea GN=FTSH1 PE=3 SV=1
69	45	tr|A0A0D3C8Q5|A0A0D3C8Q5_BRAOL	279.47	61	24	24	Y	42428	Uncharacterized protein OS=Brassica oleracea var. oleracea PE=4 SV=1
74	33	tr|A0A0D3A9B7|A0A0D3A9B7_BRAOL	278.82	35	31	1	Y	102871	Uncharacterized protein OS=Brassica oleracea var. oleracea PE=3 SV=1
54	217	tr|A0A0D3A8H2|A0A0D3A8H2_BRAOL	277.94	54	28	5	Y	39395	Uncharacterized protein OS=Brassica oleracea var. oleracea GN=PSBO2 PE=4 SV=1
60	264	tr|A0A0D3E051|A0A0D3E051_BRAOL	277.25	74	25	25	Y	22575	Uncharacterized protein OS=Brassica oleracea var. oleracea PE=4 SV=1
58	60	tr|A0A0D3E2R1|A0A0D3E2R1_BRAOL	275.76	68	29	24	Y	40674	Ferredoxin--NADP reductase OS=Brassica oleracea var. oleracea PE=3 SV=1
23	39	tr|A0A0D3DFV0|A0A0D3DFV0_BRAOL	275.62	49	39	1	Y	75723	Uncharacterized protein OS=Brassica oleracea var. oleracea PE=3 SV=1
16	394	tr|A0A075M3S9|A0A075M3S9_BRAOL	274.95	61	26	2	Y	19865	Ribulose bisphosphate carboxylase small chain (Fragment) OS=Brassica oleracea GN=rbcS PE=3 SV=1
16	395	tr|A0A0D3BZM2|A0A0D3BZM2_BRAOL	274.95	60	26	2	Y	20317	Ribulose bisphosphate carboxylase small chain OS=Brassica oleracea var. oleracea PE=3 SV=1
49	44	tr|A0A0D3ADP1|A0A0D3ADP1_BRAOL	274.03	79	28	1	Y	40390	Uncharacterized protein OS=Brassica oleracea var. oleracea PE=4 SV=1
68	29	tr|C9EH44|C9EH44_BRAOL	273.3	58	24	1	Y	56690	Catalase OS=Brassica oleracea PE=2 SV=1
44	57	tr|A0A0D3CK91|A0A0D3CK91_BRAOL	272.57	79	29	1	Y	40734	Uncharacterized protein OS=Brassica oleracea var. oleracea PE=4 SV=1
105	198	tr|A0A0D3A6M9|A0A0D3A6M9_BRAOL	271.91	24	21	19	Y	101041	Fructose-bisphosphate aldolase OS=Brassica oleracea var. oleracea PE=3 SV=1
64	37	tr|A0A0D3BL76|A0A0D3BL76_BRAOL	271.36	58	24	2	Y	56896	Catalase OS=Brassica oleracea var. oleracea PE=3 SV=1
25	40	tr|A0A0D3DMN8|A0A0D3DMN8_BRAOL	270.61	44	38	1	Y	80202	Uncharacterized protein (Fragment) OS=Brassica oleracea var. oleracea PE=3 SV=1
56	51	tr|A6XG32|A6XG32_BRAOA	269.5	49	28	3	Y	62707	Myrosinase OS=Brassica oleracea var. alboglabra PE=2 SV=1
112	313	tr|A0A0D3C4U5|A0A0D3C4U5_BRAOL	269.49	47	20	20	Y	36162	Uncharacterized protein OS=Brassica oleracea var. oleracea PE=4 SV=1
171	103	tr|A0A0D3DDD9|A0A0D3DDD9_BRAOL	269	52	17	17	Y	43741	Uncharacterized protein OS=Brassica oleracea var. oleracea GN=HCF136 PE=4 SV=1
42	277	tr|A0A075M547|A0A075M547_BRAOL	267.07	61	24	7	Y	19908	Ribulose bisphosphate carboxylase small chain (Fragment) OS=Brassica oleracea GN=rbcS PE=3 SV=1
42	279	tr|A0A0D3CSW6|A0A0D3CSW6_BRAOL	267.07	60	24	7	Y	20302	Ribulose bisphosphate carboxylase small chain OS=Brassica oleracea var. oleracea PE=3 SV=1
42	289	tr|A0A075M3T4|A0A075M3T4_BRAOL	267.07	61	24	7	Y	19926	Ribulose bisphosphate carboxylase small chain (Fragment) OS=Brassica oleracea GN=rbcS PE=3 SV=1
50	144	tr|A0A0D2ZPE9|A0A0D2ZPE9_BRAOL	266.91	42	22	4	Y	42816	Glyceraldehyde-3-phosphate dehydrogenase OS=Brassica oleracea var. oleracea PE=3 SV=1
33	47	tr|A0A0D3A5X5|A0A0D3A5X5_BRAOL	266.46	47	38	6	Y	76037	Uncharacterized protein OS=Brassica oleracea var. oleracea PE=3 SV=1
87	41	tr|A0A0D3EIB5|A0A0D3EIB5_BRAOL	265.77	41	26	9	Y	70844	Uncharacterized protein OS=Brassica oleracea var. oleracea PE=3 SV=1
122	142	tr|A0A0D3EID2|A0A0D3EID2_BRAOL	264.68	72	19	19	Y	27164	Uncharacterized protein OS=Brassica oleracea var. oleracea PE=4 SV=1
75	70	tr|A0A0D3ADP2|A0A0D3ADP2_BRAOL	261.82	72	25	1	Y	40369	Uncharacterized protein OS=Brassica oleracea var. oleracea PE=4 SV=1
59	87	tr|A0A0D3D7X1|A0A0D3D7X1_BRAOL	261.08	67	30	4	Y	39776	Uncharacterized protein OS=Brassica oleracea var. oleracea PE=4 SV=1
101	84	tr|A0A0D3BSK2|A0A0D3BSK2_BRAOL	261.03	56	20	4	Y	48652	Uncharacterized protein OS=Brassica oleracea var. oleracea PE=3 SV=1
73	71	tr|A0A0D3BBA2|A0A0D3BBA2_BRAOL	260.5	71	26	4	Y	40409	Uncharacterized protein OS=Brassica oleracea var. oleracea PE=4 SV=1
93	273	tr|A0A0D3DV08|A0A0D3DV08_BRAOL	258.57	57	14	8	Y	27455	Peptidyl-prolyl cis-trans isomerase OS=Brassica oleracea var. oleracea PE=3 SV=1
61	88	tr|A0A0D3DQI2|A0A0D3DQI2_BRAOL	258.22	64	29	3	Y	40822	Uncharacterized protein OS=Brassica oleracea var. oleracea PE=4 SV=1
85	43	tr|A0A0D3BAZ0|A0A0D3BAZ0_BRAOL	257.54	38	24	1	Y	71256	Uncharacterized protein OS=Brassica oleracea var. oleracea PE=3 SV=1
97	133	tr|A0A0D3BTC0|A0A0D3BTC0_BRAOL	256.38	31	19	8	Y	78118	Uncharacterized protein OS=Brassica oleracea var. oleracea GN=VAR2 PE=3 SV=1
79	62	tr|A0A0D3D7T0|A0A0D3D7T0_BRAOL	255.13	33	26	15	Y	112412	Catalase OS=Brassica oleracea var. oleracea PE=3 SV=1
92	53	tr|A0A0D3AE77|A0A0D3AE77_BRAOL	254.64	38	25	2	Y	71102	Uncharacterized protein OS=Brassica oleracea var. oleracea PE=3 SV=1
77	187	tr|A0A0D3DW83|A0A0D3DW83_BRAOL	254.18	57	21	9	Y	42855	Fructose-bisphosphate aldolase OS=Brassica oleracea var. oleracea PE=3 SV=1
115	91	tr|A0A0D3B4N7|A0A0D3B4N7_BRAOL	254.08	54	21	5	Y	48546	Uncharacterized protein OS=Brassica oleracea var. oleracea PE=3 SV=1
82	464	tr|A0A0D3DYQ1|A0A0D3DYQ1_BRAOL	253.11	48	18	4	Y	28187	Uncharacterized protein OS=Brassica oleracea var. oleracea PE=4 SV=1
113	83	tr|A0A0D3C833|A0A0D3C833_BRAOL	252.37	38	22	1	Y	73608	Uncharacterized protein OS=Brassica oleracea var. oleracea PE=3 SV=1
106	114	tr|A0A0D3AIC2|A0A0D3AIC2_BRAOL	251.46	55	21	2	Y	41692	Uncharacterized protein OS=Brassica oleracea var. oleracea PE=3 SV=1
106	115	tr|A0A0D3EGN0|A0A0D3EGN0_BRAOL	251.46	55	21	2	Y	41690	Uncharacterized protein OS=Brassica oleracea var. oleracea PE=3 SV=1
76	463	tr|A0A0D3DJ65|A0A0D3DJ65_BRAOL	250.71	49	16	2	Y	27943	Uncharacterized protein OS=Brassica oleracea var. oleracea PE=4 SV=1
124	204	tr|A0A0H3XYM2|A0A0H3XYM2_BRAOC	250.2	51	17	17	Y	35389	Cytochrome f OS=Brassica oleracea var. capitata GN=petA PE=3 SV=1
124	221	tr|A0A191SEX0|A0A191SEX0_BRANI	250.2	51	17	17	Y	35389	Cytochrome f OS=Brassica nigra GN=petA PE=3 SV=1
86	310	tr|A0A0D3C0Z6|A0A0D3C0Z6_BRAOL	248.6	40	16	1	Y	41684	Fructose-bisphosphate aldolase OS=Brassica oleracea var. oleracea PE=3 SV=1
104	78	tr|A0A0D3DJ59|A0A0D3DJ59_BRAOL	247.65	41	24	3	Y	73870	Uncharacterized protein OS=Brassica oleracea var. oleracea PE=3 SV=1
109	211	tr|A0A0D3B8D6|A0A0D3B8D6_BRAOL	246.53	55	16	16	Y	37881	Uncharacterized protein OS=Brassica oleracea var. oleracea GN=APX4 PE=3 SV=1
117	319	tr|A0A0D3E811|A0A0D3E811_BRAOL	246.49	50	18	16	Y	27157	Uncharacterized protein OS=Brassica oleracea var. oleracea GN=PSBQ PE=4 SV=1
70	271	tr|A0A0D2ZRQ6|A0A0D2ZRQ6_BRAOL	245.95	64	22	22	Y	23883	Uncharacterized protein OS=Brassica oleracea var. oleracea GN=ATPRX Q PE=4 SV=1
114	74	tr|A0A0D3EEL1|A0A0D3EEL1_BRAOL	245.87	33	20	1	Y	82607	Uncharacterized protein OS=Brassica oleracea var. oleracea PE=3 SV=1
152	145	tr|A0A0D3A8W2|A0A0D3A8W2_BRAOL	245.34	40	16	16	Y	54062	Uncharacterized protein OS=Brassica oleracea var. oleracea GN=PTAC16 PE=4 SV=1
95	146	tr|A0A0D3BXN3|A0A0D3BXN3_BRAOL	245.07	43	19	2	Y	42811	Uncharacterized protein OS=Brassica oleracea var. oleracea GN=SBPASE PE=3 SV=1
94	154	tr|A0A0D3DTG9|A0A0D3DTG9_BRAOL	244.83	46	19	2	Y	42552	Uncharacterized protein OS=Brassica oleracea var. oleracea PE=3 SV=1
123	80	tr|A0A0D3ARK5|A0A0D3ARK5_BRAOL	244.73	37	18	18	Y	68724	Uncharacterized protein OS=Brassica oleracea var. oleracea PE=3 SV=1
123	81	tr|A0A0D3CVY0|A0A0D3CVY0_BRAOL	244.73	37	18	18	Y	68670	Uncharacterized protein OS=Brassica oleracea var. oleracea PE=3 SV=1
133	136	tr|A0A0D3ARR0|A0A0D3ARR0_BRAOL	244.67	49	16	2	Y	42173	Phosphoglycerate kinase OS=Brassica oleracea var. oleracea PE=3 SV=1
99	82	tr|A0A0D3AFK9|A0A0D3AFK9_BRAOL	244.09	40	21	9	Y	58869	Uncharacterized protein OS=Brassica oleracea var. oleracea PE=3 SV=1
166	110	tr|A0A0D3BRG9|A0A0D3BRG9_BRAOL	243.93	53	20	6	Y	47571	Uncharacterized protein OS=Brassica oleracea var. oleracea PE=3 SV=1
150	212	tr|A0A0D3CZL9|A0A0D3CZL9_BRAOL	243.5	37	14	1	Y	51276	Uncharacterized protein OS=Brassica oleracea var. oleracea GN=AOAT2 PE=4 SV=1
102	147	tr|A0A0D3C8E0|A0A0D3C8E0_BRAOL	242.7	73	15	2	Y	27675	Uncharacterized protein OS=Brassica oleracea var. oleracea PE=3 SV=1
102	148	tr|H6TDM4|H6TDM4_BRAOT	242.7	73	15	2	Y	27675	Ascorbate peroxidase OS=Brassica oleracea var. italica GN=APX PE=2 SV=1
102	149	tr|Q8W3J6|Q8W3J6_BRAOL	242.7	73	15	2	Y	27675	Ascorbate peroxidase OS=Brassica oleracea GN=BO-APX 1 PE=2 SV=1
103	213	tr|A0A0D3CQE1|A0A0D3CQE1_BRAOL	242.38	50	17	1	Y	35747	Malate dehydrogenase OS=Brassica oleracea var. oleracea PE=3 SV=1
197	152	tr|A0A0D3C4L8|A0A0D3C4L8_BRAOL	241.36	51	16	2	Y	39231	Uncharacterized protein OS=Brassica oleracea var. oleracea PE=4 SV=1
80	162	tr|A0A0D3AJ33|A0A0D3AJ33_BRAOL	239.38	67	20	16	Y	28335	Carbonic anhydrase OS=Brassica oleracea var. oleracea GN=CA2 PE=3 SV=1
145	177	tr|A0A0D3DIP9|A0A0D3DIP9_BRAOL	238.24	40	16	1	Y	47005	Uncharacterized protein OS=Brassica oleracea var. oleracea PE=4 SV=1
153	222	tr|A0A0D3BPM1|A0A0D3BPM1_BRAOL	238.24	49	14	4	Y	41788	Cysteine synthase OS=Brassica oleracea var. oleracea PE=3 SV=1
110	151	tr|S5R9K7|S5R9K7_BRAOA	238.06	73	15	2	Y	27611	Ascorbate peroxidase OS=Brassica oleracea var. alboglabra PE=2 SV=1
88	167	tr|A0A0D3CQN2|A0A0D3CQN2_BRAOL	238.02	52	20	5	Y	35905	Malate dehydrogenase OS=Brassica oleracea var. oleracea PE=3 SV=1
139	137	tr|A0A0D3BC17|A0A0D3BC17_BRAOL	238.01	47	19	5	Y	41891	Uncharacterized protein OS=Brassica oleracea var. oleracea PE=3 SV=1
139	138	tr|A0A0D3CIQ7|A0A0D3CIQ7_BRAOL	238.01	47	19	5	Y	41877	Uncharacterized protein OS=Brassica oleracea var. oleracea PE=3 SV=1
165	199	tr|A0A0D3BIW2|A0A0D3BIW2_BRAOL	235.91	46	13	10	Y	40076	Uncharacterized protein OS=Brassica oleracea var. oleracea PE=4 SV=1
143	155	tr|A0A0D3D1V1|A0A0D3D1V1_BRAOL	235.15	44	15	1	Y	42075	Phosphoglycerate kinase OS=Brassica oleracea var. oleracea PE=3 SV=1
120	179	tr|A0A0D3CGB8|A0A0D3CGB8_BRAOL	235.13	56	18	18	Y	36097	Annexin OS=Brassica oleracea var. oleracea PE=3 SV=1
89	214	tr|A0A0D3BMU9|A0A0D3BMU9_BRAOL	234.74	45	18	2	Y	39656	Malate dehydrogenase (Fragment) OS=Brassica oleracea var. oleracea PE=3 SV=1
154	228	tr|A0A0D3C0Y4|A0A0D3C0Y4_BRAOL	234.13	45	15	6	Y	37999	Uncharacterized protein OS=Brassica oleracea var. oleracea PE=3 SV=1
175	257	tr|A0A0D3C7D0|A0A0D3C7D0_BRAOL	232.2	37	14	1	Y	48428	Uncharacterized protein (Fragment) OS=Brassica oleracea var. oleracea PE=4 SV=1
107	171	tr|M1GDJ6|M1GDJ6_BRAOL	231.73	58	14	6	Y	35718	Malate dehydrogenase OS=Brassica oleracea GN=MDH PE=2 SV=1
107	172	tr|A0A0D3C7I8|A0A0D3C7I8_BRAOL	231.73	58	14	6	Y	35718	Malate dehydrogenase OS=Brassica oleracea var. oleracea PE=3 SV=1
264	188	tr|A0A0D3A305|A0A0D3A305_BRAOL	231.47	27	12	5	Y	60975	Uncharacterized protein OS=Brassica oleracea var. oleracea PE=3 SV=1
163	218	tr|A0A0D3DW97|A0A0D3DW97_BRAOL	230.79	50	14	5	Y	32916	Uncharacterized protein OS=Brassica oleracea var. oleracea PE=3 SV=1
168	109	tr|A0A0D3E7V5|A0A0D3E7V5_BRAOL	230.55	30	15	14	Y	89014	Uncharacterized protein OS=Brassica oleracea var. oleracea PE=3 SV=1
96	89	tr|A0A0D3AXF1|A0A0D3AXF1_BRAOL	230.04	43	22	2	Y	55354	Uncharacterized protein OS=Brassica oleracea var. oleracea PE=3 SV=1
162	106	tr|A0A0D3CDW7|A0A0D3CDW7_BRAOL	229.95	49	16	16	Y	54091	Uncharacterized protein OS=Brassica oleracea var. oleracea PE=3 SV=1
162	107	tr|A0A0D3DQJ4|A0A0D3DQJ4_BRAOL	229.95	49	16	16	Y	54063	Uncharacterized protein OS=Brassica oleracea var. oleracea PE=3 SV=1
162	105	tr|A0A0D3D7U9|A0A0D3D7U9_BRAOL	229.95	49	16	16	Y	53451	Uncharacterized protein OS=Brassica oleracea var. oleracea PE=3 SV=1
164	322	tr|A0A0D3DDE4|A0A0D3DDE4_BRAOL	229.89	37	14	14	Y	41367	Uncharacterized protein OS=Brassica oleracea var. oleracea PE=4 SV=1
148	161	tr|A0A0D3B358|A0A0D3B358_BRAOL	228.42	26	15	1	Y	62989	Uncharacterized protein OS=Brassica oleracea var. oleracea PE=3 SV=1
248	255	tr|A0A0D3DVQ0|A0A0D3DVQ0_BRAOL	228.06	28	11	1	Y	54222	Uncharacterized protein OS=Brassica oleracea var. oleracea PE=3 SV=1
116	163	tr|A0A0D3DRC9|A0A0D3DRC9_BRAOL	226.96	52	19	7	Y	34266	Uncharacterized protein OS=Brassica oleracea var. oleracea PE=4 SV=1
160	120	tr|A0A0D3A2Q4|A0A0D3A2Q4_BRAOL	226.95	20	14	13	Y	96503	Aspartate aminotransferase OS=Brassica oleracea var. oleracea PE=4 SV=1
160	126	tr|U6JMB1|U6JMB1_BRAOL	226.95	38	14	13	Y	49805	Aspartate aminotransferase OS=Brassica oleracea PE=4 SV=1
135	586	tr|A0A0D3AK68|A0A0D3AK68_BRAOL	226.65	43	11	2	Y	21932	Uncharacterized protein OS=Brassica oleracea var. oleracea PE=3 SV=1
134	178	tr|A0A0D3CMR7|A0A0D3CMR7_BRAOL	226.05	59	16	4	Y	29283	Uncharacterized protein OS=Brassica oleracea var. oleracea PE=3 SV=1
203	233	tr|A0A0D3C648|A0A0D3C648_BRAOL	225.37	61	14	4	Y	32498	Cysteine synthase OS=Brassica oleracea var. oleracea PE=3 SV=1
173	112	tr|A0A0D3C1Q3|A0A0D3C1Q3_BRAOL	224.59	43	17	5	Y	53091	Uncharacterized protein OS=Brassica oleracea var. oleracea PE=3 SV=1
128	150	tr|A0A0D3CP20|A0A0D3CP20_BRAOL	224.32	39	19	12	Y	62892	Dihydrolipoyl dehydrogenase OS=Brassica oleracea var. oleracea GN=mtLPD1 PE=4 SV=1
158	108	tr|A0A0D3AXH2|A0A0D3AXH2_BRAOL	223.12	25	17	17	Y	93937	Uncharacterized protein OS=Brassica oleracea var. oleracea PE=4 SV=1
111	380	tr|A0A0D3AK84|A0A0D3AK84_BRAOL	223.12	60	16	16	Y	26702	Uncharacterized protein OS=Brassica oleracea var. oleracea PE=3 SV=1
247	219	tr|A0A0D3C1P0|A0A0D3C1P0_BRAOL	223.07	33	11	3	Y	54469	Uncharacterized protein OS=Brassica oleracea var. oleracea PE=3 SV=1
125	189	tr|A0A0D3DSX5|A0A0D3DSX5_BRAOL	222.95	46	15	13	Y	44795	Uncharacterized protein OS=Brassica oleracea var. oleracea PE=3 SV=1
195	388	tr|A0A0D3AJG2|A0A0D3AJG2_BRAOL	221.07	38	11	5	Y	39348	Uncharacterized protein OS=Brassica oleracea var. oleracea PE=4 SV=1
204	265	tr|A0A0D3C408|A0A0D3C408_BRAOL	220.58	43	12	12	Y	32399	Uncharacterized protein OS=Brassica oleracea var. oleracea PE=3 SV=1
100	306	tr|A0A0D3ED38|A0A0D3ED38_BRAOL	220.19	33	14	14	Y	49488	Elongation factor 1-alpha OS=Brassica oleracea var. oleracea PE=3 SV=1
100	305	tr|A0A0D3C8E5|A0A0D3C8E5_BRAOL	220.19	32	14	14	Y	51945	Elongation factor 1-alpha OS=Brassica oleracea var. oleracea PE=3 SV=1
100	302	tr|M9XKE5|M9XKE5_BRAOB	220.19	33	14	14	Y	49474	Elongation factor 1-alpha OS=Brassica oleracea var. botrytis PE=2 SV=1
100	303	tr|A0A0D3DYH7|A0A0D3DYH7_BRAOL	220.19	33	14	14	Y	49474	Elongation factor 1-alpha OS=Brassica oleracea var. oleracea PE=3 SV=1
100	304	tr|A0A0D3DYH8|A0A0D3DYH8_BRAOL	220.19	33	14	14	Y	49418	Elongation factor 1-alpha OS=Brassica oleracea var. oleracea PE=3 SV=1
265	158	tr|A0A0D3BC46|A0A0D3BC46_BRAOL	219.03	18	14	4	Y	120420	Uncharacterized protein OS=Brassica oleracea var. oleracea PE=4 SV=1
188	587	tr|A0A0D3B244|A0A0D3B244_BRAOL	218.92	43	11	1	Y	21885	Uncharacterized protein OS=Brassica oleracea var. oleracea PE=3 SV=1
194	250	tr|A0A0D3EHD9|A0A0D3EHD9_BRAOL	217.6	39	12	7	Y	37295	Uncharacterized protein OS=Brassica oleracea var. oleracea GN=2-Cys Prx B PE=4 SV=1
202	378	tr|A0A0D3B2U9|A0A0D3B2U9_BRAOL	216.93	27	12	2	Y	48310	Uncharacterized protein OS=Brassica oleracea var. oleracea PE=3 SV=1
210	358	tr|A0A0D3BAS5|A0A0D3BAS5_BRAOL	216.04	44	11	3	Y	28764	Uncharacterized protein OS=Brassica oleracea var. oleracea PE=4 SV=1
210	389	tr|A0A0D3AEF6|A0A0D3AEF6_BRAOL	214.78	43	11	3	Y	29224	Uncharacterized protein OS=Brassica oleracea var. oleracea PE=4 SV=1
192	324	tr|A0A0D3EGW0|A0A0D3EGW0_BRAOL	215.87	32	10	2	Y	41033	Uncharacterized protein OS=Brassica oleracea var. oleracea PE=3 SV=1
144	274	tr|A7LCK9|A7LCK9_BRAOL	215.34	25	13	1	Y	62219	Myrosinase OS=Brassica oleracea PE=2 SV=1
224	346	tr|A0A0D3D1J9|A0A0D3D1J9_BRAOL	214.56	42	14	2	Y	33555	Uncharacterized protein (Fragment) OS=Brassica oleracea var. oleracea PE=3 SV=1
236	391	tr|A0A0D3CL44|A0A0D3CL44_BRAOL	214.34	42	10	2	N	27937	Uncharacterized protein OS=Brassica oleracea var. oleracea PE=4 SV=1
190	493	tr|A0A0D3CVZ7|A0A0D3CVZ7_BRAOL	214	49	12	12	Y	24731	Uncharacterized protein OS=Brassica oleracea var. oleracea GN=ATGSTU20 PE=4 SV=1
201	366	tr|A0A0D3AI64|A0A0D3AI64_BRAOL	213.73	28	9	1	Y	40703	Uncharacterized protein OS=Brassica oleracea var. oleracea PE=3 SV=1
233	290	tr|A0A0D3ARF8|A0A0D3ARF8_BRAOL	213.54	50	15	1	Y	29285	Uncharacterized protein OS=Brassica oleracea var. oleracea PE=3 SV=1
246	442	tr|A0A0D3BXR0|A0A0D3BXR0_BRAOL	213.44	44	10	2	Y	27186	Uncharacterized protein OS=Brassica oleracea var. oleracea PE=3 SV=1
219	190	tr|A0A0D3DR99|A0A0D3DR99_BRAOL	213.24	33	14	11	Y	58482	Uncharacterized protein OS=Brassica oleracea var. oleracea PE=3 SV=1
214	191	tr|A0A0D3DVN9|A0A0D3DVN9_BRAOL	213.03	34	13	1	Y	53926	Uncharacterized protein OS=Brassica oleracea var. oleracea PE=3 SV=1
151	121	tr|A0A0D3B5D7|A0A0D3B5D7_BRAOL	212.92	27	19	4	Y	73627	Uncharacterized protein OS=Brassica oleracea var. oleracea PE=3 SV=1
151	122	tr|A0A0D3B4B4|A0A0D3B4B4_BRAOL	212.92	27	19	4	Y	73605	Uncharacterized protein OS=Brassica oleracea var. oleracea PE=3 SV=1
155	333	tr|A0A0D3AIF5|A0A0D3AIF5_BRAOL	212.77	51	12	7	Y	27992	Uncharacterized protein OS=Brassica oleracea var. oleracea PE=3 SV=1
130	208	tr|A0A0D3EGP4|A0A0D3EGP4_BRAOL	212.23	46	15	1	Y	37767	Malate dehydrogenase OS=Brassica oleracea var. oleracea GN=PMDH2 PE=3 SV=1
146	227	tr|A0A0D3C4Y0|A0A0D3C4Y0_BRAOL	211.16	47	12	5	Y	33052	Uncharacterized protein OS=Brassica oleracea var. oleracea GN=ATPDX1.1 PE=3 SV=1
301	240	tr|A0A0D3BZM6|A0A0D3BZM6_BRAOL	210.8	63	15	2	Y	28847	Uncharacterized protein OS=Brassica oleracea var. oleracea PE=3 SV=1
140	276	tr|A0A0D3E317|A0A0D3E317_BRAOL	210.28	85	14	10	Y	18411	Peptidyl-prolyl cis-trans isomerase OS=Brassica oleracea var. oleracea GN=ROC3 PE=3 SV=1
218	349	tr|A0A0D3ECC9|A0A0D3ECC9_BRAOL	209.7	37	12	2	Y	48103	Uncharacterized protein OS=Brassica oleracea var. oleracea PE=4 SV=1
147	327	tr|A0A0D3D116|A0A0D3D116_BRAOL	209.66	37	14	14	Y	34002	Uncharacterized protein OS=Brassica oleracea var. oleracea PE=4 SV=1
129	141	tr|A0A0D3DR09|A0A0D3DR09_BRAOL	209.54	38	20	9	Y	63437	Uncharacterized protein OS=Brassica oleracea var. oleracea GN=PGM3 PE=3 SV=1
181	117	tr|A0A0D3E2Y9|A0A0D3E2Y9_BRAOL	209.49	32	18	7	Y	65154	Uncharacterized protein OS=Brassica oleracea var. oleracea PE=4 SV=1
323	335	tr|A0A0D3BLL1|A0A0D3BLL1_BRAOL	208.67	20	11	5	Y	71821	Uncharacterized protein OS=Brassica oleracea var. oleracea PE=4 SV=1
249	253	tr|A0A0D3DZW9|A0A0D3DZW9_BRAOL	208.39	41	11	1	Y	43184	S-adenosylmethionine synthase OS=Brassica oleracea var. oleracea GN=SAM-2 PE=3 SV=1
249	252	tr|Q7XJ82|Q7XJ82_BRAOC	208.39	45	11	1	Y	40147	S-adenosylmethionine synthase (Fragment) OS=Brassica oleracea var. capitata PE=2 SV=1
256	491	tr|A0A0D3BXQ9|A0A0D3BXQ9_BRAOL	208.28	46	10	2	Y	27211	Uncharacterized protein OS=Brassica oleracea var. oleracea PE=3 SV=1
213	359	tr|A0A0D3EEY7|A0A0D3EEY7_BRAOL	207.82	8	13	13	Y	142401	Uncharacterized protein OS=Brassica oleracea var. oleracea GN=EMB2247 PE=3 SV=1
213	374	tr|Q75UU5|Q75UU5_BRAOL	207.82	42	13	13	Y	28643	Dehydroascorbate reductase OS=Brassica oleracea GN=BO-DHAR PE=2 SV=1
292	373	tr|A0A0D3BBS5|A0A0D3BBS5_BRAOL	207.6	27	10	1	Y	42859	S-adenosylmethionine synthase OS=Brassica oleracea var. oleracea PE=3 SV=1
137	128	tr|A0A0D3BD05|A0A0D3BD05_BRAOL	207.52	34	15	9	Y	61345	Uncharacterized protein OS=Brassica oleracea var. oleracea PE=3 SV=1
159	185	tr|A0A0D3E225|A0A0D3E225_BRAOL	207.5	34	12	1	Y	50280	Uncharacterized protein OS=Brassica oleracea var. oleracea PE=3 SV=1
215	260	tr|A0A0D3DX16|A0A0D3DX16_BRAOL	207.2	27	13	9	Y	65978	Uncharacterized protein OS=Brassica oleracea var. oleracea PE=4 SV=1
185	135	tr|A0A0D3CCM8|A0A0D3CCM8_BRAOL	206.92	36	17	6	Y	63205	Uncharacterized protein OS=Brassica oleracea var. oleracea PE=3 SV=1
142	275	tr|A0A0D3BGB2|A0A0D3BGB2_BRAOL	206.82	47	14	2	Y	34273	Uncharacterized protein OS=Brassica oleracea var. oleracea PE=4 SV=1
253	427	tr|A0A0D3C4R0|A0A0D3C4R0_BRAOL	206.65	38	12	6	Y	30857	Uncharacterized protein OS=Brassica oleracea var. oleracea PE=4 SV=1
333	245	tr|A0A0D3ACD4|A0A0D3ACD4_BRAOL	206.2	14	12	2	Y	123986	Uncharacterized protein (Fragment) OS=Brassica oleracea var. oleracea PE=4 SV=1
196	201	tr|A0A0D3CN92|A0A0D3CN92_BRAOL	205.28	33	12	9	Y	53785	6-phosphogluconate dehydrogenase, decarboxylating OS=Brassica oleracea var. oleracea PE=3 SV=1
196	202	tr|A0A0D3AG16|A0A0D3AG16_BRAOL	205.28	33	12	9	Y	53570	6-phosphogluconate dehydrogenase, decarboxylating OS=Brassica oleracea var. oleracea PE=3 SV=1
174	232	tr|A0A0D3A3L4|A0A0D3A3L4_BRAOL	204.95	14	13	13	Y	110190	Elongation factor Ts OS=Brassica oleracea var. oleracea GN=emb2726 PE=3 SV=1
216	251	tr|A0A0D3CYU7|A0A0D3CYU7_BRAOL	204.07	22	13	5	Y	82324	Uncharacterized protein OS=Brassica oleracea var. oleracea PE=4 SV=1
177	194	tr|A0A0D3BFD9|A0A0D3BFD9_BRAOL	203.6	33	12	1	Y	50334	Uncharacterized protein OS=Brassica oleracea var. oleracea PE=3 SV=1
221	439	tr|A0A0D3DDK7|A0A0D3DDK7_BRAOL	203.28	45	10	6	Y	30301	Uncharacterized protein OS=Brassica oleracea var. oleracea PE=4 SV=1
191	259	tr|A0A0D3E680|A0A0D3E680_BRAOL	202.94	49	11	4	Y	35584	Malate dehydrogenase OS=Brassica oleracea var. oleracea PE=3 SV=1
179	312	tr|A0A0D3AK04|A0A0D3AK04_BRAOL	202.83	33	10	3	Y	49668	Tubulin alpha chain OS=Brassica oleracea var. oleracea PE=3 SV=1
138	184	tr|A0A0D3DSV2|A0A0D3DSV2_BRAOL	202.76	42	16	1	Y	41810	Uncharacterized protein OS=Brassica oleracea var. oleracea PE=3 SV=1
220	316	tr|A0A0D3CW05|A0A0D3CW05_BRAOL	201.27	49	15	1	Y	29184	Uncharacterized protein OS=Brassica oleracea var. oleracea PE=3 SV=1
226	301	tr|A0A0D3EDZ4|A0A0D3EDZ4_BRAOL	201.22	33	11	11	Y	37918	Uncharacterized protein (Fragment) OS=Brassica oleracea var. oleracea PE=3 SV=1
226	308	tr|A0A0D3AK03|A0A0D3AK03_BRAOL	201.22	39	11	11	Y	32010	Uncharacterized protein OS=Brassica oleracea var. oleracea PE=3 SV=1
331	392	tr|A0A0D3CVM1|A0A0D3CVM1_BRAOL	200.69	24	8	3	Y	51464	Uncharacterized protein OS=Brassica oleracea var. oleracea PE=4 SV=1
167	247	tr|A0A0D3DIT7|A0A0D3DIT7_BRAOL	199.83	48	11	3	Y	35808	Malate dehydrogenase OS=Brassica oleracea var. oleracea PE=3 SV=1
282	210	tr|A0A0D3BDK9|A0A0D3BDK9_BRAOL	199.74	35	12	2	Y	44182	Uncharacterized protein OS=Brassica oleracea var. oleracea PE=3 SV=1
182	330	tr|A0A0D3DKC4|A0A0D3DKC4_BRAOL	199.72	46	11	5	Y	36841	Uncharacterized protein OS=Brassica oleracea var. oleracea PE=3 SV=1
199	299	tr|A0A0D3CJ64|A0A0D3CJ64_BRAOL	199.6	42	15	2	Y	38513	Glutamine synthetase OS=Brassica oleracea var. oleracea PE=3 SV=1
242	350	tr|A0A0D3CVS9|A0A0D3CVS9_BRAOL	199.42	33	10	1	Y	38680	Phosphoglycerate kinase OS=Brassica oleracea var. oleracea PE=3 SV=1
180	254	tr|A0A0D3CPM5|A0A0D3CPM5_BRAOL	198.99	37	12	5	Y	53232	Tubulin alpha chain OS=Brassica oleracea var. oleracea GN=TUA6 PE=3 SV=1
176	261	tr|A0A0D3AZB0|A0A0D3AZB0_BRAOL	198.7	40	11	1	Y	33198	Uncharacterized protein OS=Brassica oleracea var. oleracea PE=3 SV=1
337	317	tr|A0A0D2ZSK7|A0A0D2ZSK7_BRAOL	198.43	50	13	2	Y	28891	Uncharacterized protein OS=Brassica oleracea var. oleracea PE=3 SV=1
238	368	tr|A0A0D3CZD3|A0A0D3CZD3_BRAOL	198.34	26	9	9	Y	46463	Delta-aminolevulinic acid dehydratase OS=Brassica oleracea var. oleracea GN=HEMB1 PE=3 SV=1
425	340	tr|A0A0D3A267|A0A0D3A267_BRAOL	197.93	33	10	4	Y	46542	Uncharacterized protein OS=Brassica oleracea var. oleracea PE=3 SV=1
241	225	tr|A0A0D3E413|A0A0D3E413_BRAOL	197.64	34	13	13	N	53342	Uncharacterized protein OS=Brassica oleracea var. oleracea GN=MDAR6 PE=4 SV=1
132	200	tr|A0A0D3AIB3|A0A0D3AIB3_BRAOL	197.62	46	15	1	Y	37655	Malate dehydrogenase OS=Brassica oleracea var. oleracea PE=3 SV=1
189	344	tr|A0A0D3B7W4|A0A0D3B7W4_BRAOL	197.15	47	11	3	Y	25446	Uncharacterized protein OS=Brassica oleracea var. oleracea PE=3 SV=1
302	244	tr|A0A0D3E2U4|A0A0D3E2U4_BRAOL	197.06	32	11	1	Y	44150	Uncharacterized protein OS=Brassica oleracea var. oleracea GN=AGT PE=3 SV=1
206	258	tr|A0A0D3AV28|A0A0D3AV28_BRAOL	197.06	45	14	11	Y	42281	Fructose-bisphosphate aldolase OS=Brassica oleracea var. oleracea PE=3 SV=1
118	297	tr|A0A0D3CZT9|A0A0D3CZT9_BRAOL	196.7	24	11	2	Y	57155	Serine hydroxymethyltransferase OS=Brassica oleracea var. oleracea PE=3 SV=1
118	309	tr|A0A0D3CXC7|A0A0D3CXC7_BRAOL	196.7	24	11	2	Y	56604	Serine hydroxymethyltransferase OS=Brassica oleracea var. oleracea PE=3 SV=1
257	525	tr|A0A0D3BWC2|A0A0D3BWC2_BRAOL	196.62	31	7	1	Y	28467	Peptidyl-prolyl cis-trans isomerase OS=Brassica oleracea var. oleracea GN=ROC4 PE=3 SV=1
444	655	tr|A0A0D3EDR5|A0A0D3EDR5_BRAOL	196.49	32	7	4	Y	21901	Uncharacterized protein OS=Brassica oleracea var. oleracea PE=3 SV=1
293	134	tr|A0A0D3C865|A0A0D3C865_BRAOL	196.46	20	15	8	Y	111119	Uncharacterized protein OS=Brassica oleracea var. oleracea PE=4 SV=1
156	131	tr|A0A0D3A2C6|A0A0D3A2C6_BRAOL	196.2	27	19	19	Y	114534	Uncharacterized protein OS=Brassica oleracea var. oleracea GN=AtGLDP1 PE=3 SV=1
239	170	tr|A0A0D3C737|A0A0D3C737_BRAOL	195.93	31	12	12	Y	57407	Uncharacterized protein OS=Brassica oleracea var. oleracea GN=PPOX PE=4 SV=1
211	334	tr|A0A0D3B940|A0A0D3B940_BRAOL	195.24	51	14	1	Y	28359	Uncharacterized protein OS=Brassica oleracea var. oleracea PE=3 SV=1
387	700	tr|A0A0D3C4J2|A0A0D3C4J2_BRAOL	195.19	16	7	2	Y	49578	Uncharacterized protein OS=Brassica oleracea var. oleracea GN=FTSZ2-1 PE=3 SV=1
303	461	tr|A0A0D3CB32|A0A0D3CB32_BRAOL	195.06	31	9	9	Y	36293	Uncharacterized protein OS=Brassica oleracea var. oleracea GN=GLYR2 PE=4 SV=1
208	339	tr|A0A0D3DZP9|A0A0D3DZP9_BRAOL	195.01	51	14	1	Y	28370	Uncharacterized protein OS=Brassica oleracea var. oleracea PE=3 SV=1
295	356	tr|A0A0D3CXY1|A0A0D3CXY1_BRAOL	194.8	27	9	1	Y	42214	Uncharacterized protein OS=Brassica oleracea var. oleracea PE=3 SV=1
149	207	tr|A0A0D3CGY3|A0A0D3CGY3_BRAOL	194.33	28	13	10	Y	80951	Uncharacterized protein OS=Brassica oleracea var. oleracea PE=4 SV=1
263	160	tr|A0A0D3EHZ6|A0A0D3EHZ6_BRAOL	192.74	12	13	13	Y	176430	Uncharacterized protein OS=Brassica oleracea var. oleracea GN=GLU1 PE=4 SV=1
290	268	tr|A0A0D3ARV8|A0A0D3ARV8_BRAOL	192.21	34	11	11	N	43351	3-isopropylmalate dehydrogenase OS=Brassica oleracea var. oleracea PE=3 SV=1
212	651	tr|A0A0D3B4U6|A0A0D3B4U6_BRAOL	191.84	35	8	3	Y	28202	Chlorophyll a-b binding protein, chloroplastic OS=Brassica oleracea var. oleracea PE=3 SV=1
212	652	tr|Q8W159|Q8W159_BRAOL	191.84	35	8	3	Y	28202	Chlorophyll a-b binding protein, chloroplastic OS=Brassica oleracea GN=CAB1 PE=2 SV=1
212	668	tr|A0A0D3BS62|A0A0D3BS62_BRAOL	191.84	35	8	3	Y	28184	Chlorophyll a-b binding protein, chloroplastic OS=Brassica oleracea var. oleracea PE=3 SV=1
269	437	tr|A0A0D3DR38|A0A0D3DR38_BRAOL	191.49	21	10	7	Y	58629	Uncharacterized protein OS=Brassica oleracea var. oleracea PE=3 SV=1
258	541	tr|A0A0D3CNM2|A0A0D3CNM2_BRAOL	191.12	29	8	8	N	28118	Uncharacterized protein OS=Brassica oleracea var. oleracea PE=4 SV=1
258	542	tr|A0A0D3DK93|A0A0D3DK93_BRAOL	191.12	29	8	8	N	27994	Uncharacterized protein OS=Brassica oleracea var. oleracea PE=4 SV=1
251	286	tr|A0A0D3DYI3|A0A0D3DYI3_BRAOL	191.02	53	11	2	Y	27560	Uncharacterized protein OS=Brassica oleracea var. oleracea PE=3 SV=1
251	287	tr|Q8W3J5|Q8W3J5_BRAOL	191.02	53	11	2	Y	27560	Ascorbate peroxidase OS=Brassica oleracea GN=BO-APX 2 PE=2 SV=1
327	446	tr|A0A0D3DGP5|A0A0D3DGP5_BRAOL	190.73	34	8	8	N	38534	Uncharacterized protein OS=Brassica oleracea var. oleracea PE=4 SV=1
281	503	tr|A0A0D3EB42|A0A0D3EB42_BRAOL	190.72	30	9	9	Y	37018	Thiamine thiazole synthase, chloroplastic OS=Brassica oleracea var. oleracea GN=THI1 PE=3 SV=1
313	381	tr|A0A0D3A4T4|A0A0D3A4T4_BRAOL	189.86	47	8	6	N	24417	Uncharacterized protein OS=Brassica oleracea var. oleracea PE=4 SV=1
478	443	tr|A0A0D3AUP7|A0A0D3AUP7_BRAOL	189.82	36	7	7	Y	30734	Uncharacterized protein OS=Brassica oleracea var. oleracea PE=3 SV=1
252	318	tr|A0A0D3C7C1|A0A0D3C7C1_BRAOL	189.19	38	10	10	Y	44411	Uncharacterized protein OS=Brassica oleracea var. oleracea PE=4 SV=1
240	248	tr|A0A0D3DGE4|A0A0D3DGE4_BRAOL	189.17	19	13	1	Y	69563	Uncharacterized protein OS=Brassica oleracea var. oleracea GN=PORB PE=4 SV=1
279	249	tr|A0A0D3D4Q4|A0A0D3D4Q4_BRAOL	189.02	27	12	12	Y	57377	Glucose-1-phosphate adenylyltransferase OS=Brassica oleracea var. oleracea PE=3 SV=1
283	224	tr|A0A0D3EAE6|A0A0D3EAE6_BRAOL	188.87	22	15	7	Y	81048	Uncharacterized protein OS=Brassica oleracea var. oleracea GN=HSP81-1 PE=3 SV=1
334	422	tr|A0A0D3DFX0|A0A0D3DFX0_BRAOL	188.14	15	8	3	Y	66988	Glucose-6-phosphate isomerase OS=Brassica oleracea var. oleracea PE=3 SV=1
330	572	tr|A0A0H3Y354|A0A0H3Y354_BRAOC	187.89	84	7	7	Y	9038	Photosystem I iron-sulfur center OS=Brassica oleracea var. capitata GN=psaC PE=3 SV=1
330	573	tr|A0A191SF11|A0A191SF11_BRANI	187.89	84	7	7	Y	9038	Photosystem I iron-sulfur center OS=Brassica nigra GN=psaC PE=3 SV=1
312	791	tr|A0A0D3AY78|A0A0D3AY78_BRAOL	187.43	39	7	3	Y	22844	Uncharacterized protein OS=Brassica oleracea var. oleracea PE=4 SV=1
231	467	tr|A0A0D3DFX5|A0A0D3DFX5_BRAOL	187.14	37	9	2	Y	33806	Uncharacterized protein OS=Brassica oleracea var. oleracea PE=4 SV=1
243	166	tr|A0A0D3D8X0|A0A0D3D8X0_BRAOL	186.87	46	13	1	Y	53424	Tubulin beta chain (Fragment) OS=Brassica oleracea var. oleracea PE=3 SV=1
234	473	tr|A0A0D3A622|A0A0D3A622_BRAOL	186.81	34	10	3	Y	33255	Uncharacterized protein OS=Brassica oleracea var. oleracea PE=4 SV=1
415	698	tr|A0A0D3DSL4|A0A0D3DSL4_BRAOL	186.75	21	7	2	Y	49210	Uncharacterized protein OS=Brassica oleracea var. oleracea PE=3 SV=1
299	445	tr|A0A0D3BW40|A0A0D3BW40_BRAOL	185.95	30	9	9	N	32554	Uncharacterized protein OS=Brassica oleracea var. oleracea PE=3 SV=1
255	348	tr|A0A0D3C5F9|A0A0D3C5F9_BRAOL	185.65	28	11	11	Y	43118	Uroporphyrinogen decarboxylase OS=Brassica oleracea var. oleracea PE=3 SV=1
318	424	tr|A0A0D3BW18|A0A0D3BW18_BRAOL	185.22	13	9	9	Y	92553	Uncharacterized protein OS=Brassica oleracea var. oleracea PE=3 SV=1
319	281	tr|A0A0D3A0S6|A0A0D3A0S6_BRAOL	185	39	13	13	N	47941	Aminoacylase-1 OS=Brassica oleracea var. oleracea PE=3 SV=1
244	393	tr|A0A0D3E8X5|A0A0D3E8X5_BRAOL	184.91	38	10	2	Y	30263	Chlorophyll a-b binding protein, chloroplastic OS=Brassica oleracea var. oleracea PE=3 SV=1
178	365	tr|A0A0D3BW44|A0A0D3BW44_BRAOL	184.18	30	10	10	Y	43306	Uncharacterized protein OS=Brassica oleracea var. oleracea GN=CSP41A PE=4 SV=1
193	203	tr|A0A0D3B926|A0A0D3B926_BRAOL	184.17	17	13	7	Y	109092	Uncharacterized protein OS=Brassica oleracea var. oleracea PE=4 SV=1
275	242	tr|A0A0D3D3Z5|A0A0D3D3Z5_BRAOL	183.94	26	13	2	Y	65620	Uncharacterized protein OS=Brassica oleracea var. oleracea PE=4 SV=1
329	560	tr|A0A0D3B0W7|A0A0D3B0W7_BRAOL	183.52	35	8	6	Y	27875	Peptidyl-prolyl cis-trans isomerase OS=Brassica oleracea var. oleracea GN=ATCYP20-2 PE=3 SV=1
262	410	tr|A0A0D3E8P8|A0A0D3E8P8_BRAOL	183.07	40	9	1	Y	25587	Uncharacterized protein OS=Brassica oleracea var. oleracea PE=3 SV=1
309	298	tr|A0A0D3A5V9|A0A0D3A5V9_BRAOL	182.63	15	11	10	N	94192	Uncharacterized protein OS=Brassica oleracea var. oleracea PE=3 SV=1
217	351	tr|A0A0D3CBU4|A0A0D3CBU4_BRAOL	182.47	22	10	1	Y	56660	Catalase OS=Brassica oleracea var. oleracea PE=3 SV=1
310	363	tr|A0A0D3BYK4|A0A0D3BYK4_BRAOL	182.29	44	11	11	Y	28696	Uncharacterized protein OS=Brassica oleracea var. oleracea PE=4 SV=1
314	719	tr|A0A0D3DKT0|A0A0D3DKT0_BRAOL	181.46	40	6	1	Y	17995	Uncharacterized protein OS=Brassica oleracea var. oleracea PE=3 SV=1
296	794	tr|A0A0D3AAQ4|A0A0D3AAQ4_BRAOL	181.25	25	7	3	Y	29182	Chlorophyll a-b binding protein, chloroplastic OS=Brassica oleracea var. oleracea PE=3 SV=1
296	804	tr|A0A0D3BVE4|A0A0D3BVE4_BRAOL	179.33	25	7	3	Y	29061	Chlorophyll a-b binding protein, chloroplastic OS=Brassica oleracea var. oleracea PE=3 SV=1
317	630	tr|A0A0D3BRD3|A0A0D3BRD3_BRAOL	181.09	25	7	2	N	42499	S-adenosylmethionine synthase OS=Brassica oleracea var. oleracea PE=3 SV=1
227	269	tr|A0A0D3EE37|A0A0D3EE37_BRAOL	181.04	28	11	11	Y	56889	Glucose-1-phosphate adenylyltransferase OS=Brassica oleracea var. oleracea PE=3 SV=1
245	471	tr|A0A0D3CLN1|A0A0D3CLN1_BRAOL	180.73	27	9	9	Y	44643	Uncharacterized protein OS=Brassica oleracea var. oleracea PE=4 SV=1
418	406	tr|A0A0D2ZTX3|A0A0D2ZTX3_BRAOL	180.37	35	11	2	Y	29449	Uncharacterized protein OS=Brassica oleracea var. oleracea PE=3 SV=1
230	193	tr|A0A0D3CN32|A0A0D3CN32_BRAOL	179.95	35	13	4	Y	51704	Uncharacterized protein OS=Brassica oleracea var. oleracea PE=4 SV=1
280	256	tr|A0A0D3BEP9|A0A0D3BEP9_BRAOL	179.66	15	10	4	N	90413	Uncharacterized protein OS=Brassica oleracea var. oleracea PE=3 SV=1
268	415	tr|A0A0D3D040|A0A0D3D040_BRAOL	179.52	39	7	7	Y	32000	40S ribosomal protein SA OS=Brassica oleracea var. oleracea PE=3 SV=1
268	450	tr|A0A0D3CX43|A0A0D3CX43_BRAOL	177.37	39	7	7	Y	31613	40S ribosomal protein SA OS=Brassica oleracea var. oleracea PE=3 SV=1
268	458	tr|A0A0D3C1R3|A0A0D3C1R3_BRAOL	177.37	39	7	7	Y	32158	40S ribosomal protein SA OS=Brassica oleracea var. oleracea PE=3 SV=1
345	300	tr|A0A0D3DEV3|A0A0D3DEV3_BRAOL	179.43	37	11	11	Y	46527	Mg-protoporphyrin IX chelatase OS=Brassica oleracea var. oleracea GN=CHLI1 PE=3 SV=1
288	386	tr|A0A0D3CQU9|A0A0D3CQU9_BRAOL	179.19	34	9	7	Y	37745	Uncharacterized protein OS=Brassica oleracea var. oleracea PE=4 SV=1
288	387	tr|Q4TU02|Q4TU02_BRAOT	179.19	34	9	7	Y	37745	Epithiospecifier protein OS=Brassica oleracea var. italica PE=2 SV=1
225	337	tr|A0A0D3B746|A0A0D3B746_BRAOL	178.63	39	10	5	N	39588	Uncharacterized protein OS=Brassica oleracea var. oleracea PE=3 SV=1
272	223	tr|A0A0D3B1L8|A0A0D3B1L8_BRAOL	178.57	35	12	5	Y	51772	Uncharacterized protein OS=Brassica oleracea var. oleracea PE=4 SV=1
205	382	tr|A0A0D3DWB1|A0A0D3DWB1_BRAOL	178.46	31	12	12	Y	33189	Uncharacterized protein OS=Brassica oleracea var. oleracea GN=PSB29 PE=3 SV=1
294	686	tr|A0A0D3BS61|A0A0D3BS61_BRAOL	178.23	28	7	2	Y	34652	Chlorophyll a-b binding protein, chloroplastic OS=Brassica oleracea var. oleracea PE=3 SV=1
411	755	tr|A0A0D3EH74|A0A0D3EH74_BRAOL	178.2	10	5	2	Y	84815	Uncharacterized protein OS=Brassica oleracea var. oleracea PE=4 SV=1
390	331	tr|A0A0D3BGJ7|A0A0D3BGJ7_BRAOL	177.62	29	9	2	Y	50748	Tubulin beta chain OS=Brassica oleracea var. oleracea PE=3 SV=1
390	332	tr|A0A0D3BFN8|A0A0D3BFN8_BRAOL	177.62	26	9	2	Y	56404	Tubulin beta chain (Fragment) OS=Brassica oleracea var. oleracea PE=3 SV=1
305	672	tr|A0A0D3DPB4|A0A0D3DPB4_BRAOL	177.56	29	7	7	Y	32666	Uncharacterized protein OS=Brassica oleracea var. oleracea PE=4 SV=1
200	347	tr|A0A0D3AHD8|A0A0D3AHD8_BRAOL	177.51	36	10	1	Y	33193	Uncharacterized protein OS=Brassica oleracea var. oleracea PE=3 SV=1
187	320	tr|A0A0D3DZR9|A0A0D3DZR9_BRAOL	177.17	30	12	6	Y	53384	Uncharacterized protein OS=Brassica oleracea var. oleracea GN=TROL PE=4 SV=1
339	674	tr|A0A0D3DLA8|A0A0D3DLA8_BRAOL	177.15	32	7	7	Y	23875	Uncharacterized protein OS=Brassica oleracea var. oleracea PE=4 SV=1
339	684	tr|A0A0D3D5L8|A0A0D3D5L8_BRAOL	177.15	32	7	7	Y	23727	Uncharacterized protein OS=Brassica oleracea var. oleracea PE=4 SV=1
339	685	tr|A0A0D3CF58|A0A0D3CF58_BRAOL	177.15	31	7	7	Y	24193	Uncharacterized protein OS=Brassica oleracea var. oleracea PE=4 SV=1
403	775	tr|A0A0D3CVG9|A0A0D3CVG9_BRAOL	176.93	21	6	6	Y	37932	Uncharacterized protein OS=Brassica oleracea var. oleracea GN=APG1 PE=4 SV=1
306	653	tr|A0A0D3BIZ0|A0A0D3BIZ0_BRAOL	176.51	32	6	1	Y	28296	Chlorophyll a-b binding protein, chloroplastic OS=Brassica oleracea var. oleracea PE=3 SV=1
306	654	tr|A0A0D3CEM3|A0A0D3CEM3_BRAOL	176.51	32	6	1	Y	28296	Chlorophyll a-b binding protein, chloroplastic OS=Brassica oleracea var. oleracea PE=3 SV=1
352	669	tr|A0A0D3D5W2|A0A0D3D5W2_BRAOL	176.45	32	6	1	Y	28198	Chlorophyll a-b binding protein, chloroplastic OS=Brassica oleracea var. oleracea PE=3 SV=1
427	421	tr|A0A0D3DRJ8|A0A0D3DRJ8_BRAOL	176.4	25	8	7	Y	38861	Peroxidase OS=Brassica oleracea var. oleracea PE=3 SV=1
274	465	tr|A0A0D3DSN3|A0A0D3DSN3_BRAOL	176.36	39	11	3	Y	24168	Uncharacterized protein OS=Brassica oleracea var. oleracea PE=4 SV=1
408	618	tr|A0A0D3B267|A0A0D3B267_BRAOL	176	9	7	1	Y	90628	Uncharacterized protein OS=Brassica oleracea var. oleracea PE=3 SV=1
291	452	tr|A0A0D3BSL1|A0A0D3BSL1_BRAOL	175.71	38	7	1	Y	32276	Uncharacterized protein OS=Brassica oleracea var. oleracea PE=3 SV=1
362	662	tr|A0A0D3E0A8|A0A0D3E0A8_BRAOL	175.31	36	6	1	Y	19913	Uncharacterized protein OS=Brassica oleracea var. oleracea PE=4 SV=1
358	656	tr|A0A0D3C398|A0A0D3C398_BRAOL	174.84	19	7	1	Y	38483	Uncharacterized protein OS=Brassica oleracea var. oleracea PE=4 SV=1
169	448	tr|A0A0D3CVZ5|A0A0D3CVZ5_BRAOL	174.66	40	9	7	Y	25658	Uncharacterized protein OS=Brassica oleracea var. oleracea PE=4 SV=1
489	673	tr|A0A0D3D5Z6|A0A0D3D5Z6_BRAOL	174.24	24	5	5	Y	40350	Uncharacterized protein OS=Brassica oleracea var. oleracea PE=4 SV=1
254	407	tr|A0A0D3A7Q7|A0A0D3A7Q7_BRAOL	174.24	16	9	9	Y	59321	Dihydrolipoyl dehydrogenase OS=Brassica oleracea var. oleracea PE=4 SV=1
371	484	tr|A0A0D3DC68|A0A0D3DC68_BRAOL	174.02	12	8	4	Y	86259	Uncharacterized protein OS=Brassica oleracea var. oleracea PE=4 SV=1
346	502	tr|A0A0D3CCE5|A0A0D3CCE5_BRAOL	173.85	31	11	8	Y	32650	Uncharacterized protein (Fragment) OS=Brassica oleracea var. oleracea PE=3 SV=1
346	497	tr|A0A0D3D7E8|A0A0D3D7E8_BRAOL	173.85	11	11	8	Y	89184	Uncharacterized protein OS=Brassica oleracea var. oleracea PE=3 SV=1
198	236	tr|A0A0D3B4P2|A0A0D3B4P2_BRAOL	173.75	30	14	8	Y	61808	Uncharacterized protein OS=Brassica oleracea var. oleracea PE=3 SV=1
198	235	tr|A0A0D3BSH8|A0A0D3BSH8_BRAOL	173.75	30	14	8	Y	61716	Uncharacterized protein OS=Brassica oleracea var. oleracea PE=3 SV=1
297	379	tr|A0A0D3C666|A0A0D3C666_BRAOL	173.6	17	11	11	Y	62302	Uncharacterized protein OS=Brassica oleracea var. oleracea PE=4 SV=1
399	372	tr|A0A0D3E0X8|A0A0D3E0X8_BRAOL	173.48	18	8	8	Y	65728	Uncharacterized protein OS=Brassica oleracea var. oleracea PE=4 SV=1
300	511	tr|A0A0D3DLV7|A0A0D3DLV7_BRAOL	173.13	29	6	6	Y	34402	Cysteine synthase OS=Brassica oleracea var. oleracea PE=3 SV=1
300	510	tr|A0A0D3A839|A0A0D3A839_BRAOL	173.13	30	6	6	Y	33851	Cysteine synthase OS=Brassica oleracea var. oleracea PE=3 SV=1
250	262	tr|A0A0D3A3B8|A0A0D3A3B8_BRAOL	172.36	28	11	5	Y	57796	Uncharacterized protein OS=Brassica oleracea var. oleracea PE=4 SV=1
385	466	tr|A0A0D3D0N3|A0A0D3D0N3_BRAOL	172.25	24	7	6	Y	51747	Uncharacterized protein OS=Brassica oleracea var. oleracea PE=4 SV=1
385	505	tr|A0A0D3AQH8|A0A0D3AQH8_BRAOL	169.72	23	6	6	Y	51815	Uncharacterized protein OS=Brassica oleracea var. oleracea PE=4 SV=1
448	893	tr|A0A0D3C2I5|A0A0D3C2I5_BRAOL	172.14	37	7	7	Y	21360	Superoxide dismutase [Cu-Zn] OS=Brassica oleracea var. oleracea GN=CSD2 PE=3 SV=1
344	590	tr|A0A0D3A6Y3|A0A0D3A6Y3_BRAOL	171.9	38	9	2	Y	25271	Uncharacterized protein OS=Brassica oleracea var. oleracea PE=4 SV=1
315	575	tr|A0A0D3BYD5|A0A0D3BYD5_BRAOL	171.71	52	9	1	Y	17677	Uncharacterized protein OS=Brassica oleracea var. oleracea PE=4 SV=1
328	584	tr|A0A0D3A1W3|A0A0D3A1W3_BRAOL	171.68	60	9	6	Y	18220	Peptidyl-prolyl cis-trans isomerase OS=Brassica oleracea var. oleracea GN=ROC5 PE=3 SV=1
433	440	tr|A0A0D3AZJ2|A0A0D3AZJ2_BRAOL	171.57	30	8	5	Y	37787	Uncharacterized protein OS=Brassica oleracea var. oleracea GN=ADK2 PE=4 SV=1
298	428	tr|A0A0D3CVH2|A0A0D3CVH2_BRAOL	171.56	12	8	8	Y	102941	Lipoxygenase OS=Brassica oleracea var. oleracea PE=3 SV=1
356	449	tr|A0A0D3AK24|A0A0D3AK24_BRAOL	171.51	15	7	7	Y	71233	Uncharacterized protein OS=Brassica oleracea var. oleracea PE=3 SV=1
379	889	tr|A0A0D3CDR3|A0A0D3CDR3_BRAOL	171.18	40	6	1	Y	17995	Uncharacterized protein OS=Brassica oleracea var. oleracea PE=3 SV=1
386	544	tr|A0A0D3BAF4|A0A0D3BAF4_BRAOL	171.18	9	7	1	N	80213	Uncharacterized protein OS=Brassica oleracea var. oleracea PE=4 SV=1
311	341	tr|A0A0D3ARX5|A0A0D3ARX5_BRAOL	171.08	28	9	4	N	51186	Uncharacterized protein OS=Brassica oleracea var. oleracea PE=4 SV=1
397	554	tr|A0A0D3AEY7|A0A0D3AEY7_BRAOL	170.95	20	7	1	N	34319	60S acidic ribosomal protein P0 OS=Brassica oleracea var. oleracea PE=3 SV=1
397	555	tr|A0A0D3CLR0|A0A0D3CLR0_BRAOL	170.95	20	7	1	N	34333	60S acidic ribosomal protein P0 OS=Brassica oleracea var. oleracea PE=3 SV=1
636	614	tr|A0A0D3BUD4|A0A0D3BUD4_BRAOL	170.9	18	6	6	Y	42787	Uncharacterized protein OS=Brassica oleracea var. oleracea PE=4 SV=1
235	326	tr|A0A0D3C2P1|A0A0D3C2P1_BRAOL	170.55	69	12	2	Y	16640	Histone H2B OS=Brassica oleracea var. oleracea PE=3 SV=1
420	532	tr|A0A0D3BF93|A0A0D3BF93_BRAOL	170.51	18	7	7	Y	43393	Uncharacterized protein OS=Brassica oleracea var. oleracea PE=4 SV=1
304	375	tr|A0A0D6CBC9|A0A0D6CBC9_BRANI	170.47	21	10	7	Y	55057	ATP synthase subunit alpha OS=Brassica nigra GN=atp1 PE=3 SV=1
304	376	tr|G4XYD7|G4XYD7_BRAOL	170.47	21	10	7	Y	55057	ATP synthase subunit alpha OS=Brassica oleracea GN=atp1 PE=3 SV=1
304	377	tr|A0A068BEY2|A0A068BEY2_BRAOB	170.47	21	10	7	Y	55057	ATP synthase subunit alpha OS=Brassica oleracea var. botrytis GN=atp1 PE=3 SV=1
326	401	tr|A0A0D3ANB9|A0A0D3ANB9_BRAOL	170.28	41	9	4	Y	39274	Glutamine synthetase OS=Brassica oleracea var. oleracea GN=ATGSR2 PE=3 SV=1
326	402	tr|B5A7Q7|B5A7Q7_BRAOB	170.28	41	9	4	Y	39274	Glutamine synthetase OS=Brassica oleracea var. botrytis GN=GS1_1 PE=3 SV=1
326	403	tr|B5A7Q8|B5A7Q8_BRAOT	170.28	41	9	4	Y	39214	Glutamine synthetase OS=Brassica oleracea var. italica GN=GS1_1 PE=3 SV=1
261	354	tr|A0A0D3AG28|A0A0D3AG28_BRAOL	170.18	27	11	11	Y	59041	Uncharacterized protein OS=Brassica oleracea var. oleracea PE=3 SV=1
579	642	tr|A0A0D3AKA2|A0A0D3AKA2_BRAOL	169.88	12	5	5	N	68161	Uncharacterized protein OS=Brassica oleracea var. oleracea PE=4 SV=1
416	594	tr|A0A0D3A6Y4|A0A0D3A6Y4_BRAOL	169.58	34	8	3	Y	20509	Uncharacterized protein OS=Brassica oleracea var. oleracea PE=4 SV=1
359	361	tr|A0A0D3AHP7|A0A0D3AHP7_BRAOL	169.55	19	8	2	N	61448	Uncharacterized protein OS=Brassica oleracea var. oleracea PE=3 SV=1
401	538	tr|A0A0D3B8P7|A0A0D3B8P7_BRAOL	168.75	18	6	1	Y	49146	Elongation factor Tu OS=Brassica oleracea var. oleracea PE=3 SV=1
401	539	tr|I3Y172|I3Y172_BRAOC	168.75	18	6	1	Y	49160	Elongation factor Tu OS=Brassica oleracea var. capitata PE=2 SV=1
325	721	tr|A0A0D3DIG7|A0A0D3DIG7_BRAOL	168.54	49	6	2	Y	18384	Peptidyl-prolyl cis-trans isomerase OS=Brassica oleracea var. oleracea PE=3 SV=1
363	469	tr|A0A0D3CRX6|A0A0D3CRX6_BRAOL	168.41	60	9	9	Y	15417	Uncharacterized protein OS=Brassica oleracea var. oleracea PE=3 SV=1
363	470	tr|A0A0D3B7X1|A0A0D3B7X1_BRAOL	168.41	53	9	9	Y	17533	Uncharacterized protein OS=Brassica oleracea var. oleracea PE=3 SV=1
289	489	tr|A0A0D3BRT9|A0A0D3BRT9_BRAOL	168.14	26	8	8	Y	39219	Uncharacterized protein OS=Brassica oleracea var. oleracea PE=4 SV=1
430	531	tr|A0A0D3A5F0|A0A0D3A5F0_BRAOL	167.21	15	7	7	Y	57927	Uncharacterized protein OS=Brassica oleracea var. oleracea PE=4 SV=1
324	357	tr|A0A0D3BMA5|A0A0D3BMA5_BRAOL	166.1	21	9	2	Y	57655	Uncharacterized protein OS=Brassica oleracea var. oleracea PE=4 SV=1
412	574	tr|A0A0D3A3E1|A0A0D3A3E1_BRAOL	166.05	20	6	6	Y	50366	Uncharacterized protein OS=Brassica oleracea var. oleracea PE=4 SV=1
355	383	tr|A0A0D3D4C8|A0A0D3D4C8_BRAOL	165.64	35	11	11	Y	40799	Uncharacterized protein OS=Brassica oleracea var. oleracea GN=MOD1 PE=4 SV=1
424	680	tr|A0A0D3E058|A0A0D3E058_BRAOL	165.39	18	6	1	Y	49508	Elongation factor Tu OS=Brassica oleracea var. oleracea PE=3 SV=1
402	678	tr|A0A0D3B544|A0A0D3B544_BRAOL	164.39	32	6	2	Y	19756	Uncharacterized protein OS=Brassica oleracea var. oleracea PE=4 SV=1
506	854	tr|A0A0D3EDU6|A0A0D3EDU6_BRAOL	164.38	30	6	3	N	25338	40S ribosomal protein S8 OS=Brassica oleracea var. oleracea PE=3 SV=1
259	397	tr|A0A0D3BU25|A0A0D3BU25_BRAOL	164.35	58	10	1	Y	16184	Histone H2B OS=Brassica oleracea var. oleracea PE=3 SV=1
451	409	tr|A0A0D3D1D8|A0A0D3D1D8_BRAOL	164.16	27	8	6	Y	47289	Uncharacterized protein OS=Brassica oleracea var. oleracea GN=TAPX PE=3 SV=1
451	408	tr|Q75UU9|Q75UU9_BRAOL	164.16	27	8	6	Y	47204	Thylakoid-bound ascorbate peroxidase OS=Brassica oleracea GN=BO-tbAPX PE=2 SV=1
277	396	tr|A0A0D3CAP0|A0A0D3CAP0_BRAOL	164.11	35	9	5	Y	33475	Uncharacterized protein OS=Brassica oleracea var. oleracea PE=4 SV=1
447	744	tr|A0A0D3AEU3|A0A0D3AEU3_BRAOL	164.1	24	7	4	Y	37665	Uncharacterized protein OS=Brassica oleracea var. oleracea GN=ADK1 PE=4 SV=1
341	404	tr|A0A0D3E3G6|A0A0D3E3G6_BRAOL	163.99	14	8	2	Y	72006	Uncharacterized protein OS=Brassica oleracea var. oleracea PE=4 SV=1
509	682	tr|A0A0D3A5M6|A0A0D3A5M6_BRAOL	163.78	17	5	4	Y	47180	Uncharacterized protein OS=Brassica oleracea var. oleracea GN=CORI3 PE=4 SV=1
388	441	tr|A0A0D2ZR91|A0A0D2ZR91_BRAOL	162.83	23	9	9	Y	54630	Uncharacterized protein OS=Brassica oleracea var. oleracea PE=4 SV=1
441	623	tr|A0A0D3E6T9|A0A0D3E6T9_BRAOL	162.59	19	6	6	Y	53428	Uncharacterized protein (Fragment) OS=Brassica oleracea var. oleracea PE=4 SV=1
441	658	tr|A0A0D3AUJ5|A0A0D3AUJ5_BRAOL	162.59	24	6	6	Y	41593	Uncharacterized protein OS=Brassica oleracea var. oleracea PE=3 SV=1
441	735	tr|A0A0D3D9G0|A0A0D3D9G0_BRAOL	162.59	20	6	6	Y	49724	Uncharacterized protein OS=Brassica oleracea var. oleracea PE=3 SV=1
381	566	tr|A0A0D3BDA5|A0A0D3BDA5_BRAOL	162.5	27	7	7	Y	34617	Uncharacterized protein OS=Brassica oleracea var. oleracea PE=3 SV=1
381	567	tr|A0A0D3BDA6|A0A0D3BDA6_BRAOL	162.5	26	7	7	Y	36915	Uncharacterized protein OS=Brassica oleracea var. oleracea PE=3 SV=1
209	307	tr|A0A0D3CYL6|A0A0D3CYL6_BRAOL	161.66	30	12	11	Y	38369	Uncharacterized protein OS=Brassica oleracea var. oleracea PE=4 SV=1
347	429	tr|A0A0D3BZG9|A0A0D3BZG9_BRAOL	161.65	29	9	1	Y	45329	Glutamine synthetase (Fragment) OS=Brassica oleracea var. oleracea GN=ATGSR1 PE=3 SV=1
469	498	tr|A0A0D3D5Z5|A0A0D3D5Z5_BRAOL	161.07	25	7	4	Y	39569	Uncharacterized protein OS=Brassica oleracea var. oleracea PE=4 SV=1
357	459	tr|A0A0D3BXH2|A0A0D3BXH2_BRAOL	161.01	47	7	7	Y	27960	Uncharacterized protein OS=Brassica oleracea var. oleracea PE=4 SV=1
380	605	tr|A0A0D3E8B6|A0A0D3E8B6_BRAOL	160.93	47	7	5	N	19269	Uncharacterized protein OS=Brassica oleracea var. oleracea PE=4 SV=1
335	619	tr|A0A0D3EHU5|A0A0D3EHU5_BRAOL	160.91	16	8	3	Y	72312	Uncharacterized protein OS=Brassica oleracea var. oleracea GN=SIR PE=4 SV=1
260	846	tr|A0A0D3E746|A0A0D3E746_BRAOL	160.68	37	5	2	Y	16380	Nucleoside diphosphate kinase OS=Brassica oleracea var. oleracea PE=3 SV=1
308	805	tr|A0A0D3E520|A0A0D3E520_BRAOL	160.47	24	5	1	Y	29090	Chlorophyll a-b binding protein, chloroplastic OS=Brassica oleracea var. oleracea PE=3 SV=1
338	527	tr|A0A0D3ADT8|A0A0D3ADT8_BRAOL	160.08	20	7	2	Y	46701	Uncharacterized protein OS=Brassica oleracea var. oleracea PE=3 SV=1
338	528	tr|A0A0D3BB70|A0A0D3BB70_BRAOL	160.08	20	7	2	Y	46621	Uncharacterized protein OS=Brassica oleracea var. oleracea PE=3 SV=1
338	529	tr|A0A0D3CKF2|A0A0D3CKF2_BRAOL	160.08	18	7	2	Y	51159	Uncharacterized protein OS=Brassica oleracea var. oleracea PE=3 SV=1
276	345	tr|A0A0D3CRS4|A0A0D3CRS4_BRAOL	160.04	31	10	9	Y	47843	Dihydrolipoamide acetyltransferase component of pyruvate dehydrogenase complex OS=Brassica oleracea var. oleracea GN=EMB3003 PE=3 SV=1
471	453	tr|A0A0D3D8Y7|A0A0D3D8Y7_BRAOL	160.03	32	7	5	Y	37751	Uncharacterized protein OS=Brassica oleracea var. oleracea PE=4 SV=1
568	563	tr|A0A0D3BZ09|A0A0D3BZ09_BRAOL	160.03	16	6	6	Y	45919	Uncharacterized protein OS=Brassica oleracea var. oleracea PE=3 SV=1
336	369	tr|A0A0D3BBW7|A0A0D3BBW7_BRAOL	159.85	38	12	2	Y	38636	Glutamine synthetase OS=Brassica oleracea var. oleracea GN=ATGSKB6 PE=3 SV=1
609	533	tr|A0A0D3D944|A0A0D3D944_BRAOL	159.68	24	6	6	Y	41343	Uncharacterized protein OS=Brassica oleracea var. oleracea PE=4 SV=1
183	518	tr|A0A0D3ANI5|A0A0D3ANI5_BRAOL	159.63	51	8	1	Y	14796	Ribulose bisphosphate carboxylase small chain OS=Brassica oleracea var. oleracea PE=3 SV=1
322	808	tr|A0A0D3DSU9|A0A0D3DSU9_BRAOL	159.52	21	9	9	Y	32082	Histone H4 OS=Brassica oleracea var. oleracea PE=3 SV=1
322	888	tr|A0A0D3C2P6|A0A0D3C2P6_BRAOL	157.83	59	9	9	Y	11409	Histone H4 OS=Brassica oleracea var. oleracea PE=3 SV=1
273	329	tr|A0A0D3B783|A0A0D3B783_BRAOL	159.49	62	11	1	Y	16571	Histone H2B OS=Brassica oleracea var. oleracea PE=3 SV=1
458	495	tr|A0A0D3B9F1|A0A0D3B9F1_BRAOL	159.4	29	9	1	Y	29409	Uncharacterized protein OS=Brassica oleracea var. oleracea PE=3 SV=1
232	226	tr|A0A0D3CSF0|A0A0D3CSF0_BRAOL	159.32	61	15	15	Y	36522	Uncharacterized protein OS=Brassica oleracea var. oleracea GN=ZKT PE=4 SV=1
343	773	tr|A0A0D3CND6|A0A0D3CND6_BRAOL	159.22	34	10	10	Y	47529	Uncharacterized protein OS=Brassica oleracea var. oleracea PE=4 SV=1
361	711	tr|A0A0D3DAX9|A0A0D3DAX9_BRAOL	159.22	7	7	7	N	103704	Uncharacterized protein OS=Brassica oleracea var. oleracea PE=4 SV=1
266	418	tr|A0A0D3B7Z5|A0A0D3B7Z5_BRAOL	159.12	32	8	1	Y	30088	Chlorophyll a-b binding protein, chloroplastic OS=Brassica oleracea var. oleracea GN=LHCB5 PE=3 SV=1
460	559	tr|A0A0D3AN62|A0A0D3AN62_BRAOL	158.47	22	7	7	N	39596	Uncharacterized protein (Fragment) OS=Brassica oleracea var. oleracea GN=PTAC4 PE=4 SV=1
426	385	tr|A0A0D3DUU3|A0A0D3DUU3_BRAOL	158.45	22	8	8	Y	41079	Cysteine synthase OS=Brassica oleracea var. oleracea PE=3 SV=1
409	384	tr|A0A0D3CHW5|A0A0D3CHW5_BRAOL	158.34	32	8	8	Y	39914	Uncharacterized protein OS=Brassica oleracea var. oleracea PE=4 SV=1
270	480	tr|A0A0D3CKC1|A0A0D3CKC1_BRAOL	158.19	33	8	7	Y	34865	Uncharacterized protein OS=Brassica oleracea var. oleracea PE=4 SV=1
285	942	tr|A0A0D3D125|A0A0D3D125_BRAOL	157.86	29	6	6	Y	21924	Uncharacterized protein OS=Brassica oleracea var. oleracea PE=3 SV=1
285	943	tr|Q39386|Q39386_BRAOL	157.86	28	6	6	Y	22439	Pollen coat protein OS=Brassica oleracea PE=2 SV=1
389	620	tr|A0A0D3EF05|A0A0D3EF05_BRAOL	157.54	21	6	2	Y	39021	Glutamine synthetase OS=Brassica oleracea var. oleracea PE=3 SV=1
486	688	tr|A0A0D3D6Z6|A0A0D3D6Z6_BRAOL	157.42	45	5	5	N	17106	Uncharacterized protein OS=Brassica oleracea var. oleracea GN=MLP423 PE=4 SV=1
449	487	tr|A0A0D3A280|A0A0D3A280_BRAOL	156.82	15	7	5	Y	56594	Phospho-2-dehydro-3-deoxyheptonate aldolase OS=Brassica oleracea var. oleracea GN=DHS2 PE=3 SV=1
348	499	tr|A0A0D3DAW5|A0A0D3DAW5_BRAOL	156.03	21	6	2	Y	49596	Dihydrolipoamide acetyltransferase component of pyruvate dehydrogenase complex OS=Brassica oleracea var. oleracea PE=3 SV=1
342	659	tr|A0A0D3CSB9|A0A0D3CSB9_BRAOL	155.96	17	6	1	Y	46752	Uncharacterized protein OS=Brassica oleracea var. oleracea PE=3 SV=1
342	660	tr|A0A0D3BN25|A0A0D3BN25_BRAOL	155.96	17	6	1	Y	46693	Uncharacterized protein OS=Brassica oleracea var. oleracea PE=3 SV=1
436	806	tr|A0A0D3BDG0|A0A0D3BDG0_BRAOL	155.91	18	5	4	Y	28610	Chlorophyll a-b binding protein, chloroplastic OS=Brassica oleracea var. oleracea PE=3 SV=1
436	852	tr|A0A0D3AW97|A0A0D3AW97_BRAOL	153.02	18	5	4	Y	28667	Chlorophyll a-b binding protein, chloroplastic OS=Brassica oleracea var. oleracea PE=3 SV=1
436	853	tr|A0A0D3DBD3|A0A0D3DBD3_BRAOL	153.02	18	5	4	Y	28681	Chlorophyll a-b binding protein, chloroplastic OS=Brassica oleracea var. oleracea PE=3 SV=1
436	894	tr|A0A0D3E0I0|A0A0D3E0I0_BRAOL	153.02	18	5	4	Y	28697	Chlorophyll a-b binding protein, chloroplastic OS=Brassica oleracea var. oleracea PE=3 SV=1
320	488	tr|A0A0D3CJC9|A0A0D3CJC9_BRAOL	155.86	20	9	2	Y	53832	Dihydrolipoyl dehydrogenase OS=Brassica oleracea var. oleracea GN=mtLPD2 PE=4 SV=1
445	416	tr|A0A0D3EI18|A0A0D3EI18_BRAOL	155.81	19	8	2	N	61642	Uncharacterized protein OS=Brassica oleracea var. oleracea PE=3 SV=1
428	494	tr|A0A0D3B0N4|A0A0D3B0N4_BRAOL	155.51	19	7	7	Y	64463	Malic enzyme OS=Brassica oleracea var. oleracea GN=ATNADP-ME2 PE=3 SV=1
443	506	tr|A0A0D3B694|A0A0D3B694_BRAOL	155.44	29	7	7	Y	31915	S-formylglutathione hydrolase OS=Brassica oleracea var. oleracea PE=3 SV=1
414	589	tr|A0A0D3B771|A0A0D3B771_BRAOL	155.37	38	7	7	Y	25778	Uncharacterized protein OS=Brassica oleracea var. oleracea PE=3 SV=1
391	342	tr|A0A0D3BTT7|A0A0D3BTT7_BRAOL	155.06	26	9	1	Y	53957	Tubulin beta chain (Fragment) OS=Brassica oleracea var. oleracea PE=3 SV=1
391	352	tr|A0A0D3C2W7|A0A0D3C2W7_BRAOL	155.06	28	9	1	Y	50520	Tubulin beta chain OS=Brassica oleracea var. oleracea PE=3 SV=1
391	353	tr|A0A0D3DD91|A0A0D3DD91_BRAOL	155.06	28	9	1	Y	50610	Tubulin beta chain OS=Brassica oleracea var. oleracea GN=TUB8 PE=3 SV=1
533	367	tr|A0A0D3DJ71|A0A0D3DJ71_BRAOL	154.85	5	8	1	Y	232291	Uncharacterized protein OS=Brassica oleracea var. oleracea PE=4 SV=1
271	569	tr|A0A0D3BJ97|A0A0D3BJ97_BRAOL	154.81	56	7	3	Y	18370	Peptidyl-prolyl cis-trans isomerase OS=Brassica oleracea var. oleracea PE=3 SV=1
431	644	tr|A0A0D3C0I3|A0A0D3C0I3_BRAOL	154.19	11	5	2	Y	53369	6-phosphogluconate dehydrogenase, decarboxylating OS=Brassica oleracea var. oleracea PE=3 SV=1
488	570	tr|A0A0D3DRI6|A0A0D3DRI6_BRAOL	154.16	13	6	6	Y	55381	Uncharacterized protein OS=Brassica oleracea var. oleracea PE=4 SV=1
467	629	tr|A0A0D3C753|A0A0D3C753_BRAOL	154.04	20	6	6	Y	36025	ATP-dependent Clp protease proteolytic subunit (Fragment) OS=Brassica oleracea var. oleracea GN=CLPP5 PE=3 SV=1
531	530	tr|A0A0D3BYV0|A0A0D3BYV0_BRAOL	153.82	16	8	8	Y	51542	Serine hydroxymethyltransferase OS=Brassica oleracea var. oleracea PE=3 SV=1
531	583	tr|A0A0D3DKC0|A0A0D3DKC0_BRAOL	151.91	16	8	8	Y	51696	Serine hydroxymethyltransferase OS=Brassica oleracea var. oleracea PE=3 SV=1
766	782	tr|A0A0D3BXB6|A0A0D3BXB6_BRAOL	153.71	20	4	4	N	41076	Uncharacterized protein OS=Brassica oleracea var. oleracea PE=3 SV=1
368	535	tr|A0A0D3CQ46|A0A0D3CQ46_BRAOL	153.09	14	7	1	N	61938	Uncharacterized protein (Fragment) OS=Brassica oleracea var. oleracea PE=3 SV=1
395	670	tr|A0A0D3E7X8|A0A0D3E7X8_BRAOL	153.04	24	6	2	Y	48915	Dihydrolipoamide acetyltransferase component of pyruvate dehydrogenase complex OS=Brassica oleracea var. oleracea PE=3 SV=1
366	521	tr|A0A0D3AQ01|A0A0D3AQ01_BRAOL	152.84	14	7	4	N	64112	Uncharacterized protein OS=Brassica oleracea var. oleracea PE=4 SV=1
546	746	tr|A0A0D3E8B7|A0A0D3E8B7_BRAOL	152.82	48	5	3	N	16401	Uncharacterized protein OS=Brassica oleracea var. oleracea PE=4 SV=1
495	591	tr|A0A0D3CES3|A0A0D3CES3_BRAOL	152.62	48	7	4	Y	25107	Uncharacterized protein OS=Brassica oleracea var. oleracea PE=3 SV=1
307	325	tr|A0A0D3C5V4|A0A0D3C5V4_BRAOL	152.14	18	12	12	Y	109926	Uncharacterized protein OS=Brassica oleracea var. oleracea PE=3 SV=1
369	881	tr|A0A0D3AKV1|A0A0D3AKV1_BRAOL	151.45	43	5	3	Y	15927	Uncharacterized protein OS=Brassica oleracea var. oleracea PE=3 SV=1
369	882	tr|A0A0D3ECX7|A0A0D3ECX7_BRAOL	151.45	43	5	3	Y	15870	Uncharacterized protein OS=Brassica oleracea var. oleracea PE=3 SV=1
437	479	tr|A0A0D3B0D7|A0A0D3B0D7_BRAOL	151.24	28	7	4	Y	32991	Uncharacterized protein OS=Brassica oleracea var. oleracea GN=AtPPa6 PE=4 SV=1
446	444	tr|A0A0D3CQU2|A0A0D3CQU2_BRAOL	151.24	30	9	8	Y	42856	Uncharacterized protein OS=Brassica oleracea var. oleracea PE=4 SV=1
384	507	tr|A0A0D3BAL2|A0A0D3BAL2_BRAOL	151.06	19	9	4	N	71976	Uncharacterized protein OS=Brassica oleracea var. oleracea PE=4 SV=1
434	599	tr|A0A0D3BNK6|A0A0D3BNK6_BRAOL	150.36	22	8	3	Y	39510	Uncharacterized protein OS=Brassica oleracea var. oleracea PE=3 SV=1
432	714	tr|A0A0D3AB15|A0A0D3AB15_BRAOL	150.23	14	7	7	Y	53118	Adenosylhomocysteinase OS=Brassica oleracea var. oleracea PE=3 SV=1
365	454	tr|A0A0D3CWI0|A0A0D3CWI0_BRAOL	150.23	28	8	8	Y	41208	Uncharacterized protein OS=Brassica oleracea var. oleracea PE=3 SV=1
497	419	tr|A0A0D3CPS1|A0A0D3CPS1_BRAOL	149.78	14	8	5	Y	67778	Uncharacterized protein OS=Brassica oleracea var. oleracea PE=3 SV=1
286	604	tr|A0A0D3A9U5|A0A0D3A9U5_BRAOL	149.33	38	7	7	N	30886	Uncharacterized protein OS=Brassica oleracea var. oleracea GN=TLP18.3 PE=4 SV=1
423	602	tr|A0A0D3DNJ9|A0A0D3DNJ9_BRAOL	149.25	25	7	7	Y	35590	ATP-dependent Clp protease proteolytic subunit OS=Brassica oleracea var. oleracea PE=3 SV=1
626	835	tr|A0A0D3A5J6|A0A0D3A5J6_BRAOL	149.01	10	4	4	Y	63908	Uncharacterized protein OS=Brassica oleracea var. oleracea PE=3 SV=1
626	884	tr|A0A191SF18|A0A191SF18_BRANI	149.01	21	4	4	Y	30042	50S ribosomal protein L2, chloroplastic OS=Brassica nigra GN=rpl2 PE=3 SV=1
626	885	tr|A0A0H3Y2Q4|A0A0H3Y2Q4_BRAOC	149.01	21	4	4	Y	30042	50S ribosomal protein L2, chloroplastic OS=Brassica oleracea var. capitata GN=rpl2 PE=3 SV=1
457	490	tr|A0A0D3BL52|A0A0D3BL52_BRAOL	148.93	22	7	7	Y	43568	Uncharacterized protein OS=Brassica oleracea var. oleracea PE=4 SV=1
450	765	tr|A0A0D3D1B0|A0A0D3D1B0_BRAOL	148.79	25	5	4	Y	36460	Uncharacterized protein OS=Brassica oleracea var. oleracea PE=4 SV=1
422	690	tr|A0A0D3D5H5|A0A0D3D5H5_BRAOL	148.77	30	5	5	Y	29375	Uncharacterized protein OS=Brassica oleracea var. oleracea GN=FIB4 PE=4 SV=1
442	634	tr|A0A0D3ED64|A0A0D3ED64_BRAOL	148.07	13	7	7	Y	86623	Uncharacterized protein OS=Brassica oleracea var. oleracea PE=3 SV=1
510	699	tr|A0A0D3D7D5|A0A0D3D7D5_BRAOL	147.82	20	5	1	Y	29079	Uncharacterized protein OS=Brassica oleracea var. oleracea PE=3 SV=1
372	597	tr|A0A0D3BET0|A0A0D3BET0_BRAOL	147.64	29	7	1	Y	27962	Uncharacterized protein OS=Brassica oleracea var. oleracea PE=3 SV=1
566	697	tr|A0A0D3A311|A0A0D3A311_BRAOL	147.63	16	6	4	Y	53476	Carboxypeptidase OS=Brassica oleracea var. oleracea PE=3 SV=1
207	1090	tr|A0A0D3BRM6|A0A0D3BRM6_BRAOL	147.52	38	5	5	N	14673	Uncharacterized protein OS=Brassica oleracea var. oleracea GN=UBQ1 PE=4 SV=1
207	1089	tr|A0A067ZVF1|A0A067ZVF1_BRAOV	147.52	41	5	5	N	13522	Ubiquitin (Fragment) OS=Brassica oleracea var. viridis GN=UBQ2 PE=2 SV=1
207	1101	tr|A0A0D3BEK5|A0A0D3BEK5_BRAOL	147.52	11	5	5	N	51206	Uncharacterized protein OS=Brassica oleracea var. oleracea GN=UBQ10 PE=4 SV=1
207	1100	tr|A0A0D3ACM7|A0A0D3ACM7_BRAOL	147.52	13	5	5	N	42665	Uncharacterized protein OS=Brassica oleracea var. oleracea PE=4 SV=1
207	1099	tr|A0A0D3B553|A0A0D3B553_BRAOL	147.52	16	5	5	N	34192	Uncharacterized protein OS=Brassica oleracea var. oleracea GN=UBQ14 PE=4 SV=1
207	1098	tr|A0A0D3B7A2|A0A0D3B7A2_BRAOL	147.52	21	5	5	N	25685	Uncharacterized protein OS=Brassica oleracea var. oleracea GN=UBQ11 PE=4 SV=1
207	1097	tr|A0A0D3BRQ7|A0A0D3BRQ7_BRAOL	147.52	31	5	5	N	17626	Uncharacterized protein OS=Brassica oleracea var. oleracea PE=4 SV=1
207	1095	tr|A0A0D3B727|A0A0D3B727_BRAOL	147.52	31	5	5	N	17741	Uncharacterized protein OS=Brassica oleracea var. oleracea PE=4 SV=1
207	1096	tr|A0A0D3BWB1|A0A0D3BWB1_BRAOL	147.52	31	5	5	N	17755	Uncharacterized protein OS=Brassica oleracea var. oleracea PE=4 SV=1
207	1093	tr|A0A0D3CCQ4|A0A0D3CCQ4_BRAOL	147.52	31	5	5	N	17727	Uncharacterized protein OS=Brassica oleracea var. oleracea PE=4 SV=1
207	1094	tr|A0A0D3D748|A0A0D3D748_BRAOL	147.52	31	5	5	N	17753	Uncharacterized protein OS=Brassica oleracea var. oleracea PE=4 SV=1
207	1092	tr|A0A0D3BRG2|A0A0D3BRG2_BRAOL	147.52	32	5	5	N	17266	Uncharacterized protein OS=Brassica oleracea var. oleracea PE=4 SV=1
207	1091	tr|K7WLA8|K7WLA8_BRAOL	147.52	32	5	5	N	17233	Ribosomal protein S27a (Fragment) OS=Brassica oleracea GN=S27a PE=4 SV=1
321	360	tr|A0A0D3D4E9|A0A0D3D4E9_BRAOL	147.41	13	8	4	Y	107658	Aconitate hydratase OS=Brassica oleracea var. oleracea PE=3 SV=1
580	667	tr|A0A0D3C912|A0A0D3C912_BRAOL	147.4	33	5	5	Y	25263	Uncharacterized protein OS=Brassica oleracea var. oleracea PE=3 SV=1
580	715	tr|A0A0D3C913|A0A0D3C913_BRAOL	147.4	33	5	5	Y	25131	Uncharacterized protein OS=Brassica oleracea var. oleracea PE=3 SV=1
393	420	tr|A0A0D3EA69|A0A0D3EA69_BRAOL	147.25	18	8	8	Y	73571	Uncharacterized protein (Fragment) OS=Brassica oleracea var. oleracea GN=PGM PE=4 SV=1
406	509	tr|A0A0D3B0D5|A0A0D3B0D5_BRAOL	147.03	17	7	6	Y	72780	Uncharacterized protein OS=Brassica oleracea var. oleracea PE=3 SV=1
482	868	tr|A0A0D3BRU9|A0A0D3BRU9_BRAOL	146.88	40	6	2	Y	18103	Uncharacterized protein OS=Brassica oleracea var. oleracea GN=GDCH PE=3 SV=1
477	648	tr|A0A0D3BX87|A0A0D3BX87_BRAOL	146.88	14	6	1	Y	53264	Adenylosuccinate synthetase, chloroplastic OS=Brassica oleracea var. oleracea GN=PURA PE=3 SV=1
477	736	tr|A0A0D3CUD4|A0A0D3CUD4_BRAOL	146.88	14	6	1	Y	53372	Adenylosuccinate synthetase, chloroplastic OS=Brassica oleracea var. oleracea GN=PURA PE=3 SV=1
382	581	tr|A0A0D3CUN7|A0A0D3CUN7_BRAOL	146.73	31	6	6	N	28936	Uncharacterized protein OS=Brassica oleracea var. oleracea PE=4 SV=1
556	1102	tr|A0A0D3DK37|A0A0D3DK37_BRAOL	146.55	11	4	1	N	50648	Uncharacterized protein OS=Brassica oleracea var. oleracea PE=3 SV=1
534	558	tr|A0A0D3DEI9|A0A0D3DEI9_BRAOL	146.39	23	7	7	N	37101	ATP-dependent Clp protease proteolytic subunit (Fragment) OS=Brassica oleracea var. oleracea PE=3 SV=1
287	1329	tr|A0A0D3BNB0|A0A0D3BNB0_BRAOL	146.18	28	4	1	Y	16409	Nucleoside diphosphate kinase OS=Brassica oleracea var. oleracea PE=3 SV=1
564	879	tr|A0A0D3B8L3|A0A0D3B8L3_BRAOL	146.15	24	5	2	Y	30485	Uncharacterized protein (Fragment) OS=Brassica oleracea var. oleracea PE=3 SV=1
374	739	tr|A0A0D3BZV5|A0A0D3BZV5_BRAOL	146	44	8	8	Y	19249	Uncharacterized protein OS=Brassica oleracea var. oleracea PE=4 SV=1
172	897	tr|A0A0D3DNC9|A0A0D3DNC9_BRAOL	145.24	61	7	4	N	14941	Uncharacterized protein OS=Brassica oleracea var. oleracea PE=4 SV=1
623	727	tr|A0A0D3A2X0|A0A0D3A2X0_BRAOL	145.02	30	5	5	Y	25141	Proteasome subunit beta type OS=Brassica oleracea var. oleracea PE=3 SV=1
623	729	tr|A0A0D3BM11|A0A0D3BM11_BRAOL	145.02	17	5	5	Y	44767	Uncharacterized protein OS=Brassica oleracea var. oleracea PE=3 SV=1
383	764	tr|A0A0D3E092|A0A0D3E092_BRAOL	144.94	32	7	4	Y	24564	Cytochrome b6-f complex iron-sulfur subunit OS=Brassica oleracea var. oleracea PE=3 SV=1
354	436	tr|A0A0D3ALZ9|A0A0D3ALZ9_BRAOL	144.75	21	9	9	Y	61432	Uncharacterized protein OS=Brassica oleracea var. oleracea PE=3 SV=1
351	492	tr|A0A0D3BY39|A0A0D3BY39_BRAOL	143.8	22	8	8	Y	45992	Uncharacterized protein OS=Brassica oleracea var. oleracea PE=3 SV=1
516	857	tr|A0A0D3DIP5|A0A0D3DIP5_BRAOL	143.65	26	4	4	Y	18761	Uncharacterized protein OS=Brassica oleracea var. oleracea PE=3 SV=1
561	823	tr|A0A0D3DYA3|A0A0D3DYA3_BRAOL	142.08	17	5	5	Y	46578	Uncharacterized protein OS=Brassica oleracea var. oleracea PE=4 SV=1
407	520	tr|A0A0D3CLV2|A0A0D3CLV2_BRAOL	141.81	17	6	4	Y	61013	Uncharacterized protein OS=Brassica oleracea var. oleracea PE=4 SV=1
463	713	tr|A0A0D3EFE4|A0A0D3EFE4_BRAOL	141.78	30	5	4	N	29322	Uncharacterized protein OS=Brassica oleracea var. oleracea PE=4 SV=1
370	462	tr|A0A0D3D1M2|A0A0D3D1M2_BRAOL	141.58	13	7	7	N	87680	Uncharacterized protein OS=Brassica oleracea var. oleracea GN=POLD3 PE=3 SV=1
644	1105	tr|A0A0D3CFB6|A0A0D3CFB6_BRAOL	141.3	8	3	2	Y	59907	Photosystem II CP43 reaction center protein OS=Brassica oleracea var. oleracea GN=PSBC PE=3 SV=1
228	336	tr|A0A0D3EFG5|A0A0D3EFG5_BRAOL	141.29	36	9	9	Y	41930	Formate dehydrogenase, mitochondrial OS=Brassica oleracea var. oleracea PE=3 SV=1
668	1052	tr|A0A0D3B232|A0A0D3B232_BRAOL	141.1	23	4	1	N	25325	40S ribosomal protein S8 OS=Brassica oleracea var. oleracea PE=3 SV=1
429	523	tr|A0A0D3CGF5|A0A0D3CGF5_BRAOL	141.03	28	10	4	Y	30046	Uncharacterized protein OS=Brassica oleracea var. oleracea GN=GRF4 PE=3 SV=1
367	800	tr|A0A0D3DU71|A0A0D3DU71_BRAOL	140.62	10	6	2	Y	62903	Ketol-acid reductoisomerase OS=Brassica oleracea var. oleracea PE=3 SV=1
421	546	tr|A0A0D3A610|A0A0D3A610_BRAOL	140.48	13	6	1	Y	66314	Glucose-6-phosphate isomerase OS=Brassica oleracea var. oleracea PE=3 SV=1
665	918	tr|A0A0D3BP67|A0A0D3BP67_BRAOL	140.27	4	5	5	Y	138584	Uncharacterized protein OS=Brassica oleracea var. oleracea PE=3 SV=1
665	938	tr|A0A0D3C5P3|A0A0D3C5P3_BRAOL	140.27	17	5	5	Y	30776	Uncharacterized protein OS=Brassica oleracea var. oleracea PE=3 SV=1
665	970	tr|A0A0D3B6A6|A0A0D3B6A6_BRAOL	140.27	17	5	5	Y	30382	Uncharacterized protein OS=Brassica oleracea var. oleracea PE=3 SV=1
665	1138	tr|A0A0D3AA47|A0A0D3AA47_BRAOL	136.64	13	4	4	Y	30067	Uncharacterized protein OS=Brassica oleracea var. oleracea PE=3 SV=1
360	543	tr|A0A0D3AFV4|A0A0D3AFV4_BRAOL	140.19	18	6	1	Y	47517	Uncharacterized protein OS=Brassica oleracea var. oleracea PE=4 SV=1
537	776	tr|A0A0D3AX14|A0A0D3AX14_BRAOL	140.14	10	5	1	N	83217	Uncharacterized protein OS=Brassica oleracea var. oleracea PE=4 SV=1
404	400	tr|A0A0D3D1E1|A0A0D3D1E1_BRAOL	140.14	25	8	8	N	55782	Protein disulfide-isomerase OS=Brassica oleracea var. oleracea PE=3 SV=1
559	557	tr|A0A0D3AJ86|A0A0D3AJ86_BRAOL	140.04	22	7	1	Y	41053	Uncharacterized protein OS=Brassica oleracea var. oleracea PE=4 SV=1
512	768	tr|A0A0D3AJG1|A0A0D3AJG1_BRAOL	140.01	29	6	6	Y	28283	Uncharacterized protein OS=Brassica oleracea var. oleracea PE=4 SV=1
575	712	tr|A0A0D3DCA0|A0A0D3DCA0_BRAOL	139.98	12	5	5	Y	48661	Uncharacterized protein (Fragment) OS=Brassica oleracea var. oleracea PE=4 SV=1
570	562	tr|A0A0D3BWT8|A0A0D3BWT8_BRAOL	139.47	19	6	3	Y	45433	Cysteine synthase OS=Brassica oleracea var. oleracea GN=OASC PE=3 SV=1
453	612	tr|A0A0D3EFS1|A0A0D3EFS1_BRAOL	139.07	33	7	7	Y	24468	Uncharacterized protein OS=Brassica oleracea var. oleracea PE=3 SV=1
565	524	tr|A0A0D3B9D8|A0A0D3B9D8_BRAOL	139.07	24	7	1	Y	44101	Uncharacterized protein (Fragment) OS=Brassica oleracea var. oleracea PE=4 SV=1
565	552	tr|A0A0D3CNA0|A0A0D3CNA0_BRAOL	139.07	26	7	1	Y	40505	Uncharacterized protein OS=Brassica oleracea var. oleracea PE=4 SV=1
565	553	tr|A0A0D3AG23|A0A0D3AG23_BRAOL	139.07	26	7	1	Y	40477	Uncharacterized protein OS=Brassica oleracea var. oleracea PE=4 SV=1
501	624	tr|A0A0D3DTZ9|A0A0D3DTZ9_BRAOL	138.94	14	6	1	Y	53272	Adenylosuccinate synthetase, chloroplastic OS=Brassica oleracea var. oleracea GN=PURA PE=3 SV=1
353	430	tr|A0A0D3CUV9|A0A0D3CUV9_BRAOL	138.94	15	7	5	Y	66323	Methylenetetrahydrofolate reductase OS=Brassica oleracea var. oleracea PE=3 SV=1
474	856	tr|A0A0D3BPN7|A0A0D3BPN7_BRAOL	138.77	12	5	5	Y	53974	Uncharacterized protein OS=Brassica oleracea var. oleracea PE=4 SV=1
435	777	tr|A0A0D3DC89|A0A0D3DC89_BRAOL	138.74	16	9	9	Y	45082	Uncharacterized protein OS=Brassica oleracea var. oleracea GN=RPS1 PE=4 SV=1
394	615	tr|A0A0D3EGP5|A0A0D3EGP5_BRAOL	138.73	26	7	4	Y	33038	Uncharacterized protein OS=Brassica oleracea var. oleracea PE=4 SV=1
410	747	tr|A0A0D3BXS5|A0A0D3BXS5_BRAOL	138.64	31	6	6	N	25807	Uncharacterized protein OS=Brassica oleracea var. oleracea GN=PPL1 PE=4 SV=1
530	504	tr|A0A0D3A475|A0A0D3A475_BRAOL	138.63	13	6	6	N	65768	Uncharacterized protein OS=Brassica oleracea var. oleracea PE=4 SV=1
627	870	tr|A0A0H3XZM8|A0A0H3XZM8_BRAOC	138.54	12	4	4	Y	38949	Photosystem II protein D1 OS=Brassica oleracea var. capitata GN=psbA PE=3 SV=1
627	871	tr|A0A191SET3|A0A191SET3_BRANI	138.54	12	4	4	Y	38949	Photosystem II protein D1 OS=Brassica nigra GN=psbA PE=3 SV=1
637	710	tr|A0A0D3E7W8|A0A0D3E7W8_BRAOL	138.54	13	5	5	Y	57107	Glutamyl-tRNA(Gln) amidotransferase subunit A, chloroplastic/mitochondrial OS=Brassica oleracea var. oleracea GN=GATA PE=3 SV=1
470	596	tr|A0A0D3CSH7|A0A0D3CSH7_BRAOL	137.98	21	6	6	Y	45855	Obg-like ATPase 1 OS=Brassica oleracea var. oleracea PE=3 SV=1
532	515	tr|A0A0D3EF89|A0A0D3EF89_BRAOL	137.69	35	8	1	Y	36304	Uncharacterized protein OS=Brassica oleracea var. oleracea PE=4 SV=2
466	425	tr|A0A0D3C0A1|A0A0D3C0A1_BRAOL	137.44	43	9	3	Y	30467	Uncharacterized protein OS=Brassica oleracea var. oleracea PE=4 SV=1
466	426	tr|A0A0D3CT51|A0A0D3CT51_BRAOL	137.44	43	9	3	Y	30463	Uncharacterized protein OS=Brassica oleracea var. oleracea PE=4 SV=1
417	675	tr|A0A0D3D6U2|A0A0D3D6U2_BRAOL	137.1	8	7	7	Y	94019	Uncharacterized protein OS=Brassica oleracea var. oleracea PE=4 SV=1
417	738	tr|A0A0D3BHZ5|A0A0D3BHZ5_BRAOL	137.1	43	7	7	Y	17084	Eukaryotic translation initiation factor 5A OS=Brassica oleracea var. oleracea GN=FBR12 PE=3 SV=1
438	902	tr|A0A0D3CL56|A0A0D3CL56_BRAOL	136.99	45	7	7	Y	16329	Uncharacterized protein OS=Brassica oleracea var. oleracea PE=3 SV=1
438	903	tr|A0A0D3BAR1|A0A0D3BAR1_BRAOL	136.99	32	7	7	Y	23372	Uncharacterized protein OS=Brassica oleracea var. oleracea PE=3 SV=1
505	787	tr|A0A0H3Y2H1|A0A0H3Y2H1_BRAOC	136.98	56	6	1	Y	14568	ATP synthase epsilon chain, chloroplastic OS=Brassica oleracea var. capitata GN=atpE PE=3 SV=1
505	788	tr|A0A191SEW6|A0A191SEW6_BRANI	136.98	56	6	1	Y	14568	ATP synthase epsilon chain, chloroplastic OS=Brassica nigra GN=atpE PE=3 SV=1
480	600	tr|A0A0D3BDJ7|A0A0D3BDJ7_BRAOL	136.55	35	6	6	Y	27172	Uncharacterized protein OS=Brassica oleracea var. oleracea PE=4 SV=1
480	601	tr|A0A0D3D4D5|A0A0D3D4D5_BRAOL	136.55	35	6	6	Y	27327	Uncharacterized protein OS=Brassica oleracea var. oleracea PE=4 SV=1
350	434	tr|A0A0D3CH25|A0A0D3CH25_BRAOL	136.46	28	8	2	Y	50736	Uncharacterized protein OS=Brassica oleracea var. oleracea PE=4 SV=1
350	435	tr|B0FRG0|B0FRG0_BRAOL	136.46	28	8	2	Y	50736	Chloroplast ATP sulfurylase 1 OS=Brassica oleracea GN=ATPS1 PE=2 SV=1
551	1044	tr|A0A0D3B6G1|A0A0D3B6G1_BRAOL	136.43	22	4	4	Y	26200	Uncharacterized protein OS=Brassica oleracea var. oleracea PE=4 SV=1
475	474	tr|A0A0D3D2A0|A0A0D3D2A0_BRAOL	135.63	19	7	7	N	45223	Succinate-CoA ligase subunit beta OS=Brassica oleracea var. oleracea PE=3 SV=1
413	801	tr|A0A0D3CUM7|A0A0D3CUM7_BRAOL	135.6	10	5	1	Y	63675	Ketol-acid reductoisomerase OS=Brassica oleracea var. oleracea PE=3 SV=1
553	592	tr|A0A0D3AJ53|A0A0D3AJ53_BRAOL	135.26	29	6	5	N	29401	Uncharacterized protein OS=Brassica oleracea var. oleracea PE=4 SV=1
468	1078	tr|A0A0D3CWK5|A0A0D3CWK5_BRAOL	135.17	26	4	1	Y	25855	Uncharacterized protein OS=Brassica oleracea var. oleracea PE=3 SV=1
523	883	tr|A0A0H3Y2E8|A0A0H3Y2E8_BRAOC	135.05	29	4	4	N	21039	ATP synthase subunit b, chloroplastic OS=Brassica oleracea var. capitata GN=atpF PE=3 SV=1
617	899	tr|Q39369|Q39369_BRAOL	134.78	26	5	5	Y	23321	Trypsin inhibitor propeptide OS=Brassica oleracea PE=2 SV=1
726	825	tr|A0A0D3EI63|A0A0D3EI63_BRAOL	134.69	14	4	4	N	39823	Isocitrate dehydrogenase [NAD] subunit, mitochondrial OS=Brassica oleracea var. oleracea PE=3 SV=1
726	826	tr|A0A0D3AZJ1|A0A0D3AZJ1_BRAOL	134.69	13	4	4	N	40711	Isocitrate dehydrogenase [NAD] subunit, mitochondrial OS=Brassica oleracea var. oleracea PE=3 SV=1
378	609	tr|A0A0D3E2C2|A0A0D3E2C2_BRAOL	134.46	29	7	1	Y	28019	Uncharacterized protein OS=Brassica oleracea var. oleracea PE=3 SV=1
602	693	tr|A0A0D3BYT3|A0A0D3BYT3_BRAOL	133.65	15	5	3	Y	53863	Uncharacterized protein OS=Brassica oleracea var. oleracea PE=4 SV=1
481	646	tr|A0A0D3DIC6|A0A0D3DIC6_BRAOL	133.51	20	6	6	N	38877	Uncharacterized protein OS=Brassica oleracea var. oleracea GN=ATCAD9 PE=3 SV=1
595	1379	tr|A0A0D3D1P0|A0A0D3D1P0_BRAOL	133.5	13	4	4	Y	50281	Uncharacterized protein OS=Brassica oleracea var. oleracea PE=4 SV=1
707	994	tr|A0A0D3B9A5|A0A0D3B9A5_BRAOL	133.49	16	4	3	N	34586	Uncharacterized protein (Fragment) OS=Brassica oleracea var. oleracea PE=4 SV=1
498	626	tr|A0A0D3AJ74|A0A0D3AJ74_BRAOL	133.27	6	5	5	N	108184	Uncharacterized protein OS=Brassica oleracea var. oleracea PE=3 SV=1
498	666	tr|A0A0D3EFB2|A0A0D3EFB2_BRAOL	133.27	6	5	5	N	109153	Uncharacterized protein OS=Brassica oleracea var. oleracea PE=3 SV=1
518	1077	tr|A0A0D3D0S1|A0A0D3D0S1_BRAOL	133.26	29	4	1	Y	22858	Uncharacterized protein OS=Brassica oleracea var. oleracea PE=3 SV=1
547	887	tr|A0A0D2ZVJ9|A0A0D2ZVJ9_BRAOL	133.08	39	4	4	N	15561	Uncharacterized protein OS=Brassica oleracea var. oleracea GN=OEP16 PE=4 SV=1
581	910	tr|A0A0D3D5F5|A0A0D3D5F5_BRAOL	132.99	24	5	5	N	18641	Cyanate hydratase OS=Brassica oleracea var. oleracea GN=CYN PE=3 SV=1
340	689	tr|A0A0D3BMD8|A0A0D3BMD8_BRAOL	132.49	20	7	7	N	46898	ATP-dependent Clp protease proteolytic subunit (Fragment) OS=Brassica oleracea var. oleracea PE=3 SV=1
476	516	tr|A0A0D3B6F7|A0A0D3B6F7_BRAOL	132.45	34	8	8	N	29028	Uncharacterized protein OS=Brassica oleracea var. oleracea PE=3 SV=1
492	759	tr|A0A0D3E6A7|A0A0D3E6A7_BRAOL	132.32	24	6	6	Y	27468	Uncharacterized protein OS=Brassica oleracea var. oleracea PE=4 SV=1
576	717	tr|Q75UU8|Q75UU8_BRAOL	132.31	19	5	3	Y	38532	Stromal ascorbate peroxidase OS=Brassica oleracea GN=BO-sAPX PE=2 SV=1
576	767	tr|W6EMB8|W6EMB8_BRAOA	132.31	19	5	3	Y	38650	Chloroplast ascorbate peroxidase S OS=Brassica oleracea var. alboglabra PE=2 SV=1
576	780	tr|A0A0D3E8I0|A0A0D3E8I0_BRAOL	132.31	19	5	3	Y	38672	Uncharacterized protein OS=Brassica oleracea var. oleracea GN=SAPX PE=3 SV=1
459	593	tr|A0A0D3BMP0|A0A0D3BMP0_BRAOL	132.25	15	6	1	N	54086	Uncharacterized protein OS=Brassica oleracea var. oleracea PE=3 SV=1
377	585	tr|A0A0D3D022|A0A0D3D022_BRAOL	131.88	16	6	3	N	63104	Uncharacterized protein OS=Brassica oleracea var. oleracea PE=4 SV=1
503	598	tr|A0A0D3DIQ7|A0A0D3DIQ7_BRAOL	131.76	7	5	5	N	97273	Uncharacterized protein (Fragment) OS=Brassica oleracea var. oleracea PE=4 SV=1
503	722	tr|A0A0D3C7E7|A0A0D3C7E7_BRAOL	131.76	19	5	5	N	31847	Uncharacterized protein OS=Brassica oleracea var. oleracea PE=4 SV=1
596	1162	tr|A0A0D3DXS2|A0A0D3DXS2_BRAOL	131.74	7	4	1	N	67809	ATP-dependent Clp protease proteolytic subunit OS=Brassica oleracea var. oleracea PE=3 SV=1
664	895	tr|A0A0D3BUR1|A0A0D3BUR1_BRAOL	131.68	15	4	1	Y	50580	Uncharacterized protein OS=Brassica oleracea var. oleracea PE=3 SV=1
517	886	tr|B1Q3A8|B1Q3A8_BRACM	131.35	16	5	1	Y	47403	Cysteine protease (Fragment) OS=Brassica rapa var. perviridis GN=BrCP3 PE=3 SV=1
613	781	tr|A0A0D3C4D6|A0A0D3C4D6_BRAOL	131.23	14	5	5	N	48689	Uncharacterized protein OS=Brassica oleracea var. oleracea PE=4 SV=1
473	779	tr|A0A0D3DNL4|A0A0D3DNL4_BRAOL	131.14	43	7	7	Y	18804	Uncharacterized protein OS=Brassica oleracea var. oleracea PE=4 SV=1
601	792	tr|A0A0D3BJ21|A0A0D3BJ21_BRAOL	130.89	20	5	2	Y	25051	Uncharacterized protein OS=Brassica oleracea var. oleracea PE=3 SV=1
611	817	tr|A0A0D3CI19|A0A0D3CI19_BRAOL	130.55	13	4	4	N	44281	Uncharacterized protein OS=Brassica oleracea var. oleracea PE=4 SV=1
455	635	tr|A0A0D3BRA0|A0A0D3BRA0_BRAOL	129.87	20	7	1	N	30656	Uncharacterized protein OS=Brassica oleracea var. oleracea PE=4 SV=1
604	661	tr|A0A0D3B4A5|A0A0D3B4A5_BRAOL	128.81	30	6	1	N	24220	Uncharacterized protein OS=Brassica oleracea var. oleracea PE=3 SV=1
456	772	tr|A0A0D3DNR9|A0A0D3DNR9_BRAOL	128.6	12	4	2	Y	60623	Uncharacterized protein OS=Brassica oleracea var. oleracea PE=4 SV=1
686	955	tr|A0A0D3DKI8|A0A0D3DKI8_BRAOL	128.54	24	4	4	N	22056	Uncharacterized protein OS=Brassica oleracea var. oleracea PE=3 SV=1
571	752	tr|A0A0D3DAV1|A0A0D3DAV1_BRAOL	128.42	10	5	5	Y	88051	Uncharacterized protein OS=Brassica oleracea var. oleracea PE=4 SV=1
655	1011	tr|A0A0D3E586|A0A0D3E586_BRAOL	128.04	8	4	4	Y	46706	Uncharacterized protein OS=Brassica oleracea var. oleracea GN=ACLA-2 PE=4 SV=1
651	875	tr|A0A0D3E351|A0A0D3E351_BRAOL	127.81	3	4	4	Y	209153	Thioredoxin reductase OS=Brassica oleracea var. oleracea PE=3 SV=1
651	855	tr|A0A0D3BEA0|A0A0D3BEA0_BRAOL	127.81	15	4	4	Y	39332	Thioredoxin reductase OS=Brassica oleracea var. oleracea GN=NTRA PE=3 SV=1
514	500	tr|A0A0D3B9T4|A0A0D3B9T4_BRAOL	127.76	25	7	7	Y	47492	Uncharacterized protein OS=Brassica oleracea var. oleracea PE=3 SV=1
520	1111	tr|A0A191SEU8|A0A191SEU8_BRANI	127.42	12	3	2	Y	39548	Photosystem II D2 protein OS=Brassica nigra GN=psbD PE=3 SV=1
520	1112	tr|A0A0H3XZP4|A0A0H3XZP4_BRAOC	127.42	12	3	2	Y	39548	Photosystem II D2 protein OS=Brassica oleracea var. capitata GN=psbD PE=3 SV=1
520	1113	tr|A0A0D3BE55|A0A0D3BE55_BRAOL	127.42	12	3	2	Y	40313	Photosystem II D2 protein OS=Brassica oleracea var. oleracea GN=PSBD PE=3 SV=1
485	628	tr|A0A0D3BXM6|A0A0D3BXM6_BRAOL	127.36	7	5	5	Y	90068	Uncharacterized protein OS=Brassica oleracea var. oleracea PE=3 SV=1
485	664	tr|A0A0D3CQQ6|A0A0D3CQQ6_BRAOL	124.5	7	5	5	Y	90372	Uncharacterized protein OS=Brassica oleracea var. oleracea PE=3 SV=1
396	565	tr|A0A0D3BCU5|A0A0D3BCU5_BRAOL	127.17	20	6	1	Y	51184	Uncharacterized protein OS=Brassica oleracea var. oleracea PE=4 SV=1
536	708	tr|Q2A9H3|Q2A9H3_BRAOL	126.65	40	5	1	N	22323	GTP-binding protein, putative OS=Brassica oleracea GN=27.t00047 PE=4 SV=1
536	709	tr|A0A0D3A3U0|A0A0D3A3U0_BRAOL	126.65	40	5	1	N	22323	Uncharacterized protein OS=Brassica oleracea var. oleracea GN=RAB1C PE=4 SV=1
639	1014	tr|A0A0D3DJ66|A0A0D3DJ66_BRAOL	126.61	14	4	4	Y	41399	Uncharacterized protein OS=Brassica oleracea var. oleracea PE=4 SV=1
616	836	tr|A0A0D3DLP4|A0A0D3DLP4_BRAOL	126.49	11	4	2	Y	53986	Uncharacterized protein OS=Brassica oleracea var. oleracea PE=4 SV=1
522	756	tr|A0A0D3CAV9|A0A0D3CAV9_BRAOL	126.26	19	5	1	Y	30926	Uncharacterized protein OS=Brassica oleracea var. oleracea PE=4 SV=1
515	702	tr|A0A0D3C4Q4|A0A0D3C4Q4_BRAOL	126.16	31	5	5	Y	17986	Uncharacterized protein OS=Brassica oleracea var. oleracea PE=3 SV=1
515	703	tr|A0A0D3B5D0|A0A0D3B5D0_BRAOL	126.16	31	5	5	Y	17968	Uncharacterized protein OS=Brassica oleracea var. oleracea PE=3 SV=1
515	704	tr|A0A0D3DSS5|A0A0D3DSS5_BRAOL	126.16	31	5	5	Y	17954	Uncharacterized protein OS=Brassica oleracea var. oleracea PE=3 SV=1
515	705	tr|A0A0D2ZTX7|A0A0D2ZTX7_BRAOL	126.16	31	5	5	Y	17982	Uncharacterized protein OS=Brassica oleracea var. oleracea PE=3 SV=1
515	706	tr|A0A0D3CTL2|A0A0D3CTL2_BRAOL	126.16	31	5	5	Y	17968	Uncharacterized protein OS=Brassica oleracea var. oleracea PE=3 SV=1
697	1201	tr|O82582|O82582_BRAOL	126.03	37	4	1	Y	11851	Non-specific lipid-transfer protein OS=Brassica oleracea GN=wax9E PE=2 SV=1
632	1031	tr|A0A0D3AL95|A0A0D3AL95_BRAOL	125.92	15	5	5	N	45473	Uncharacterized protein OS=Brassica oleracea var. oleracea PE=3 SV=1
632	1032	tr|A0A0D3B2V2|A0A0D3B2V2_BRAOL	125.92	15	5	5	N	45465	Uncharacterized protein OS=Brassica oleracea var. oleracea PE=3 SV=1
632	1033	tr|A0A0D3ECC7|A0A0D3ECC7_BRAOL	125.92	15	5	5	N	45476	Uncharacterized protein OS=Brassica oleracea var. oleracea PE=3 SV=1
582	911	tr|A0A0D3B5K6|A0A0D3B5K6_BRAOL	125.57	24	4	4	Y	31684	Uncharacterized protein OS=Brassica oleracea var. oleracea GN=CXIP2 PE=4 SV=1
462	694	tr|A0A0D3DP74|A0A0D3DP74_BRAOL	125.42	20	6	5	Y	31814	Lactoylglutathione lyase OS=Brassica oleracea var. oleracea GN=ATGLX1 PE=3 SV=1
603	1245	tr|A0A0D3DQE3|A0A0D3DQE3_BRAOL	125.18	25	5	5	Y	23222	Uncharacterized protein OS=Brassica oleracea var. oleracea PE=4 SV=1
705	1064	tr|A0A0D3CYQ9|A0A0D3CYQ9_BRAOL	124.98	6	4	2	N	110275	Uncharacterized protein OS=Brassica oleracea var. oleracea PE=3 SV=1
584	991	tr|A0A0D3BJ03|A0A0D3BJ03_BRAOL	124.65	8	4	4	N	47516	Uncharacterized protein (Fragment) OS=Brassica oleracea var. oleracea PE=4 SV=1
584	993	tr|A0A0D3CEQ5|A0A0D3CEQ5_BRAOL	124.65	9	4	4	N	43816	Uncharacterized protein OS=Brassica oleracea var. oleracea PE=4 SV=1
599	1483	tr|A0A0D3ANN2|A0A0D3ANN2_BRAOL	124.38	16	4	4	N	19844	Uncharacterized protein OS=Brassica oleracea var. oleracea PE=3 SV=1
599	1484	tr|A0A0D3CY38|A0A0D3CY38_BRAOL	124.38	16	4	4	N	19860	Uncharacterized protein OS=Brassica oleracea var. oleracea PE=3 SV=1
599	1485	tr|A0A0D3CYM9|A0A0D3CYM9_BRAOL	124.38	16	4	4	N	19874	Uncharacterized protein OS=Brassica oleracea var. oleracea PE=3 SV=1
599	1486	tr|A0A0D3BIE1|A0A0D3BIE1_BRAOL	124.38	16	4	4	N	19915	Uncharacterized protein OS=Brassica oleracea var. oleracea PE=3 SV=1
599	1487	tr|A0A0D3CE09|A0A0D3CE09_BRAOL	124.38	16	4	4	N	19899	Uncharacterized protein OS=Brassica oleracea var. oleracea PE=3 SV=1
599	1488	tr|A0A0D3D6G2|A0A0D3D6G2_BRAOL	124.38	16	4	4	N	19870	Uncharacterized protein OS=Brassica oleracea var. oleracea PE=3 SV=1
538	683	tr|A0A0D3DW66|A0A0D3DW66_BRAOL	124.26	34	5	5	N	23421	Uncharacterized protein OS=Brassica oleracea var. oleracea PE=4 SV=1
554	742	tr|A0A0D3A4N1|A0A0D3A4N1_BRAOL	124.19	10	5	5	N	62931	Uncharacterized protein OS=Brassica oleracea var. oleracea PE=4 SV=1
461	783	tr|A0A0D3DVI8|A0A0D3DVI8_BRAOL	123.8	45	7	6	Y	25994	Glutathione peroxidase OS=Brassica oleracea var. oleracea GN=ATGPX1 PE=3 SV=1
440	898	tr|A0A0D3DYM9|A0A0D3DYM9_BRAOL	123.7	30	5	2	Y	25292	Uncharacterized protein OS=Brassica oleracea var. oleracea PE=4 SV=1
493	748	tr|A0A0D3DPX1|A0A0D3DPX1_BRAOL	123.46	19	5	1	Y	31014	Uncharacterized protein OS=Brassica oleracea var. oleracea PE=4 SV=1
540	608	tr|A0A0D3CZW5|A0A0D3CZW5_BRAOL	123.07	20	6	6	N	39717	Peroxidase OS=Brassica oleracea var. oleracea PE=3 SV=1
535	645	tr|A0A0D3DI26|A0A0D3DI26_BRAOL	122.87	24	6	3	N	34079	Uncharacterized protein OS=Brassica oleracea var. oleracea PE=4 SV=1
528	945	tr|A0A0D3BM52|A0A0D3BM52_BRAOL	122.85	10	5	3	Y	53049	Uncharacterized protein OS=Brassica oleracea var. oleracea PE=3 SV=1
669	766	tr|A0A0D3DL33|A0A0D3DL33_BRAOL	122.85	26	5	5	Y	30401	Peptidyl-prolyl cis-trans isomerase OS=Brassica oleracea var. oleracea PE=3 SV=1
670	838	tr|A0A0D3CVI5|A0A0D3CVI5_BRAOL	122.75	14	4	4	Y	34372	Uncharacterized protein OS=Brassica oleracea var. oleracea PE=3 SV=1
725	1453	tr|A0A0H3XZT6|A0A0H3XZT6_BRAOC	122.64	30	3	3	Y	13585	50S ribosomal protein L14, chloroplastic OS=Brassica oleracea var. capitata GN=rpl14 PE=3 SV=1
725	1454	tr|A0A191SEY7|A0A191SEY7_BRANI	122.64	30	3	3	Y	13581	50S ribosomal protein L14, chloroplastic OS=Brassica nigra GN=rpl14 PE=3 SV=1
349	413	tr|A0A0D2ZUH9|A0A0D2ZUH9_BRAOL	122.52	43	8	8	Y	34842	Uncharacterized protein OS=Brassica oleracea var. oleracea GN=GHBDH PE=4 SV=1
472	548	tr|A0A0D3DK23|A0A0D3DK23_BRAOL	122.45	30	6	6	N	29963	Uncharacterized protein OS=Brassica oleracea var. oleracea PE=4 SV=1
472	556	tr|A0A0D3CFI5|A0A0D3CFI5_BRAOL	122.45	30	6	6	N	29945	Uncharacterized protein OS=Brassica oleracea var. oleracea PE=4 SV=1
615	822	tr|A0A0D3BYH7|A0A0D3BYH7_BRAOL	122.2	13	4	4	Y	51109	Uncharacterized protein OS=Brassica oleracea var. oleracea PE=3 SV=1
563	819	tr|A0A0D3DJN4|A0A0D3DJN4_BRAOL	121.83	14	5	5	Y	53196	Chorismate synthase (Fragment) OS=Brassica oleracea var. oleracea GN=EMB1144 PE=3 SV=1
373	778	tr|A0A0D3DW81|A0A0D3DW81_BRAOL	121.53	18	6	6	Y	53213	Uncharacterized protein OS=Brassica oleracea var. oleracea GN=XK-1 PE=4 SV=1
502	455	tr|A0A0D3CLL4|A0A0D3CLL4_BRAOL	121.51	14	9	9	Y	89522	Uncharacterized protein OS=Brassica oleracea var. oleracea PE=4 SV=1
614	815	tr|A0A0D3AUA0|A0A0D3AUA0_BRAOL	121.48	16	5	2	Y	42204	Uncharacterized protein OS=Brassica oleracea var. oleracea PE=4 SV=1
542	751	tr|A0A0D3CK19|A0A0D3CK19_BRAOL	121	16	5	5	Y	46184	Uroporphyrinogen decarboxylase OS=Brassica oleracea var. oleracea PE=3 SV=1
375	802	tr|A0A0D3D991|A0A0D3D991_BRAOL	120.04	24	5	5	Y	31317	ATP-dependent Clp protease proteolytic subunit OS=Brassica oleracea var. oleracea GN=CLPP4 PE=3 SV=1
539	799	tr|Q2A998|Q2A998_BRAOL	119.97	34	5	1	Y	26391	Ras-related GTP-binding protein, putative OS=Brassica oleracea GN=40.t00023 PE=4 SV=1
555	837	tr|A0A0D3CMF0|A0A0D3CMF0_BRAOL	119.81	29	4	4	N	21377	Uncharacterized protein OS=Brassica oleracea var. oleracea GN=PRXIIF PE=4 SV=1
641	864	tr|A0A0D3DZC0|A0A0D3DZC0_BRAOL	118.55	11	4	4	Y	46622	Pyruvate dehydrogenase E1 component subunit alpha OS=Brassica oleracea var. oleracea PE=4 SV=1
641	896	tr|A0A0D3C703|A0A0D3C703_BRAOL	118.55	11	4	4	Y	46902	Pyruvate dehydrogenase E1 component subunit alpha OS=Brassica oleracea var. oleracea PE=4 SV=1
971	1467	tr|A0A0D3DX36|A0A0D3DX36_BRAOL	118.53	11	2	2	N	27715	Chlorophyll a-b binding protein, chloroplastic OS=Brassica oleracea var. oleracea PE=3 SV=1
621	1160	tr|A0A0D3EG34|A0A0D3EG34_BRAOL	118.35	10	4	4	N	53634	Uncharacterized protein OS=Brassica oleracea var. oleracea PE=3 SV=1
500	547	tr|A0A0D3C679|A0A0D3C679_BRAOL	118.24	16	6	6	Y	52763	Citrate synthase OS=Brassica oleracea var. oleracea PE=3 SV=1
500	564	tr|A0A0D3B6Q1|A0A0D3B6Q1_BRAOL	118.24	16	6	6	Y	52757	Citrate synthase OS=Brassica oleracea var. oleracea PE=3 SV=1
558	1161	tr|A0A0D3DZ53|A0A0D3DZ53_BRAOL	118	28	3	2	Y	19665	Uncharacterized protein OS=Brassica oleracea var. oleracea GN=ATHM1 PE=4 SV=1
620	1040	tr|A0A0D3ACZ3|A0A0D3ACZ3_BRAOL	117.9	36	3	3	Y	17874	Uncharacterized protein OS=Brassica oleracea var. oleracea PE=4 SV=1
527	1468	tr|A0A0D3C6A0|A0A0D3C6A0_BRAOL	117.84	27	3	3	N	14984	Uncharacterized protein OS=Brassica oleracea var. oleracea GN=CHL-CPN10 PE=3 SV=1
484	595	tr|A0A0D3E0G6|A0A0D3E0G6_BRAOL	117.82	27	7	1	Y	30331	Uncharacterized protein OS=Brassica oleracea var. oleracea PE=4 SV=1
519	1067	tr|A0A0D3DPN9|A0A0D3DPN9_BRAOL	117.42	16	3	3	N	32953	Uncharacterized protein (Fragment) OS=Brassica oleracea var. oleracea PE=4 SV=1
673	974	tr|A0A0D3DLN8|A0A0D3DLN8_BRAOL	117.3	13	4	3	N	53739	Uncharacterized protein OS=Brassica oleracea var. oleracea PE=4 SV=1
572	859	tr|A0A0D3B8J8|A0A0D3B8J8_BRAOL	117.18	15	5	1	N	35703	Uncharacterized protein OS=Brassica oleracea var. oleracea PE=4 SV=1
597	1213	tr|G4WXD2|G4WXD2_BRAOL	116.87	12	4	2	N	29579	Chloroplast acetyl-CoA carboxylase biotin-containing subunit OS=Brassica oleracea GN=C.BCCP1.a PE=4 SV=1
718	1147	tr|A0A0D3CY16|A0A0D3CY16_BRAOL	116.79	22	3	1	N	25434	Uncharacterized protein OS=Brassica oleracea var. oleracea PE=4 SV=1
332	636	tr|A0A075M5A8|A0A075M5A8_BRAOL	116.48	35	8	1	Y	20065	Ribulose bisphosphate carboxylase small chain (Fragment) OS=Brassica oleracea GN=rbcS PE=3 SV=1
332	649	tr|A0A075M4Y7|A0A075M4Y7_BRAOL	116.48	35	8	1	Y	20074	Ribulose bisphosphate carboxylase small chain (Fragment) OS=Brassica oleracea GN=rbcS PE=3 SV=1
513	790	tr|A0A0D3DFY1|A0A0D3DFY1_BRAOL	115.81	11	5	5	N	54140	Uncharacterized protein OS=Brassica oleracea var. oleracea PE=3 SV=1
544	901	tr|A0A0D3E2V2|A0A0D3E2V2_BRAOL	115.66	11	5	5	Y	56638	Uncharacterized protein OS=Brassica oleracea var. oleracea GN=ALDH6B2 PE=4 SV=1
483	988	tr|A0A0D3BY67|A0A0D3BY67_BRAOL	115.44	30	3	1	Y	15624	Uncharacterized protein OS=Brassica oleracea var. oleracea PE=3 SV=1
645	1222	tr|A0A0D3DEK0|A0A0D3DEK0_BRAOL	115.34	25	4	4	N	17357	Ribosomal protein S7 OS=Brassica oleracea var. oleracea PE=3 SV=1
645	1223	tr|A0A0D3E5Y5|A0A0D3E5Y5_BRAOL	115.34	25	4	4	N	17499	Uncharacterized protein OS=Brassica oleracea var. oleracea PE=3 SV=1
491	671	tr|A0A0D3AM14|A0A0D3AM14_BRAOL	115.01	4	5	1	N	174322	Uncharacterized protein OS=Brassica oleracea var. oleracea PE=4 SV=1
583	946	tr|A0A0D3CLW2|A0A0D3CLW2_BRAOL	114.69	20	4	4	N	25821	Uncharacterized protein OS=Brassica oleracea var. oleracea PE=3 SV=1
494	1079	tr|A0A0D3DTA6|A0A0D3DTA6_BRAOL	114.56	24	5	5	N	17372	Uncharacterized protein OS=Brassica oleracea var. oleracea PE=3 SV=1
494	1080	tr|A0A0D3BQK7|A0A0D3BQK7_BRAOL	114.56	24	5	5	N	17426	Uncharacterized protein OS=Brassica oleracea var. oleracea PE=3 SV=1
494	1081	tr|A0A0D3BXS9|A0A0D3BXS9_BRAOL	114.56	24	5	5	N	17358	Uncharacterized protein OS=Brassica oleracea var. oleracea PE=3 SV=1
494	1144	tr|A0A0D3CTY4|A0A0D3CTY4_BRAOL	114.56	24	5	5	N	17546	Uncharacterized protein OS=Brassica oleracea var. oleracea PE=3 SV=1
548	963	tr|A0A0D3DJE7|A0A0D3DJE7_BRAOL	113.95	15	5	5	N	43928	Uncharacterized protein OS=Brassica oleracea var. oleracea PE=4 SV=1
548	961	tr|A0A0D3C2F8|A0A0D3C2F8_BRAOL	113.95	15	5	5	N	43705	Uncharacterized protein OS=Brassica oleracea var. oleracea GN=AXS1 PE=4 SV=1
548	962	tr|A0A0D3DYG2|A0A0D3DYG2_BRAOL	113.95	15	5	5	N	43875	Uncharacterized protein OS=Brassica oleracea var. oleracea PE=4 SV=1
439	1118	tr|A0A0D3D059|A0A0D3D059_BRAOL	113.9	18	4	4	Y	21565	Uncharacterized protein OS=Brassica oleracea var. oleracea PE=3 SV=1
628	968	tr|A0A0D3A124|A0A0D3A124_BRAOL	113.73	8	4	2	Y	53346	Phospho-2-dehydro-3-deoxyheptonate aldolase OS=Brassica oleracea var. oleracea GN=DHS1 PE=3 SV=1
709	1009	tr|A0A0D3CNF6|A0A0D3CNF6_BRAOL	113.72	18	3	2	N	29314	Uncharacterized protein OS=Brassica oleracea var. oleracea PE=4 SV=1
464	754	tr|A0A0D3B6X5|A0A0D3B6X5_BRAOL	113.62	21	6	6	Y	32087	Phosphomannomutase (Fragment) OS=Brassica oleracea var. oleracea PE=3 SV=1
525	1055	tr|A0A0D3BJE9|A0A0D3BJE9_BRAOL	113.59	30	4	1	N	16219	Uncharacterized protein OS=Brassica oleracea var. oleracea GN=CCR1 PE=4 SV=1
592	878	tr|A0A0D3C9M6|A0A0D3C9M6_BRAOL	113.41	17	5	2	N	31229	ATP-dependent Clp protease proteolytic subunit OS=Brassica oleracea var. oleracea PE=3 SV=1
569	1179	tr|A0A0D3DZ20|A0A0D3DZ20_BRAOL	113.22	31	4	4	Y	17139	Uncharacterized protein OS=Brassica oleracea var. oleracea PE=3 SV=1
569	1180	tr|A0A0D3DIS5|A0A0D3DIS5_BRAOL	113.22	15	4	4	Y	35236	Uncharacterized protein OS=Brassica oleracea var. oleracea GN=MPI7 PE=3 SV=1
661	607	tr|A0A0D3C387|A0A0D3C387_BRAOL	113.09	33	6	1	N	24228	Uncharacterized protein OS=Brassica oleracea var. oleracea PE=3 SV=1
708	997	tr|A0A0D3EAP2|A0A0D3EAP2_BRAOL	113.05	17	3	3	Y	29531	Uncharacterized protein OS=Brassica oleracea var. oleracea PE=4 SV=1
400	522	tr|A0A0D3BK76|A0A0D3BK76_BRAOL	112.85	9	6	2	Y	98166	Aconitate hydratase OS=Brassica oleracea var. oleracea PE=3 SV=1
618	998	tr|A0A0D3BKH0|A0A0D3BKH0_BRAOL	112.75	11	4	1	Y	42182	Uncharacterized protein OS=Brassica oleracea var. oleracea PE=4 SV=1
629	936	tr|A0A0D3B2U3|A0A0D3B2U3_BRAOL	112.72	21	4	4	N	29808	40S ribosomal protein S4 OS=Brassica oleracea var. oleracea PE=3 SV=1
629	964	tr|A0A0D3ECD8|A0A0D3ECD8_BRAOL	112.72	21	4	4	N	29748	40S ribosomal protein S4 OS=Brassica oleracea var. oleracea PE=3 SV=1
629	965	tr|A0A0D3AI17|A0A0D3AI17_BRAOL	112.72	21	4	4	N	29856	40S ribosomal protein S4 OS=Brassica oleracea var. oleracea PE=3 SV=1
630	995	tr|A0A0D3BQG1|A0A0D3BQG1_BRAOL	112.66	5	3	3	N	77800	Uncharacterized protein OS=Brassica oleracea var. oleracea PE=3 SV=1
630	1030	tr|A0A0D3B5X2|A0A0D3B5X2_BRAOL	112.66	5	3	3	N	77374	Uncharacterized protein OS=Brassica oleracea var. oleracea PE=3 SV=1
630	1074	tr|A0A0D3C594|A0A0D3C594_BRAOL	112.66	5	3	3	N	77582	Uncharacterized protein OS=Brassica oleracea var. oleracea PE=3 SV=1
524	916	tr|A0A0D3BF86|A0A0D3BF86_BRAOL	112.15	35	5	5	Y	18134	Uncharacterized protein OS=Brassica oleracea var. oleracea GN=PSAN PE=4 SV=1
562	905	tr|A0A0D3BLH7|A0A0D3BLH7_BRAOL	112.01	19	4	4	Y	29024	Uncharacterized protein OS=Brassica oleracea var. oleracea PE=4 SV=1
619	1002	tr|A0A0D3CUI9|A0A0D3CUI9_BRAOL	111.89	10	3	3	N	49391	Uncharacterized protein OS=Brassica oleracea var. oleracea PE=4 SV=1
607	1042	tr|A0A0D3DXT1|A0A0D3DXT1_BRAOL	111.66	17	5	4	N	29882	Uncharacterized protein OS=Brassica oleracea var. oleracea PE=4 SV=1
781	877	tr|A0A0D3DIW4|A0A0D3DIW4_BRAOL	111.12	13	4	1	Y	47377	Uncharacterized protein OS=Brassica oleracea var. oleracea GN=KAT1 PE=3 SV=1
844	1330	tr|A0A0D3DEX5|A0A0D3DEX5_BRAOL	111.09	12	2	2	N	20847	Uncharacterized protein OS=Brassica oleracea var. oleracea PE=3 SV=1
844	1331	tr|A0A0D3AUD9|A0A0D3AUD9_BRAOL	111.09	12	2	2	N	20789	Uncharacterized protein OS=Brassica oleracea var. oleracea PE=3 SV=1
844	1332	tr|A0A0D3D9C0|A0A0D3D9C0_BRAOL	111.09	12	2	2	N	20817	Uncharacterized protein OS=Brassica oleracea var. oleracea PE=3 SV=1
844	1509	tr|A0A0D3DU80|A0A0D3DU80_BRAOL	111.09	10	2	2	N	25501	Uncharacterized protein (Fragment) OS=Brassica oleracea var. oleracea PE=4 SV=1
700	944	tr|A0A0D3DWD9|A0A0D3DWD9_BRAOL	110.98	4	3	3	N	98444	Uncharacterized protein OS=Brassica oleracea var. oleracea PE=4 SV=1
700	1039	tr|A0A0D3E3M6|A0A0D3E3M6_BRAOL	110.98	10	3	3	N	44157	Uncharacterized protein OS=Brassica oleracea var. oleracea PE=4 SV=1
700	1017	tr|A0A0D3D2A5|A0A0D3D2A5_BRAOL	110.98	4	3	3	N	98539	Uncharacterized protein OS=Brassica oleracea var. oleracea PE=4 SV=1
589	1170	tr|A0A191SEZ6|A0A191SEZ6_BRANI	110.92	31	3	3	Y	15557	50S ribosomal protein L16, chloroplastic OS=Brassica nigra GN=rpl16 PE=3 SV=1
589	1169	tr|A0A0H3Y2K1|A0A0H3Y2K1_BRAOC	110.92	32	3	3	Y	15080	50S ribosomal protein L16, chloroplastic OS=Brassica oleracea var. capitata GN=rpl16 PE=3 SV=1
589	1168	tr|C6L7Z2|C6L7Z2_BRAOC	110.92	35	3	3	Y	13778	50S ribosomal protein L16, chloroplastic (Fragment) OS=Brassica oleracea var. capitata PE=3 SV=1
487	770	tr|A0A0D3EB81|A0A0D3EB81_BRAOL	110.86	5	6	2	N	122053	Uncharacterized protein OS=Brassica oleracea var. oleracea PE=4 SV=1
454	632	tr|A0A0D3A2L0|A0A0D3A2L0_BRAOL	110.78	14	6	6	Y	57875	Serine hydroxymethyltransferase OS=Brassica oleracea var. oleracea PE=3 SV=1
454	633	tr|A0A0D3BLU5|A0A0D3BLU5_BRAOL	110.78	13	6	6	Y	63705	Serine hydroxymethyltransferase OS=Brassica oleracea var. oleracea PE=3 SV=1
612	1016	tr|A0A0D3EHQ5|A0A0D3EHQ5_BRAOL	110.39	8	3	3	N	57956	Uncharacterized protein OS=Brassica oleracea var. oleracea PE=3 SV=1
543	785	tr|J7GP93|J7GP93_BRAOB	110.08	20	5	5	Y	40700	S-(hydroxymethyl)glutathione dehydrogenase OS=Brassica oleracea var. botrytis GN=ADH3 PE=2 SV=1
543	786	tr|A0A0D3E6B9|A0A0D3E6B9_BRAOL	110.08	20	5	5	Y	40713	S-(hydroxymethyl)glutathione dehydrogenase OS=Brassica oleracea var. oleracea PE=3 SV=1
543	795	tr|A0A0D3D8S0|A0A0D3D8S0_BRAOL	110.08	20	5	5	Y	40755	S-(hydroxymethyl)glutathione dehydrogenase OS=Brassica oleracea var. oleracea PE=3 SV=1
624	761	tr|A0A0D3CTW2|A0A0D3CTW2_BRAOL	109.95	22	5	5	Y	26088	Chlorophyll a-b binding protein, chloroplastic OS=Brassica oleracea var. oleracea PE=3 SV=1
714	915	tr|A0A0D3CHB5|A0A0D3CHB5_BRAOL	109.94	13	4	1	N	55008	Uncharacterized protein OS=Brassica oleracea var. oleracea PE=3 SV=1
573	967	tr|A0A0D3A664|A0A0D3A664_BRAOL	109.48	25	5	5	Y	28395	Uncharacterized protein OS=Brassica oleracea var. oleracea GN=PMSR4 PE=3 SV=1
650	821	tr|A0A0D3DY71|A0A0D3DY71_BRAOL	109.46	15	5	5	N	58557	Uncharacterized protein OS=Brassica oleracea var. oleracea PE=4 SV=1
650	820	tr|D9I762|D9I762_BRAOL	109.46	15	5	5	N	58490	Chloroplast biotin carboxylase OS=Brassica oleracea GN=BolC.BC.b PE=4 SV=1
560	798	tr|A0A0D3BD95|A0A0D3BD95_BRAOL	109.36	10	5	5	Y	61138	Uncharacterized protein OS=Brassica oleracea var. oleracea PE=4 SV=1
756	1452	tr|A0A0D3DSG9|A0A0D3DSG9_BRAOL	109.01	9	2	2	N	40171	Uncharacterized protein OS=Brassica oleracea var. oleracea PE=3 SV=1
756	1393	tr|A0A0D3DDY4|A0A0D3DDY4_BRAOL	109.01	9	2	2	N	39052	Uncharacterized protein OS=Brassica oleracea var. oleracea PE=3 SV=1
729	1343	tr|A0A0D3A2N7|A0A0D3A2N7_BRAOL	108.99	16	3	3	Y	29022	Uncharacterized protein (Fragment) OS=Brassica oleracea var. oleracea PE=4 SV=1
508	501	tr|A0A0D3EC68|A0A0D3EC68_BRAOL	108.97	19	7	7	Y	55326	Xylose isomerase OS=Brassica oleracea var. oleracea PE=3 SV=1
419	603	tr|A0A0D3DHL2|A0A0D3DHL2_BRAOL	108.92	33	9	9	Y	36956	Uncharacterized protein OS=Brassica oleracea var. oleracea PE=4 SV=1
610	641	tr|A0A0D2ZR55|A0A0D2ZR55_BRAOL	108.89	24	6	6	Y	43441	Uncharacterized protein OS=Brassica oleracea var. oleracea PE=3 SV=1
657	1159	tr|A0A0D3B0G3|A0A0D3B0G3_BRAOL	108.1	12	3	3	N	28123	Uncharacterized protein (Fragment) OS=Brassica oleracea var. oleracea PE=3 SV=1
671	914	tr|A0A0D3C112|A0A0D3C112_BRAOL	108.08	24	4	2	N	16372	Uncharacterized protein OS=Brassica oleracea var. oleracea PE=4 SV=1
740	976	tr|A0A0D3ABM2|A0A0D3ABM2_BRAOL	108.03	12	4	1	N	49628	Uncharacterized protein OS=Brassica oleracea var. oleracea PE=3 SV=1
666	999	tr|A0A0D3A4C6|A0A0D3A4C6_BRAOL	107.96	9	4	1	N	42217	Uncharacterized protein OS=Brassica oleracea var. oleracea PE=4 SV=1
716	984	tr|A0A0D3CAS2|A0A0D3CAS2_BRAOL	107.71	12	3	3	N	41660	Sulfurtransferase OS=Brassica oleracea var. oleracea GN=ATRDH2 PE=4 SV=1
754	1086	tr|A0A0D3EE13|A0A0D3EE13_BRAOL	107.68	17	3	3	Y	23976	Uncharacterized protein OS=Brassica oleracea var. oleracea PE=3 SV=1
846	1381	tr|A0A0D3CPI3|A0A0D3CPI3_BRAOL	107.64	5	2	2	N	70971	Polyadenylate-binding protein OS=Brassica oleracea var. oleracea GN=PAB8 PE=3 SV=1
550	1007	tr|A0A0D3CLJ1|A0A0D3CLJ1_BRAOL	107.64	15	4	4	N	24456	Uncharacterized protein OS=Brassica oleracea var. oleracea PE=4 SV=1
679	1295	tr|A0A0D3CJZ8|A0A0D3CJZ8_BRAOL	107.57	4	3	3	N	84091	Uncharacterized protein OS=Brassica oleracea var. oleracea PE=3 SV=1
642	1065	tr|A0A0D3C9K1|A0A0D3C9K1_BRAOL	107.44	7	3	3	N	64532	Uncharacterized protein OS=Brassica oleracea var. oleracea PE=3 SV=1
790	1277	tr|A0A0D3BMD0|A0A0D3BMD0_BRAOL	107.42	18	2	2	N	29585	Uncharacterized protein OS=Brassica oleracea var. oleracea PE=4 SV=1
727	948	tr|A0A0D3DYQ4|A0A0D3DYQ4_BRAOL	107.13	19	3	3	N	20404	Uncharacterized protein OS=Brassica oleracea var. oleracea PE=4 SV=1
593	958	tr|A0A0D3BLY7|A0A0D3BLY7_BRAOL	106.99	18	4	1	N	28399	40S ribosomal protein S6 OS=Brassica oleracea var. oleracea PE=3 SV=1
593	957	tr|A0A0D3B0G9|A0A0D3B0G9_BRAOL	106.99	18	4	1	N	28266	40S ribosomal protein S6 OS=Brassica oleracea var. oleracea PE=3 SV=1
605	928	tr|A0A0D3D0A1|A0A0D3D0A1_BRAOL	106.68	10	3	2	N	47873	Uncharacterized protein OS=Brassica oleracea var. oleracea PE=4 SV=1
652	860	tr|A0A0D3AYU8|A0A0D3AYU8_BRAOL	106.59	10	5	5	Y	69159	Succinate dehydrogenase [ubiquinone] flavoprotein subunit, mitochondrial OS=Brassica oleracea var. oleracea PE=3 SV=1
652	874	tr|A0A0D3E2L9|A0A0D3E2L9_BRAOL	106.59	10	5	5	Y	69065	Succinate dehydrogenase [ubiquinone] flavoprotein subunit, mitochondrial OS=Brassica oleracea var. oleracea PE=3 SV=1
652	873	tr|A0A0D3D8D6|A0A0D3D8D6_BRAOL	106.59	10	5	5	Y	68873	Succinate dehydrogenase [ubiquinone] flavoprotein subunit, mitochondrial OS=Brassica oleracea var. oleracea PE=3 SV=1
693	931	Q42641|NLTPA_BRAOT	105.8	40	4	1	Y	11911	Non-specific lipid-transfer protein A OS=Brassica oleracea var. italica GN=WAX9A PE=3 SV=1
693	932	tr|A0A0D2ZX73|A0A0D2ZX73_BRAOL	105.8	40	4	1	Y	11822	Non-specific lipid-transfer protein OS=Brassica oleracea var. oleracea PE=3 SV=1
490	681	tr|A0A0D3B3E5|A0A0D3B3E5_BRAOL	105.76	12	5	1	N	55713	Uncharacterized protein (Fragment) OS=Brassica oleracea var. oleracea PE=4 SV=1
772	947	tr|A0A0D3CND9|A0A0D3CND9_BRAOL	105.54	37	4	4	Y	18976	Uncharacterized protein OS=Brassica oleracea var. oleracea PE=4 SV=1
702	941	tr|A0A0D3B8Y1|A0A0D3B8Y1_BRAOL	105.53	30	4	4	Y	21442	Uncharacterized protein OS=Brassica oleracea var. oleracea GN=PII PE=3 SV=1
769	1005	tr|A0A0D3E035|A0A0D3E035_BRAOL	105.36	9	3	3	N	44978	Uncharacterized protein OS=Brassica oleracea var. oleracea PE=4 SV=1
511	839	tr|A0A0D3BB71|A0A0D3BB71_BRAOL	105.29	13	5	5	Y	61988	Acetyltransferase component of pyruvate dehydrogenase complex (Fragment) OS=Brassica oleracea var. oleracea PE=3 SV=1
724	1406	tr|A0A0D3CYE3|A0A0D3CYE3_BRAOL	105.13	9	3	3	N	41773	Uncharacterized protein OS=Brassica oleracea var. oleracea PE=3 SV=1
631	1023	tr|A0A0D3AIU6|A0A0D3AIU6_BRAOL	105.02	16	4	1	N	26584	Uncharacterized protein OS=Brassica oleracea var. oleracea PE=3 SV=1
622	1352	tr|A0A0D3CJR1|A0A0D3CJR1_BRAOL	104.46	3	3	3	N	80729	Uncharacterized protein OS=Brassica oleracea var. oleracea PE=4 SV=1
663	1025	tr|A0A0D3C7I9|A0A0D3C7I9_BRAOL	104.44	10	4	4	Y	49356	Uncharacterized protein OS=Brassica oleracea var. oleracea PE=4 SV=1
861	1500	tr|A0A0D3CGT9|A0A0D3CGT9_BRAOL	104.38	8	3	3	N	45354	Uncharacterized protein OS=Brassica oleracea var. oleracea PE=4 SV=1
590	1175	tr|A0A0D3E4P3|A0A0D3E4P3_BRAOL	104.35	17	4	4	N	27169	Uncharacterized protein OS=Brassica oleracea var. oleracea PE=4 SV=1
793	1363	tr|A0A0D3D1B1|A0A0D3D1B1_BRAOL	103.96	12	2	2	N	28729	Uncharacterized protein OS=Brassica oleracea var. oleracea PE=4 SV=1
677	1131	tr|A0A0D3AW77|A0A0D3AW77_BRAOL	103.95	8	4	4	N	72174	Eukaryotic translation initiation factor 3 subunit I OS=Brassica oleracea var. oleracea PE=3 SV=1
586	1028	tr|A0A0D3B0Y5|A0A0D3B0Y5_BRAOL	103.88	16	4	1	N	26377	Uncharacterized protein OS=Brassica oleracea var. oleracea PE=3 SV=1
586	1164	tr|A0A0D3EFS7|A0A0D3EFS7_BRAOL	103.88	16	4	1	N	26775	Uncharacterized protein OS=Brassica oleracea var. oleracea PE=3 SV=1
643	1082	tr|A0A0D3CRG6|A0A0D3CRG6_BRAOL	103.23	12	4	1	N	54437	Uncharacterized protein OS=Brassica oleracea var. oleracea PE=3 SV=1
594	973	tr|A0A0D3EGH6|A0A0D3EGH6_BRAOL	103.15	18	5	2	Y	28310	40S ribosomal protein S6 OS=Brassica oleracea var. oleracea PE=3 SV=1
675	1020	tr|A0A0D3CG19|A0A0D3CG19_BRAOL	103.1	6	4	1	N	72467	Uncharacterized protein OS=Brassica oleracea var. oleracea PE=3 SV=1
864	1621	Q42642|NLTPB_BRAOT	103.01	22	2	1	Y	11873	Non-specific lipid-transfer protein B OS=Brassica oleracea var. italica GN=WAX9B PE=3 SV=1
864	1622	tr|A0A0D3C500|A0A0D3C500_BRAOL	103.01	22	2	1	Y	11887	Non-specific lipid-transfer protein OS=Brassica oleracea var. oleracea PE=3 SV=1
730	1388	tr|A0A0D3ATS4|A0A0D3ATS4_BRAOL	102.61	16	3	3	Y	21972	Uncharacterized protein OS=Brassica oleracea var. oleracea PE=4 SV=1
659	1362	tr|A0A0D3A9D2|A0A0D3A9D2_BRAOL	102.58	11	3	2	N	38412	Peroxidase OS=Brassica oleracea var. oleracea PE=3 SV=1
855	1267	tr|A0A0D3BGL4|A0A0D3BGL4_BRAOL	102.44	10	2	1	N	26402	Uncharacterized protein OS=Brassica oleracea var. oleracea PE=4 SV=1
855	1355	tr|A0A0D3BHG1|A0A0D3BHG1_BRAOL	97.23	11	2	1	N	23863	Uncharacterized protein OS=Brassica oleracea var. oleracea PE=4 SV=1
855	1380	tr|A0A0D3A8Q1|A0A0D3A8Q1_BRAOL	97.23	11	2	1	N	23809	Uncharacterized protein OS=Brassica oleracea var. oleracea PE=4 SV=1
855	1383	tr|A0A0D3ECW9|A0A0D3ECW9_BRAOL	97.23	11	2	1	N	23834	Uncharacterized protein OS=Brassica oleracea var. oleracea PE=4 SV=1
855	1460	tr|A0A0D3B7R3|A0A0D3B7R3_BRAOL	97.23	11	2	1	N	24060	Uncharacterized protein OS=Brassica oleracea var. oleracea PE=4 SV=1
855	1466	tr|A0A0D3AZK3|A0A0D3AZK3_BRAOL	97.23	11	2	1	N	24093	Uncharacterized protein OS=Brassica oleracea var. oleracea GN=ATRAB8C PE=4 SV=1
855	1462	tr|A0A0D3B2J3|A0A0D3B2J3_BRAOL	97.23	11	2	1	N	23949	Uncharacterized protein OS=Brassica oleracea var. oleracea PE=4 SV=1
855	1463	tr|A0A0D3CTN7|A0A0D3CTN7_BRAOL	97.23	11	2	1	N	23859	Uncharacterized protein OS=Brassica oleracea var. oleracea PE=4 SV=1
855	1464	tr|A0A0D3DSU2|A0A0D3DSU2_BRAOL	97.23	11	2	1	N	23932	Uncharacterized protein OS=Brassica oleracea var. oleracea PE=4 SV=1
855	1465	tr|A0A0D3AKV7|A0A0D3AKV7_BRAOL	97.23	11	2	1	N	24059	Uncharacterized protein OS=Brassica oleracea var. oleracea PE=4 SV=1
855	1461	tr|A0A0D2ZPS4|A0A0D2ZPS4_BRAOL	97.23	11	2	1	N	23834	Uncharacterized protein OS=Brassica oleracea var. oleracea PE=4 SV=1
521	1505	tr|A0A0D3DJR5|A0A0D3DJR5_BRAOL	102.39	20	3	3	N	18731	Uncharacterized protein OS=Brassica oleracea var. oleracea PE=3 SV=1
875	1458	tr|A0A0D3BJ90|A0A0D3BJ90_BRAOL	102.16	11	2	2	N	40322	Uncharacterized protein OS=Brassica oleracea var. oleracea PE=4 SV=1
672	950	tr|A0A0D3AT05|A0A0D3AT05_BRAOL	101.82	23	4	4	N	25362	Glutathione peroxidase OS=Brassica oleracea var. oleracea GN=ATGPX6 PE=3 SV=1
750	812	tr|A0A0D3DPE1|A0A0D3DPE1_BRAOL	101.4	17	5	5	N	42775	Uncharacterized protein OS=Brassica oleracea var. oleracea PE=4 SV=1
585	1004	tr|A0A0D3DWG7|A0A0D3DWG7_BRAOL	100.85	7	4	4	Y	55795	Uncharacterized protein OS=Brassica oleracea var. oleracea PE=4 SV=1
585	1021	tr|A0A0D3D2L9|A0A0D3D2L9_BRAOL	100.85	7	4	4	Y	54685	Uncharacterized protein OS=Brassica oleracea var. oleracea PE=4 SV=1
585	1022	tr|A0A0D3E3H6|A0A0D3E3H6_BRAOL	100.85	7	4	4	Y	55439	Uncharacterized protein OS=Brassica oleracea var. oleracea PE=4 SV=1
731	1166	tr|A0A0D3A1G2|A0A0D3A1G2_BRAOL	100.79	8	3	3	N	39733	Uncharacterized protein OS=Brassica oleracea var. oleracea PE=3 SV=1
732	1176	tr|A0A0D3A546|A0A0D3A546_BRAOL	100.77	9	3	1	N	34553	Uncharacterized protein OS=Brassica oleracea var. oleracea PE=4 SV=1
598	1482	tr|A0A0D3D1Q7|A0A0D3D1Q7_BRAOL	100.47	18	3	3	Y	14562	Uncharacterized protein OS=Brassica oleracea var. oleracea GN=PSBR PE=4 SV=1
674	1019	tr|A0A0D3BK59|A0A0D3BK59_BRAOL	100.34	12	4	4	Y	47260	Phosphoserine aminotransferase OS=Brassica oleracea var. oleracea GN=PSAT PE=3 SV=1
753	1142	tr|A0A0D3ARG0|A0A0D3ARG0_BRAOL	100.22	17	3	1	Y	25695	Uncharacterized protein OS=Brassica oleracea var. oleracea PE=4 SV=1
751	1116	tr|A0A0D3AX19|A0A0D3AX19_BRAOL	100.17	24	3	3	N	20943	Uncharacterized protein OS=Brassica oleracea var. oleracea PE=4 SV=1
751	1119	tr|A0A0D3BWJ5|A0A0D3BWJ5_BRAOL	100.17	20	3	3	N	24514	Proteasome subunit beta type OS=Brassica oleracea var. oleracea PE=3 SV=1
751	1120	tr|A0A0D3CV17|A0A0D3CV17_BRAOL	100.17	20	3	3	N	24583	Proteasome subunit beta type OS=Brassica oleracea var. oleracea PE=3 SV=1
751	1121	tr|A0A0D3DUQ3|A0A0D3DUQ3_BRAOL	100.17	20	3	3	N	24584	Proteasome subunit beta type OS=Brassica oleracea var. oleracea PE=3 SV=1
591	1046	tr|A0A0D3BHP4|A0A0D3BHP4_BRAOL	100.03	8	4	4	Y	95194	Alpha-1,4 glucan phosphorylase OS=Brassica oleracea var. oleracea GN=ATPHS2 PE=3 SV=1
830	1249	tr|A0A0D3CAZ7|A0A0D3CAZ7_BRAOL	99.82	3	3	3	N	108613	Uncharacterized protein OS=Brassica oleracea var. oleracea PE=3 SV=1
830	1252	tr|A0A0D3DPY8|A0A0D3DPY8_BRAOL	99.82	3	3	3	N	107465	Uncharacterized protein OS=Brassica oleracea var. oleracea PE=3 SV=1
567	834	tr|I3Y171|I3Y171_BRAOC	99.66	19	5	5	N	36017	Annexin OS=Brassica oleracea var. capitata PE=2 SV=1
706	1263	tr|A0A0D3BB64|A0A0D3BB64_BRAOL	99.51	7	2	2	N	60497	Uncharacterized protein OS=Brassica oleracea var. oleracea GN=HSP60-3A PE=3 SV=1
785	1072	tr|A0A0D3DWU7|A0A0D3DWU7_BRAOL	99.42	8	3	3	Y	60294	Uncharacterized protein OS=Brassica oleracea var. oleracea PE=4 SV=1
785	1083	tr|A0A0D3CB04|A0A0D3CB04_BRAOL	99.42	8	3	3	Y	59573	Uncharacterized protein OS=Brassica oleracea var. oleracea PE=4 SV=1
588	2028	tr|A0A0D3BNJ0|A0A0D3BNJ0_BRAOL	99.04	18	3	3	Y	24105	Uncharacterized protein OS=Brassica oleracea var. oleracea GN=ATGSTF8 PE=3 SV=1
703	1271	tr|A0A0D3A3P3|A0A0D3A3P3_BRAOL	98.9	29	4	1	Y	15105	Uncharacterized protein OS=Brassica oleracea var. oleracea PE=4 SV=1
775	1212	tr|A0A0D3CAX0|A0A0D3CAX0_BRAOL	98.83	4	3	2	N	75206	Uncharacterized protein OS=Brassica oleracea var. oleracea PE=4 SV=1
828	1224	tr|A0A0D3E4M2|A0A0D3E4M2_BRAOL	98.48	11	3	2	Y	33221	Uncharacterized protein OS=Brassica oleracea var. oleracea GN=NRS/ER PE=4 SV=1
633	1135	tr|A0A0D3BTP6|A0A0D3BTP6_BRAOL	98.25	13	3	2	N	21728	Peptidyl-prolyl cis-trans isomerase OS=Brassica oleracea var. oleracea GN=CYP5 PE=3 SV=1
787	1171	tr|A0A0D3AA76|A0A0D3AA76_BRAOL	98.09	9	3	2	N	42920	Pyruvate dehydrogenase E1 component subunit alpha OS=Brassica oleracea var. oleracea PE=4 SV=1
662	793	tr|A0A0D3AQF3|A0A0D3AQF3_BRAOL	97.97	19	5	5	Y	34015	Uncharacterized protein OS=Brassica oleracea var. oleracea PE=4 SV=1
685	926	tr|A0A0D3B4A1|A0A0D3B4A1_BRAOL	97.92	12	4	4	N	40062	Uncharacterized protein OS=Brassica oleracea var. oleracea PE=3 SV=1
685	927	tr|A0A0D3BTD8|A0A0D3BTD8_BRAOL	97.92	12	4	4	N	40158	Uncharacterized protein OS=Brassica oleracea var. oleracea PE=3 SV=1
587	1053	tr|A0A0D3E636|A0A0D3E636_BRAOL	97.83	13	4	4	Y	30376	Uncharacterized protein OS=Brassica oleracea var. oleracea PE=4 SV=1
710	1036	tr|A0A0D3CLT0|A0A0D3CLT0_BRAOL	97.65	15	3	3	N	31183	Chlorophyll a-b binding protein, chloroplastic OS=Brassica oleracea var. oleracea GN=LHCB4.2 PE=3 SV=1
574	1286	tr|A0A0D3D368|A0A0D3D368_BRAOL	97.59	12	2	2	N	27888	Uncharacterized protein OS=Brassica oleracea var. oleracea PE=3 SV=1
574	1298	tr|A0A0D3DHY1|A0A0D3DHY1_BRAOL	97.59	12	2	2	N	28003	Uncharacterized protein OS=Brassica oleracea var. oleracea PE=3 SV=1
574	1545	tr|A0A0D3DDY2|A0A0D3DDY2_BRAOL	97.59	12	2	2	N	28036	Uncharacterized protein OS=Brassica oleracea var. oleracea PE=4 SV=1
625	827	tr|A0A0D3DL31|A0A0D3DL31_BRAOL	97.47	10	5	5	N	64496	Uncharacterized protein OS=Brassica oleracea var. oleracea PE=3 SV=1
526	1143	tr|A0A0D3DJ89|A0A0D3DJ89_BRAOL	96.86	24	4	1	Y	25286	Uncharacterized protein OS=Brassica oleracea var. oleracea PE=4 SV=1
737	1420	tr|A0A0D3DXT3|A0A0D3DXT3_BRAOL	96.71	5	2	2	N	73539	Uncharacterized protein OS=Brassica oleracea var. oleracea PE=3 SV=1
737	1421	tr|Q9FQ62|Q9FQ62_BRAOL	96.71	5	2	2	N	73613	Acid invertase OS=Brassica oleracea PE=2 SV=1
606	1029	tr|A0A0D3EGC4|A0A0D3EGC4_BRAOL	96.65	4	3	3	Y	142860	Uncharacterized protein OS=Brassica oleracea var. oleracea PE=4 SV=1
557	1107	Q93V78|TMT1_BRAOL	96.62	20	3	1	Y	25128	Thiocyanate methyltransferase 1 OS=Brassica oleracea GN=TMT1 PE=1 SV=1
557	1108	tr|A0A0D3C660|A0A0D3C660_BRAOL	96.62	20	3	1	Y	25081	Uncharacterized protein OS=Brassica oleracea var. oleracea PE=4 SV=1
842	1256	tr|A0A0D3DWX6|A0A0D3DWX6_BRAOL	96.24	22	2	2	N	17220	Uncharacterized protein OS=Brassica oleracea var. oleracea GN=UBC36 PE=3 SV=1
842	1257	tr|A0A0D3D1P2|A0A0D3D1P2_BRAOL	96.24	22	2	2	N	17208	Uncharacterized protein OS=Brassica oleracea var. oleracea PE=3 SV=1
842	1255	tr|A0A0D3ARJ5|A0A0D3ARJ5_BRAOL	96.24	22	2	2	N	17250	Uncharacterized protein OS=Brassica oleracea var. oleracea PE=3 SV=1
529	1109	Q93XC4|TMT2_BRAOL	96.2	19	3	1	N	25017	Probable thiocyanate methyltransferase 2 OS=Brassica oleracea GN=TMT2 PE=2 SV=1
728	956	tr|A0A0D3BD13|A0A0D3BD13_BRAOL	96.12	10	3	3	N	54056	Glutamyl-tRNA(Gln) amidotransferase subunit B, chloroplastic/mitochondrial OS=Brassica oleracea var. oleracea GN=GATB PE=3 SV=1
735	1344	tr|A0A0D3DHF0|A0A0D3DHF0_BRAOL	96.02	5	2	2	N	53735	Uncharacterized protein OS=Brassica oleracea var. oleracea PE=4 SV=1
735	1478	tr|A0A0D3A2C4|A0A0D3A2C4_BRAOL	96.02	5	2	2	N	53390	Uncharacterized protein OS=Brassica oleracea var. oleracea PE=4 SV=1
549	969	tr|A0A0D3B7J6|A0A0D3B7J6_BRAOL	95.94	24	5	5	N	25830	Uncharacterized protein OS=Brassica oleracea var. oleracea PE=4 SV=1
868	1764	tr|A0A0D3AW84|A0A0D3AW84_BRAOL	95.88	9	2	2	N	25643	Uncharacterized protein OS=Brassica oleracea var. oleracea PE=4 SV=1
504	728	tr|A0A0D3BLH1|A0A0D3BLH1_BRAOL	95.87	13	5	4	Y	67567	Polyadenylate-binding protein OS=Brassica oleracea var. oleracea PE=3 SV=1
834	1300	tr|A0A0D3E1K3|A0A0D3E1K3_BRAOL	95.65	9	2	2	N	34353	Uncharacterized protein OS=Brassica oleracea var. oleracea PE=4 SV=1
784	1057	tr|A0A0D3C446|A0A0D3C446_BRAOL	95.3	21	3	3	N	21278	60S ribosomal protein L18a OS=Brassica oleracea var. oleracea PE=3 SV=1
784	1058	tr|A0A0D3BS59|A0A0D3BS59_BRAOL	95.3	21	3	3	N	21262	60S ribosomal protein L18a OS=Brassica oleracea var. oleracea PE=3 SV=1
784	1059	tr|A0A0D3B4U7|A0A0D3B4U7_BRAOL	95.3	21	3	3	N	21306	60S ribosomal protein L18a OS=Brassica oleracea var. oleracea PE=3 SV=1
784	1060	tr|A0A0D3CK62|A0A0D3CK62_BRAOL	95.3	21	3	3	N	21347	60S ribosomal protein L18a OS=Brassica oleracea var. oleracea PE=3 SV=1
784	1061	tr|A0A0D3BBB7|A0A0D3BBB7_BRAOL	95.3	21	3	3	N	21279	60S ribosomal protein L18a OS=Brassica oleracea var. oleracea PE=3 SV=1
717	1129	tr|A0A0D3AIU4|A0A0D3AIU4_BRAOL	95.26	4	3	3	N	95211	Uncharacterized protein OS=Brassica oleracea var. oleracea PE=3 SV=1
692	912	tr|A0A0D3DCM7|A0A0D3DCM7_BRAOL	95.23	26	4	4	N	23253	UMP-CMP kinase OS=Brassica oleracea var. oleracea PE=3 SV=1
909	1234	tr|A0A0D3DAX2|A0A0D3DAX2_BRAOL	95.15	16	3	3	N	29711	Uncharacterized protein OS=Brassica oleracea var. oleracea PE=3 SV=1
681	1479	tr|A0A0D3BHF8|A0A0D3BHF8_BRAOL	95.06	20	3	1	Y	15810	Uncharacterized protein OS=Brassica oleracea var. oleracea PE=3 SV=1
779	1360	tr|A0A0D3CDV7|A0A0D3CDV7_BRAOL	94.89	14	2	2	Y	22715	Uncharacterized protein OS=Brassica oleracea var. oleracea GN=PRPL11 PE=3 SV=1
779	1489	tr|A0A0D3DKR8|A0A0D3DKR8_BRAOL	94.89	20	2	2	Y	16415	Uncharacterized protein OS=Brassica oleracea var. oleracea PE=3 SV=1
801	1018	tr|A0A0D3DQU3|A0A0D3DQU3_BRAOL	94.86	9	3	2	N	55726	Protein disulfide-isomerase OS=Brassica oleracea var. oleracea PE=3 SV=1
745	1203	tr|A0A0D3BL44|A0A0D3BL44_BRAOL	94.59	9	3	2	N	49977	Uncharacterized protein OS=Brassica oleracea var. oleracea PE=4 SV=1
745	1202	tr|A0A0D3BL41|A0A0D3BL41_BRAOL	94.59	11	3	2	N	42047	Uncharacterized protein OS=Brassica oleracea var. oleracea PE=4 SV=1
634	1376	tr|A0A0D3AB31|A0A0D3AB31_BRAOL	93.79	11	2	2	N	29344	Uncharacterized protein OS=Brassica oleracea var. oleracea PE=4 SV=1
640	861	tr|A0A0D3AER6|A0A0D3AER6_BRAOL	93.64	14	4	4	N	44030	Uncharacterized protein OS=Brassica oleracea var. oleracea PE=4 SV=1
757	1510	tr|A0A0D3DBA0|A0A0D3DBA0_BRAOL	93.64	8	2	2	Y	29713	Proteasome subunit beta type OS=Brassica oleracea var. oleracea PE=3 SV=1
757	1519	tr|A0A0D3AW76|A0A0D3AW76_BRAOL	93.64	7	2	2	Y	36188	Uncharacterized protein OS=Brassica oleracea var. oleracea PE=3 SV=1
682	1493	tr|A0A0D3AEK1|A0A0D3AEK1_BRAOL	93.62	12	2	2	Y	25581	Superoxide dismutase OS=Brassica oleracea var. oleracea PE=3 SV=1
578	638	tr|A0A0D3CL16|A0A0D3CL16_BRAOL	93.54	34	6	6	Y	22977	Uncharacterized protein OS=Brassica oleracea var. oleracea PE=3 SV=1
578	639	tr|A0A0D3BR95|A0A0D3BR95_BRAOL	93.54	34	6	6	Y	22973	Uncharacterized protein OS=Brassica oleracea var. oleracea PE=3 SV=1
578	640	tr|A0A0D3C4R3|A0A0D3C4R3_BRAOL	93.54	34	6	6	Y	23015	Uncharacterized protein OS=Brassica oleracea var. oleracea PE=3 SV=1
653	983	tr|A0A0D3B428|A0A0D3B428_BRAOL	93.47	17	4	4	Y	39544	Uncharacterized protein OS=Brassica oleracea var. oleracea PE=4 SV=1
653	987	tr|A0A0D3AN09|A0A0D3AN09_BRAOL	93.47	17	4	4	Y	39369	Uncharacterized protein OS=Brassica oleracea var. oleracea PE=4 SV=1
653	1003	tr|A0A0D3E9T7|A0A0D3E9T7_BRAOL	93.47	17	4	4	Y	39189	Uncharacterized protein OS=Brassica oleracea var. oleracea PE=4 SV=1
648	920	tr|A0A0D3B879|A0A0D3B879_BRAOL	93.1	18	4	3	Y	35597	Uncharacterized protein OS=Brassica oleracea var. oleracea GN=PGRL1B PE=4 SV=1
815	1185	tr|A0A0D3DGN3|A0A0D3DGN3_BRAOL	93.06	10	3	3	N	57801	Uncharacterized protein OS=Brassica oleracea var. oleracea GN=HCF101 PE=3 SV=1
752	1126	tr|A0A0D3AD38|A0A0D3AD38_BRAOL	92.81	17	3	1	N	18972	Uncharacterized protein OS=Brassica oleracea var. oleracea PE=3 SV=1
755	1178	tr|A0A0D3C143|A0A0D3C143_BRAOL	92.68	17	3	3	N	20120	Uncharacterized protein OS=Brassica oleracea var. oleracea PE=4 SV=1
698	1643	tr|A0A0D3BEB8|A0A0D3BEB8_BRAOL	92.63	14	2	2	N	23440	Uncharacterized protein OS=Brassica oleracea var. oleracea PE=4 SV=1
687	1428	tr|A0A0D3CC63|A0A0D3CC63_BRAOL	92.33	6	3	3	Y	77699	Uncharacterized protein OS=Brassica oleracea var. oleracea PE=4 SV=1
667	1013	tr|A0A0D3C9Q0|A0A0D3C9Q0_BRAOL	92.32	14	4	4	N	43944	Uncharacterized protein OS=Brassica oleracea var. oleracea PE=4 SV=1
776	1265	tr|A0A0D3C0C3|A0A0D3C0C3_BRAOL	92.1	13	2	2	N	21758	Uncharacterized protein OS=Brassica oleracea var. oleracea GN=RPL27 PE=3 SV=1
608	1324	tr|A0A0D3E9G1|A0A0D3E9G1_BRAOL	92.07	12	2	2	N	26765	Uncharacterized protein OS=Brassica oleracea var. oleracea PE=4 SV=1
782	1012	tr|A0A0D3A8N8|A0A0D3A8N8_BRAOL	91.94	11	3	3	N	43151	Uncharacterized protein OS=Brassica oleracea var. oleracea PE=4 SV=1
713	851	tr|A0A0D3AEE9|A0A0D3AEE9_BRAOL	91.01	7	4	4	N	70015	Lysine--tRNA ligase OS=Brassica oleracea var. oleracea PE=3 SV=1
600	771	tr|A0A0D3C0N4|A0A0D3C0N4_BRAOL	90.74	10	5	5	Y	68195	Uncharacterized protein OS=Brassica oleracea var. oleracea PE=3 SV=1
600	762	tr|A0A0D3CTE9|A0A0D3CTE9_BRAOL	90.74	8	5	5	Y	82697	Uncharacterized protein OS=Brassica oleracea var. oleracea PE=3 SV=1
649	959	tr|A0A075QQM7|A0A075QQM7_BRAOA	90.21	31	4	4	Y	15816	40S ribosomal protein S19 OS=Brassica oleracea var. alboglabra GN=BoB064L23.4 PE=4 SV=1
649	960	tr|A0A0D3AG29|A0A0D3AG29_BRAOL	90.21	31	4	4	Y	15816	Uncharacterized protein OS=Brassica oleracea var. oleracea PE=4 SV=1
795	1477	tr|A0A0D3BRU3|A0A0D3BRU3_BRAOL	90.11	8	2	2	N	39232	Uncharacterized protein OS=Brassica oleracea var. oleracea PE=4 SV=1
688	1226	tr|A0A0D3CC29|A0A0D3CC29_BRAOL	90.01	14	3	2	Y	36669	Uncharacterized protein OS=Brassica oleracea var. oleracea PE=4 SV=1
883	1431	tr|A0A0D3DBZ4|A0A0D3DBZ4_BRAOL	89.81	6	2	2	N	46019	Uncharacterized protein OS=Brassica oleracea var. oleracea GN=DEGP1 PE=4 SV=1
876	1499	tr|A0A0D3C630|A0A0D3C630_BRAOL	89.72	9	2	2	N	22910	Uncharacterized protein OS=Brassica oleracea var. oleracea PE=4 SV=1
660	1543	tr|A0A0D3EGW2|A0A0D3EGW2_BRAOL	89.7	6	4	4	N	58810	Carboxypeptidase (Fragment) OS=Brassica oleracea var. oleracea PE=3 SV=1
684	842	tr|Q6ZZ92|Q6ZZ92_BRAOV	89.66	13	4	4	Y	35021	Adenosine nucleotide translocator (Fragment) OS=Brassica oleracea var. viridis GN=ANT PE=2 SV=1
684	843	tr|A0A0D3B0Y8|A0A0D3B0Y8_BRAOL	89.66	11	4	4	Y	41082	Uncharacterized protein OS=Brassica oleracea var. oleracea PE=3 SV=1
684	844	tr|A0A0D3EFS3|A0A0D3EFS3_BRAOL	89.66	11	4	4	Y	41391	Uncharacterized protein OS=Brassica oleracea var. oleracea PE=3 SV=1
684	845	tr|A0A0D3AIV0|A0A0D3AIV0_BRAOL	89.66	11	4	4	Y	41419	Uncharacterized protein OS=Brassica oleracea var. oleracea PE=3 SV=1
747	1214	tr|A0A0D3B1G9|A0A0D3B1G9_BRAOL	89.63	16	3	1	N	29832	Uncharacterized protein OS=Brassica oleracea var. oleracea PE=4 SV=1
711	1235	tr|A0A0D3A3L7|A0A0D3A3L7_BRAOL	89.51	10	4	4	N	49381	Uncharacterized protein OS=Brassica oleracea var. oleracea PE=3 SV=1
711	1236	tr|A0A0D3DNF0|A0A0D3DNF0_BRAOL	89.51	10	4	4	N	49483	Uncharacterized protein OS=Brassica oleracea var. oleracea PE=3 SV=1
734	1262	tr|A0A0D3ABE7|A0A0D3ABE7_BRAOL	89.36	7	2	2	N	64454	Uncharacterized protein OS=Brassica oleracea var. oleracea PE=4 SV=1
704	980	tr|A0A0D3AFD9|A0A0D3AFD9_BRAOL	88.35	10	4	4	Y	60143	T-complex protein 1 subunit gamma OS=Brassica oleracea var. oleracea PE=3 SV=1
704	985	tr|A0A0D3B9W7|A0A0D3B9W7_BRAOL	88.35	10	4	4	Y	60143	T-complex protein 1 subunit gamma OS=Brassica oleracea var. oleracea PE=3 SV=1
749	1688	tr|A0A0D3DSW6|A0A0D3DSW6_BRAOL	87.99	6	2	2	N	31304	Uncharacterized protein OS=Brassica oleracea var. oleracea PE=4 SV=1
749	1687	tr|A0A0D3CTP6|A0A0D3CTP6_BRAOL	87.99	6	2	2	N	31280	Uncharacterized protein OS=Brassica oleracea var. oleracea PE=4 SV=1
812	1765	tr|A0A0D3B5Q0|A0A0D3B5Q0_BRAOL	87.97	7	1	1	N	35515	Uncharacterized protein OS=Brassica oleracea var. oleracea PE=4 SV=1
741	1034	tr|A0A0D3AJK3|A0A0D3AJK3_BRAOL	87.84	19	5	3	N	34810	GrpE protein homolog OS=Brassica oleracea var. oleracea PE=3 SV=1
646	1317	tr|A0A0D3ANA7|A0A0D3ANA7_BRAOL	87.47	5	2	2	N	46021	Isocitrate dehydrogenase [NADP] OS=Brassica oleracea var. oleracea PE=3 SV=1
646	1318	tr|A0A0D3CYA3|A0A0D3CYA3_BRAOL	87.47	5	2	2	N	45993	Isocitrate dehydrogenase [NADP] OS=Brassica oleracea var. oleracea PE=3 SV=1
646	1533	tr|A0A0D3CUK9|A0A0D3CUK9_BRAOL	87.47	6	2	2	N	36992	Uncharacterized protein (Fragment) OS=Brassica oleracea var. oleracea PE=4 SV=1
646	1539	tr|A0A0D2ZQQ0|A0A0D2ZQQ0_BRAOL	87.47	5	2	2	N	46885	Isocitrate dehydrogenase [NADP] OS=Brassica oleracea var. oleracea PE=3 SV=1
654	977	tr|A0A0D3CWB1|A0A0D3CWB1_BRAOL	87.4	10	3	3	N	39346	Uncharacterized protein OS=Brassica oleracea var. oleracea PE=4 SV=1
744	1191	tr|A0A0D3CP07|A0A0D3CP07_BRAOL	87.3	14	3	3	Y	35336	Uncharacterized protein OS=Brassica oleracea var. oleracea PE=4 SV=1
880	1555	tr|A0A0D3DH75|A0A0D3DH75_BRAOL	86.99	11	2	2	N	35479	Uncharacterized protein OS=Brassica oleracea var. oleracea PE=4 SV=1
804	1210	tr|A0A0D3BHV2|A0A0D3BHV2_BRAOL	86.86	11	3	3	N	36750	Uncharacterized protein OS=Brassica oleracea var. oleracea PE=4 SV=1
869	1781	tr|A0A0D3CEV3|A0A0D3CEV3_BRAOL	86.66	8	2	2	N	13217	Uncharacterized protein OS=Brassica oleracea var. oleracea PE=4 SV=1
869	1845	tr|A0A0D3BJ43|A0A0D3BJ43_BRAOL	86.66	9	2	2	N	12948	Uncharacterized protein OS=Brassica oleracea var. oleracea PE=4 SV=1
721	1200	tr|A0A0D3DGZ0|A0A0D3DGZ0_BRAOL	86.37	16	3	3	Y	31591	Xyloglucan endotransglucosylase/hydrolase OS=Brassica oleracea var. oleracea PE=3 SV=1
833	1261	tr|A0A0D3CC72|A0A0D3CC72_BRAOL	86.09	4	2	1	N	55563	Protein disulfide-isomerase OS=Brassica oleracea var. oleracea PE=3 SV=1
833	1282	tr|A0A0D3D7M0|A0A0D3D7M0_BRAOL	80.87	4	2	1	N	56039	Protein disulfide-isomerase OS=Brassica oleracea var. oleracea PE=3 SV=1
796	1501	tr|A0A0D3CB93|A0A0D3CB93_BRAOL	85.9	11	3	2	N	26058	Uncharacterized protein OS=Brassica oleracea var. oleracea PE=4 SV=1
694	949	tr|A0A0D3AJY6|A0A0D3AJY6_BRAOL	85.71	11	4	3	Y	44073	Aspartate aminotransferase OS=Brassica oleracea var. oleracea PE=4 SV=1
820	1528	tr|A0A0D3EHG5|A0A0D3EHG5_BRAOL	85.65	8	2	2	Y	27971	Uncharacterized protein OS=Brassica oleracea var. oleracea PE=4 SV=1
803	1128	tr|A0A0D3BPY9|A0A0D3BPY9_BRAOL	85.62	26	3	3	N	23365	Uncharacterized protein OS=Brassica oleracea var. oleracea PE=4 SV=1
928	1359	tr|A0A0D3A8A4|A0A0D3A8A4_BRAOL	85.55	5	2	2	N	43193	Uncharacterized protein OS=Brassica oleracea var. oleracea PE=4 SV=1
928	1481	tr|A0A0D3DE18|A0A0D3DE18_BRAOL	85.55	6	2	2	N	35660	Uncharacterized protein OS=Brassica oleracea var. oleracea PE=4 SV=1
928	1497	tr|A0A0D3DSB6|A0A0D3DSB6_BRAOL	85.55	3	2	2	N	86196	Uncharacterized protein OS=Brassica oleracea var. oleracea PE=4 SV=1
857	1419	tr|A0A0D3AFZ6|A0A0D3AFZ6_BRAOL	85.03	4	2	2	N	63337	Tyrosine--tRNA ligase OS=Brassica oleracea var. oleracea PE=3 SV=1
758	1515	P62773|CYC_BRAOL	84.96	26	3	3	N	12083	Cytochrome c OS=Brassica oleracea PE=1 SV=1
758	1517	tr|A0A0D3D797|A0A0D3D797_BRAOL	84.96	26	3	3	N	12242	Uncharacterized protein OS=Brassica oleracea var. oleracea PE=3 SV=1
638	939	tr|A0A0D3CA22|A0A0D3CA22_BRAOL	84.76	16	5	4	Y	51808	Uncharacterized protein OS=Brassica oleracea var. oleracea PE=3 SV=1
792	1314	tr|A0A0D3AER2|A0A0D3AER2_BRAOL	84.13	4	2	2	N	58455	Carboxypeptidase OS=Brassica oleracea var. oleracea PE=3 SV=1
680	1316	tr|A0A0D3CTN5|A0A0D3CTN5_BRAOL	84.06	8	2	2	Y	39433	Uncharacterized protein OS=Brassica oleracea var. oleracea PE=3 SV=1
680	1529	tr|A0A0D3BR82|A0A0D3BR82_BRAOL	84.06	8	2	2	Y	39835	Uncharacterized protein OS=Brassica oleracea var. oleracea PE=3 SV=1
827	1242	tr|A0A0D3C872|A0A0D3C872_BRAOL	83.97	18	4	4	Y	42725	Uncharacterized protein OS=Brassica oleracea var. oleracea PE=4 SV=1
748	1385	tr|A0A0D3CP65|A0A0D3CP65_BRAOL	83.77	6	2	2	N	44051	Uncharacterized protein OS=Brassica oleracea var. oleracea GN=D-CDES PE=4 SV=1
656	1015	tr|A0A0D3DKE0|A0A0D3DKE0_BRAOL	83.73	8	4	4	N	93440	Uncharacterized protein OS=Brassica oleracea var. oleracea GN=PMI1 PE=4 SV=1
900	1301	tr|A0A0D3CEL8|A0A0D3CEL8_BRAOL	83.63	5	2	2	N	77276	Uncharacterized protein OS=Brassica oleracea var. oleracea PE=4 SV=1
545	1051	tr|A0A0D3C1B4|A0A0D3C1B4_BRAOL	83.58	10	3	1	Y	37211	Malate dehydrogenase OS=Brassica oleracea var. oleracea PE=3 SV=1
816	1205	tr|A0A0D3C289|A0A0D3C289_BRAOL	83.51	16	3	3	Y	27349	Uncharacterized protein OS=Brassica oleracea var. oleracea PE=4 SV=1
816	1206	tr|A0A0D3BUK8|A0A0D3BUK8_BRAOL	83.51	16	3	3	Y	27344	Uncharacterized protein OS=Brassica oleracea var. oleracea PE=4 SV=1
854	1233	tr|A0A0D3CN62|A0A0D3CN62_BRAOL	83.39	16	3	3	Y	29014	Uncharacterized protein OS=Brassica oleracea var. oleracea PE=4 SV=1
695	1132	Q944W6|TCTP_BRAOL	83.09	17	3	1	N	19040	Translationally-controlled tumor protein homolog OS=Brassica oleracea GN=TCTP PE=2 SV=1
695	1133	tr|A0A0D3BBN6|A0A0D3BBN6_BRAOL	83.09	17	3	1	N	19026	Uncharacterized protein OS=Brassica oleracea var. oleracea PE=3 SV=1
699	1150	tr|A0A0D3BAU9|A0A0D3BAU9_BRAOL	83.08	8	3	3	Y	59933	Uncharacterized protein OS=Brassica oleracea var. oleracea PE=3 SV=1
699	1152	tr|A0A0D3CL23|A0A0D3CL23_BRAOL	83.08	8	3	3	Y	59886	Uncharacterized protein OS=Brassica oleracea var. oleracea PE=3 SV=1
699	1146	tr|A0A0D3AEE3|A0A0D3AEE3_BRAOL	83.08	8	3	3	Y	59757	Uncharacterized protein OS=Brassica oleracea var. oleracea PE=3 SV=1
916	1652	tr|A0A0D3CIH4|A0A0D3CIH4_BRAOL	83.06	4	2	1	Y	97532	Uncharacterized protein OS=Brassica oleracea var. oleracea PE=3 SV=1
847	1416	tr|A0A0D3C4F4|A0A0D3C4F4_BRAOL	82.74	6	2	2	N	47415	Uncharacterized protein OS=Brassica oleracea var. oleracea PE=4 SV=1
647	1426	tr|A0A0D3BNJ7|A0A0D3BNJ7_BRAOL	82.27	4	3	3	N	88425	Uncharacterized protein OS=Brassica oleracea var. oleracea PE=4 SV=1
647	1512	tr|A0A0D3BW71|A0A0D3BW71_BRAOL	82.27	12	3	3	N	29174	Uncharacterized protein OS=Brassica oleracea var. oleracea PE=4 SV=1
647	1513	tr|A0A0D3CVE9|A0A0D3CVE9_BRAOL	82.27	8	3	3	N	45255	Uncharacterized protein OS=Brassica oleracea var. oleracea PE=4 SV=1
712	1291	tr|A0A0D3BUR4|A0A0D3BUR4_BRAOL	82.12	7	2	2	N	44693	Uncharacterized protein OS=Brassica oleracea var. oleracea PE=3 SV=1
712	1292	tr|A0A0D3ATN4|A0A0D3ATN4_BRAOL	82.12	6	2	2	N	50394	Uncharacterized protein (Fragment) OS=Brassica oleracea var. oleracea PE=3 SV=1
839	1237	tr|A0A0D3A3P4|A0A0D3A3P4_BRAOL	82.12	23	3	2	Y	18760	Uncharacterized protein OS=Brassica oleracea var. oleracea PE=4 SV=1
886	1623	Q43304|NLTPD_BRAOT	82.09	20	2	1	Y	11937	Non-specific lipid-transfer protein D OS=Brassica oleracea var. italica GN=WAX9D PE=3 SV=1
886	1624	tr|A0A0D3BQU6|A0A0D3BQU6_BRAOL	82.09	20	2	1	Y	11937	Non-specific lipid-transfer protein OS=Brassica oleracea var. oleracea PE=3 SV=1
878	1530	tr|A0A0D3E695|A0A0D3E695_BRAOL	82.06	12	2	2	N	27261	Uncharacterized protein OS=Brassica oleracea var. oleracea GN=ETFBETA PE=4 SV=1
773	1062	tr|A0A0D3ARW7|A0A0D3ARW7_BRAOL	81.84	8	3	3	N	50720	Uncharacterized protein OS=Brassica oleracea var. oleracea GN=PTAC17 PE=4 SV=1
742	1141	tr|A0A0D3CDZ0|A0A0D3CDZ0_BRAOL	81.8	14	3	3	N	33140	Uncharacterized protein OS=Brassica oleracea var. oleracea PE=4 SV=1
932	1503	tr|A0A0D3DG25|A0A0D3DG25_BRAOL	81.72	8	2	2	N	25357	Uncharacterized protein OS=Brassica oleracea var. oleracea PE=4 SV=1
577	1364	tr|A0A0D3BG92|A0A0D3BG92_BRAOL	81.66	8	2	2	Y	38616	Uncharacterized protein OS=Brassica oleracea var. oleracea PE=4 SV=1
658	1238	tr|A0A0D3A0W5|A0A0D3A0W5_BRAOL	81.59	15	3	3	Y	38419	Uncharacterized protein OS=Brassica oleracea var. oleracea PE=4 SV=1
1101	1907	tr|A0A0H3Y215|A0A0H3Y215_BRAOC	81.36	6	1	1	Y	26904	30S ribosomal protein S2, chloroplastic OS=Brassica oleracea var. capitata GN=rps2 PE=3 SV=1
1101	1908	tr|A0A191SEU2|A0A191SEU2_BRANI	81.36	6	1	1	Y	26904	30S ribosomal protein S2, chloroplastic OS=Brassica nigra GN=rps2 PE=3 SV=1
831	1250	tr|A0A0D3D1U5|A0A0D3D1U5_BRAOL	81.35	4	2	2	Y	62377	Uncharacterized protein OS=Brassica oleracea var. oleracea GN=ALDH5F1 PE=3 SV=1
739	1521	tr|A0A0D3CQQ5|A0A0D3CQQ5_BRAOL	81.05	11	3	3	N	31336	Chalcone-flavonone isomerase family protein OS=Brassica oleracea var. oleracea PE=3 SV=1
845	1348	tr|A0A0D2ZSM3|A0A0D2ZSM3_BRAOL	80.84	13	2	2	N	22934	Uncharacterized protein OS=Brassica oleracea var. oleracea PE=3 SV=1
719	1071	tr|A0A0D3AMQ7|A0A0D3AMQ7_BRAOL	80.67	10	3	3	N	60562	Uncharacterized protein OS=Brassica oleracea var. oleracea PE=3 SV=1
802	1076	tr|A0A0D3AE96|A0A0D3AE96_BRAOL	80.66	20	3	3	Y	21847	Uncharacterized protein OS=Brassica oleracea var. oleracea PE=4 SV=1
696	1173	tr|A0A0D3DUP7|A0A0D3DUP7_BRAOL	80.6	20	3	3	Y	17076	Uncharacterized protein OS=Brassica oleracea var. oleracea PE=3 SV=1
696	1174	tr|A0A0D3CV16|A0A0D3CV16_BRAOL	80.6	19	3	3	Y	17712	Uncharacterized protein OS=Brassica oleracea var. oleracea PE=3 SV=1
761	1549	tr|A0A0D3B2I9|A0A0D3B2I9_BRAOL	80.4	13	3	2	N	19603	Histone H2A (Fragment) OS=Brassica oleracea var. oleracea PE=3 SV=1
929	1427	tr|A0A0D3DXW1|A0A0D3DXW1_BRAOL	80.25	6	2	2	Y	57309	Uncharacterized protein OS=Brassica oleracea var. oleracea PE=4 SV=1
867	1646	tr|A0A0D3ED36|A0A0D3ED36_BRAOL	80.18	10	2	2	Y	39433	Uncharacterized protein OS=Brassica oleracea var. oleracea PE=3 SV=1
867	1647	tr|Q8W178|Q8W178_BRAOL	80.18	10	2	2	Y	39334	Senescence-associated cysteine protease OS=Brassica oleracea GN=CP5 PE=2 SV=1
800	1008	tr|A0A0D3DWQ3|A0A0D3DWQ3_BRAOL	80.15	10	3	1	Y	35520	Uncharacterized protein OS=Brassica oleracea var. oleracea PE=4 SV=1
798	1578	tr|A0A0D3CQL2|A0A0D3CQL2_BRAOL	80	10	3	3	N	30759	Uncharacterized protein OS=Brassica oleracea var. oleracea PE=3 SV=1
743	1172	tr|A0A0D3CBP7|A0A0D3CBP7_BRAOL	79.79	4	4	3	N	125553	Endoglucanase OS=Brassica oleracea var. oleracea PE=3 SV=1
635	1490	tr|F8U7Z7|F8U7Z7_BRAOB	79.78	20	2	2	Y	23902	Superoxide dismutase OS=Brassica oleracea var. botrytis GN=FSD1 PE=2 SV=1
635	1491	tr|A0A0D3A662|A0A0D3A662_BRAOL	79.78	20	2	2	Y	23848	Superoxide dismutase OS=Brassica oleracea var. oleracea PE=3 SV=1
777	1299	tr|A0A0D3CTQ3|A0A0D3CTQ3_BRAOL	79.44	22	2	2	Y	17686	Uncharacterized protein OS=Brassica oleracea var. oleracea PE=4 SV=1
860	1498	tr|A0A0D3A8Z0|A0A0D3A8Z0_BRAOL	79.09	16	2	2	Y	14363	Uncharacterized protein OS=Brassica oleracea var. oleracea PE=4 SV=1
765	1253	tr|A0A0D3BAL7|A0A0D3BAL7_BRAOL	78.7	4	3	3	Y	104666	Uncharacterized protein OS=Brassica oleracea var. oleracea PE=4 SV=1
783	1323	tr|A0A0D3ECB6|A0A0D3ECB6_BRAOL	78.59	29	3	3	Y	24167	Uncharacterized protein OS=Brassica oleracea var. oleracea PE=4 SV=1
762	1585	tr|A0A0D3E141|A0A0D3E141_BRAOL	78.41	18	3	2	Y	16048	Histone H2A OS=Brassica oleracea var. oleracea PE=3 SV=1
676	1054	tr|A0A0D3EGS7|A0A0D3EGS7_BRAOL	77.78	10	3	3	N	56993	Uncharacterized protein OS=Brassica oleracea var. oleracea GN=NDC1 PE=4 SV=1
819	1227	tr|A0A0D3BR39|A0A0D3BR39_BRAOL	77.38	11	3	3	Y	35068	Uncharacterized protein OS=Brassica oleracea var. oleracea PE=4 SV=1
943	1755	tr|A0A0D3DSG6|A0A0D3DSG6_BRAOL	76.56	6	1	1	N	27325	Uncharacterized protein OS=Brassica oleracea var. oleracea PE=4 SV=1
943	1868	tr|A0A0D3E2R5|A0A0D3E2R5_BRAOL	76.56	6	1	1	N	27312	Uncharacterized protein OS=Brassica oleracea var. oleracea GN=PAD2 PE=4 SV=1
805	1221	tr|A0A0D3E5T6|A0A0D3E5T6_BRAOL	76.49	4	3	3	N	114720	Uncharacterized protein OS=Brassica oleracea var. oleracea PE=4 SV=1
852	1193	tr|A0A0D3EEP0|A0A0D3EEP0_BRAOL	76.47	13	3	1	N	34647	GrpE protein homolog OS=Brassica oleracea var. oleracea PE=3 SV=1
823	1916	tr|A0A0H3Y313|A0A0H3Y313_BRAOC	76.45	14	1	1	N	9387	Cytochrome b559 subunit alpha OS=Brassica oleracea var. capitata GN=psbE PE=3 SV=1
770	1328	tr|A0A0D3BE15|A0A0D3BE15_BRAOL	76.19	18	3	3	Y	35867	Uncharacterized protein OS=Brassica oleracea var. oleracea PE=3 SV=1
715	978	tr|A0A0D3D9N2|A0A0D3D9N2_BRAOL	75.77	9	4	4	N	44657	Uncharacterized protein OS=Brassica oleracea var. oleracea PE=3 SV=1
933	1595	tr|A0A0D3CQ74|A0A0D3CQ74_BRAOL	75.54	5	2	2	N	59729	Uncharacterized protein OS=Brassica oleracea var. oleracea PE=4 SV=1
733	1336	tr|A0A0D3BQC7|A0A0D3BQC7_BRAOL	75.52	10	2	2	N	30091	Chlorophyll a-b binding protein, chloroplastic OS=Brassica oleracea var. oleracea PE=3 SV=1
879	1542	tr|A0A0D3A5J3|A0A0D3A5J3_BRAOL	75.52	5	2	2	N	39935	Uncharacterized protein (Fragment) OS=Brassica oleracea var. oleracea PE=3 SV=1
825	1276	tr|A0A0D3C2E3|A0A0D3C2E3_BRAOL	75.29	12	2	2	N	24453	Ribosomal protein OS=Brassica oleracea var. oleracea PE=3 SV=1
794	1366	tr|A0A0D3CJL5|A0A0D3CJL5_BRAOL	75.2	10	2	2	Y	27198	Uncharacterized protein OS=Brassica oleracea var. oleracea PE=4 SV=1
778	1306	tr|A0A0D3AZW5|A0A0D3AZW5_BRAOL	75.13	10	2	2	N	34797	Uncharacterized protein OS=Brassica oleracea var. oleracea PE=4 SV=1
778	1307	tr|A0A0D3AHX2|A0A0D3AHX2_BRAOL	75.13	10	2	2	N	34742	Uncharacterized protein OS=Brassica oleracea var. oleracea PE=4 SV=1
778	1308	tr|A0A0D3EHJ6|A0A0D3EHJ6_BRAOL	75.13	10	2	2	N	34840	Uncharacterized protein OS=Brassica oleracea var. oleracea PE=4 SV=1
690	1356	tr|A0A0D3C704|A0A0D3C704_BRAOL	75.01	8	3	3	N	31751	Uncharacterized protein OS=Brassica oleracea var. oleracea PE=4 SV=1
976	1923	tr|A0A0D3CZB9|A0A0D3CZB9_BRAOL	74.97	10	1	1	N	13719	Uncharacterized protein OS=Brassica oleracea var. oleracea PE=4 SV=1
976	1924	tr|A0A0D3DR81|A0A0D3DR81_BRAOL	74.97	10	1	1	N	13758	Uncharacterized protein OS=Brassica oleracea var. oleracea PE=4 SV=1
976	1925	tr|A0A0D3CXM8|A0A0D3CXM8_BRAOL	74.97	10	1	1	N	13761	Uncharacterized protein OS=Brassica oleracea var. oleracea PE=4 SV=1
759	1531	tr|A0A0D3E211|A0A0D3E211_BRAOL	74.67	8	2	2	N	26409	Uncharacterized protein OS=Brassica oleracea var. oleracea PE=3 SV=1
759	1532	tr|A0A0D3BFF7|A0A0D3BFF7_BRAOL	74.67	8	2	2	N	26436	Uncharacterized protein OS=Brassica oleracea var. oleracea PE=3 SV=1
808	1371	tr|A0A0D3CGS6|A0A0D3CGS6_BRAOL	74.66	8	2	2	N	49882	Glycerol-3-phosphate acyltransferase, chloroplastic OS=Brassica oleracea var. oleracea PE=3 SV=1
877	1506	tr|A0A0D3BBE1|A0A0D3BBE1_BRAOL	74.39	6	2	2	N	43160	Uncharacterized protein OS=Brassica oleracea var. oleracea PE=4 SV=1
877	1508	tr|A0A0D3CK10|A0A0D3CK10_BRAOL	74.39	6	2	2	N	46760	Uncharacterized protein OS=Brassica oleracea var. oleracea PE=4 SV=1
810	1568	tr|A0A0D3C896|A0A0D3C896_BRAOL	74.2	8	3	3	N	31323	Uncharacterized protein OS=Brassica oleracea var. oleracea GN=RPL4 PE=3 SV=1
738	1514	tr|A0A0D3DWN4|A0A0D3DWN4_BRAOL	74.13	11	2	1	N	26188	Uncharacterized protein OS=Brassica oleracea var. oleracea PE=4 SV=1
689	1334	tr|A0A0D3BBL5|A0A0D3BBL5_BRAOL	73.95	14	2	2	Y	17990	Uncharacterized protein OS=Brassica oleracea var. oleracea PE=4 SV=1
689	1569	tr|A0A0D3CRD5|A0A0D3CRD5_BRAOL	73.95	23	2	2	Y	10827	Ribosomal protein L37 OS=Brassica oleracea var. oleracea PE=3 SV=1
689	1570	tr|A0A0D3CJQ3|A0A0D3CJQ3_BRAOL	73.95	23	2	2	Y	10856	Ribosomal protein L37 OS=Brassica oleracea var. oleracea PE=3 SV=1
837	1422	tr|A0A0D3DT23|A0A0D3DT23_BRAOL	73.87	14	2	2	N	32978	Uncharacterized protein OS=Brassica oleracea var. oleracea GN=TSA1 PE=3 SV=1
1032	1693	tr|A0A0D3BJF9|A0A0D3BJF9_BRAOL	73.28	4	1	1	Y	40675	Uncharacterized protein OS=Brassica oleracea var. oleracea GN=SAMC1 PE=3 SV=1
683	1809	tr|A0A0D3D061|A0A0D3D061_BRAOL	73.23	7	1	1	N	33262	Uncharacterized protein OS=Brassica oleracea var. oleracea PE=4 SV=1
1029	1593	tr|A0A0D3A1T5|A0A0D3A1T5_BRAOL	73.01	3	1	1	N	45259	Uncharacterized protein OS=Brassica oleracea var. oleracea PE=3 SV=1
1029	1590	tr|A0A0D3D3J4|A0A0D3D3J4_BRAOL	81.99	7	2	2	N	39780	Uncharacterized protein OS=Brassica oleracea var. oleracea GN=IDH2 PE=3 SV=1
1029	1742	tr|A0A0D3BL51|A0A0D3BL51_BRAOL	73.01	3	1	1	N	39352	Uncharacterized protein OS=Brassica oleracea var. oleracea PE=3 SV=1
1029	1972	tr|A0A0D3BK61|A0A0D3BK61_BRAOL	73.01	3	1	1	N	39964	Uncharacterized protein OS=Brassica oleracea var. oleracea GN=IDH-III PE=3 SV=1
1063	1319	tr|A0A0D3AZP7|A0A0D3AZP7_BRAOL	72.9	4	1	1	N	35640	Uncharacterized protein OS=Brassica oleracea var. oleracea PE=4 SV=1
1063	1726	tr|A0A0D3AHS1|A0A0D3AHS1_BRAOL	65.31	4	1	1	N	35329	Uncharacterized protein OS=Brassica oleracea var. oleracea PE=4 SV=1
1063	1575	tr|A0A0D3EHT2|A0A0D3EHT2_BRAOL	65.31	4	1	1	N	34230	Uncharacterized protein OS=Brassica oleracea var. oleracea PE=4 SV=1
838	1070	tr|A0A0D3DD39|A0A0D3DD39_BRAOL	72.52	11	3	3	Y	35505	Uncharacterized protein OS=Brassica oleracea var. oleracea PE=4 SV=1
882	1571	tr|A0A0D3D0I8|A0A0D3D0I8_BRAOL	72.12	6	2	1	Y	51780	Uncharacterized protein OS=Brassica oleracea var. oleracea GN=ENO1 PE=3 SV=1
840	1243	tr|A0A0D3APN7|A0A0D3APN7_BRAOL	72.12	5	3	3	N	65144	Uncharacterized protein OS=Brassica oleracea var. oleracea PE=4 SV=1
720	1189	tr|A0A0D3DRR0|A0A0D3DRR0_BRAOL	72.11	28	3	3	N	16901	Uncharacterized protein OS=Brassica oleracea var. oleracea PE=4 SV=1
720	1190	tr|A0A0D3DDR1|A0A0D3DDR1_BRAOL	72.11	28	3	3	N	16843	Uncharacterized protein OS=Brassica oleracea var. oleracea PE=4 SV=1
858	1424	tr|A0A0D3CRE5|A0A0D3CRE5_BRAOL	71.92	12	2	1	N	20480	Uncharacterized protein OS=Brassica oleracea var. oleracea GN=AtRABG3d PE=4 SV=1
858	1607	tr|A0A0D3ACG2|A0A0D3ACG2_BRAOL	71.92	11	2	1	N	23060	Uncharacterized protein OS=Brassica oleracea var. oleracea PE=4 SV=1
858	1608	tr|A0A0D3BC19|A0A0D3BC19_BRAOL	71.92	11	2	1	N	23051	Uncharacterized protein OS=Brassica oleracea var. oleracea PE=4 SV=1
858	1609	tr|A0A0D3CIQ3|A0A0D3CIQ3_BRAOL	71.92	11	2	1	N	23059	Uncharacterized protein OS=Brassica oleracea var. oleracea PE=4 SV=1
843	1289	tr|A0A0D3B114|A0A0D3B114_BRAOL	71.88	4	2	2	N	115387	Alpha-mannosidase OS=Brassica oleracea var. oleracea PE=3 SV=1
863	1612	tr|A0A0D3DGT5|A0A0D3DGT5_BRAOL	71.83	9	2	2	Y	26620	Uncharacterized protein OS=Brassica oleracea var. oleracea GN=ACHT2 PE=4 SV=1
871	1804	tr|A0A0D3CAX4|A0A0D3CAX4_BRAOL	71.56	4	1	1	N	46116	Uncharacterized protein OS=Brassica oleracea var. oleracea GN=SPS2 PE=3 SV=1
722	1553	tr|A0A0D3C3N9|A0A0D3C3N9_BRAOL	71.43	11	2	2	N	29711	Uncharacterized protein OS=Brassica oleracea var. oleracea PE=4 SV=1
851	1681	tr|A0A0D3BMZ2|A0A0D3BMZ2_BRAOL	71.42	3	1	1	N	51932	Uncharacterized protein (Fragment) OS=Brassica oleracea var. oleracea PE=3 SV=1
851	1680	tr|A0A0D3BQH0|A0A0D3BQH0_BRAOL	71.42	4	1	1	N	47714	Uncharacterized protein OS=Brassica oleracea var. oleracea PE=3 SV=1
851	1650	tr|A0A0D3CS77|A0A0D3CS77_BRAOL	71.42	1	1	1	N	120118	Uncharacterized protein OS=Brassica oleracea var. oleracea PE=4 SV=1
786	1148	tr|A0A0D2ZRC6|A0A0D2ZRC6_BRAOL	71.33	9	3	1	Y	35508	Uncharacterized protein OS=Brassica oleracea var. oleracea PE=4 SV=1
786	1149	tr|A0A0D3ACP2|A0A0D3ACP2_BRAOL	71.33	9	3	1	Y	35625	Uncharacterized protein OS=Brassica oleracea var. oleracea PE=4 SV=1
786	1167	tr|A0A0D3DQ51|A0A0D3DQ51_BRAOL	71.33	9	3	1	Y	35657	Uncharacterized protein OS=Brassica oleracea var. oleracea PE=4 SV=1
853	1230	tr|A0A0D3BFR4|A0A0D3BFR4_BRAOL	71.32	6	3	3	N	61861	Uncharacterized protein OS=Brassica oleracea var. oleracea PE=4 SV=1
763	1587	tr|A0A0D3E0Q8|A0A0D3E0Q8_BRAOL	71.17	11	3	3	N	31634	Uncharacterized protein OS=Brassica oleracea var. oleracea PE=3 SV=1
768	1287	tr|A0A0D3APL8|A0A0D3APL8_BRAOL	71.13	11	2	1	Y	30808	Carbonic anhydrase OS=Brassica oleracea var. oleracea PE=3 SV=1
1062	2019	tr|A0A0D3C357|A0A0D3C357_BRAOL	71.03	4	1	1	N	27973	Uncharacterized protein OS=Brassica oleracea var. oleracea PE=3 SV=1
1062	1866	tr|A0A0D3C853|A0A0D3C853_BRAOL	62.59	4	1	1	N	25881	Uncharacterized protein OS=Brassica oleracea var. oleracea PE=3 SV=1
1062	1878	tr|A0A0D3BTG6|A0A0D3BTG6_BRAOL	62.59	4	1	1	N	27855	Uncharacterized protein OS=Brassica oleracea var. oleracea PE=3 SV=1
1062	2017	tr|A0A0D3B498|A0A0D3B498_BRAOL	62.59	4	1	1	N	27394	Uncharacterized protein OS=Brassica oleracea var. oleracea PE=3 SV=1
952	1813	tr|A0A0D3BEU9|A0A0D3BEU9_BRAOL	70.96	9	1	1	N	19179	Uncharacterized protein OS=Brassica oleracea var. oleracea PE=3 SV=1
952	1921	tr|A0A0D2ZQ45|A0A0D2ZQ45_BRAOL	70.96	9	1	1	N	18579	Uncharacterized protein OS=Brassica oleracea var. oleracea PE=3 SV=1
952	1920	tr|A0A0D3E2A7|A0A0D3E2A7_BRAOL	70.96	18	1	1	N	9502	Uncharacterized protein OS=Brassica oleracea var. oleracea PE=4 SV=1
903	1618	tr|A0A0D3E5G6|A0A0D3E5G6_BRAOL	70.96	20	3	3	Y	13970	Uncharacterized protein OS=Brassica oleracea var. oleracea PE=4 SV=1
881	1557	tr|A0A0D3DXE1|A0A0D3DXE1_BRAOL	70.71	4	2	1	N	53839	Uncharacterized protein OS=Brassica oleracea var. oleracea PE=3 SV=1
865	1625	tr|A0A0D3DYD4|A0A0D3DYD4_BRAOL	70.26	21	2	2	N	20397	Superoxide dismutase [Cu-Zn] OS=Brassica oleracea var. oleracea PE=3 SV=1
940	1715	tr|A0A0D2ZZ40|A0A0D2ZZ40_BRAOL	70.19	9	1	1	N	17015	Uncharacterized protein OS=Brassica oleracea var. oleracea PE=4 SV=1
940	1716	tr|A0A0D3A9A0|A0A0D3A9A0_BRAOL	70.19	4	1	1	N	35954	Uncharacterized protein OS=Brassica oleracea var. oleracea PE=4 SV=1
826	1290	tr|A0A0D3CZK2|A0A0D3CZK2_BRAOL	69.84	10	2	1	N	30893	Carbonic anhydrase OS=Brassica oleracea var. oleracea PE=3 SV=1
771	1398	tr|A0A0D2ZSK2|A0A0D2ZSK2_BRAOL	69.41	15	2	2	Y	20608	Uncharacterized protein OS=Brassica oleracea var. oleracea PE=3 SV=1
771	1399	tr|A0A0D3EFH4|A0A0D3EFH4_BRAOL	69.41	15	2	2	Y	20707	Uncharacterized protein OS=Brassica oleracea var. oleracea PE=3 SV=1
771	1400	tr|A0A0D3E5C1|A0A0D3E5C1_BRAOL	69.41	15	2	2	Y	20650	Uncharacterized protein OS=Brassica oleracea var. oleracea PE=3 SV=1
771	1401	tr|A0A0D3DR23|A0A0D3DR23_BRAOL	69.41	15	2	2	Y	20575	Uncharacterized protein OS=Brassica oleracea var. oleracea PE=3 SV=1
771	1402	tr|A0A0D3APM3|A0A0D3APM3_BRAOL	69.41	15	2	2	Y	20593	Uncharacterized protein OS=Brassica oleracea var. oleracea PE=3 SV=1
771	1407	tr|A0A0D3AJ26|A0A0D3AJ26_BRAOL	69.41	16	2	2	Y	19103	Uncharacterized protein OS=Brassica oleracea var. oleracea PE=3 SV=1
771	1556	tr|A0A0D3CZK9|A0A0D3CZK9_BRAOL	69.41	21	2	2	Y	15626	Uncharacterized protein OS=Brassica oleracea var. oleracea PE=3 SV=1
977	1927	tr|A0A0D3CSX9|A0A0D3CSX9_BRAOL	69.28	5	1	1	N	34872	Uncharacterized protein OS=Brassica oleracea var. oleracea PE=4 SV=1
872	1863	tr|A0A0D3B1S7|A0A0D3B1S7_BRAOL	69.06	10	1	1	N	16545	Uncharacterized protein OS=Brassica oleracea var. oleracea PE=3 SV=1
788	1186	tr|A0A0D3AUW5|A0A0D3AUW5_BRAOL	68.79	11	3	3	N	43386	Uncharacterized protein OS=Brassica oleracea var. oleracea PE=4 SV=1
788	1187	tr|Q2A9L2|Q2A9L2_BRAOL	68.79	10	3	3	N	44540	Sulfite oxidase, putative OS=Brassica oleracea GN=26.t00074 PE=4 SV=1
760	1544	tr|A0A0D3A6K4|A0A0D3A6K4_BRAOL	68.58	3	2	2	N	73424	Uncharacterized protein OS=Brassica oleracea var. oleracea PE=3 SV=1
960	1974	tr|A0A0D3B4N6|A0A0D3B4N6_BRAOL	68.32	7	1	1	N	24989	Uncharacterized protein OS=Brassica oleracea var. oleracea GN=SAR1 PE=3 SV=1
960	1973	tr|A0A0D3C7L7|A0A0D3C7L7_BRAOL	68.32	7	1	1	N	24906	Uncharacterized protein OS=Brassica oleracea var. oleracea PE=3 SV=1
960	1855	tr|A0A0D3DYZ3|A0A0D3DYZ3_BRAOL	68.32	7	1	1	N	24770	Uncharacterized protein OS=Brassica oleracea var. oleracea PE=3 SV=1
960	1854	tr|A0A0D3DIW7|A0A0D3DIW7_BRAOL	68.32	7	1	1	N	24735	Uncharacterized protein OS=Brassica oleracea var. oleracea PE=3 SV=1
905	1672	tr|A0A0D3CNY8|A0A0D3CNY8_BRAOL	68.29	3	1	1	N	42449	Uncharacterized protein OS=Brassica oleracea var. oleracea PE=3 SV=1
746	1204	tr|A0A0D3E1R0|A0A0D3E1R0_BRAOL	68.29	8	3	3	N	42433	Uncharacterized protein OS=Brassica oleracea var. oleracea PE=4 SV=1
978	1930	tr|A0A0D3A8B0|A0A0D3A8B0_BRAOL	68.01	13	1	1	Y	16943	Non-specific lipid-transfer protein OS=Brassica oleracea var. oleracea PE=3 SV=1
978	1929	tr|A0A0D3DSD6|A0A0D3DSD6_BRAOL	68.01	17	1	1	Y	12527	Non-specific lipid-transfer protein OS=Brassica oleracea var. oleracea PE=3 SV=1
809	1372	tr|A0A0D3DD94|A0A0D3DD94_BRAOL	67.88	8	2	2	Y	43045	Uncharacterized protein OS=Brassica oleracea var. oleracea PE=3 SV=1
809	1523	tr|A0A0D3AMI5|A0A0D3AMI5_BRAOL	67.88	38	2	2	Y	9224	Uncharacterized protein OS=Brassica oleracea var. oleracea PE=3 SV=1
809	1524	tr|A0A0D3DRH8|A0A0D3DRH8_BRAOL	67.88	19	2	2	Y	17665	Uncharacterized protein OS=Brassica oleracea var. oleracea PE=3 SV=1
809	1525	tr|A0A0D3AXZ7|A0A0D3AXZ7_BRAOL	67.88	19	2	2	Y	17867	Uncharacterized protein OS=Brassica oleracea var. oleracea PE=3 SV=1
809	1526	tr|A0A0D3E1J2|A0A0D3E1J2_BRAOL	67.88	19	2	2	Y	17925	Uncharacterized protein OS=Brassica oleracea var. oleracea PE=3 SV=1
809	1527	tr|A0A0D3A9C6|A0A0D3A9C6_BRAOL	67.88	6	2	2	Y	51594	Uncharacterized protein (Fragment) OS=Brassica oleracea var. oleracea PE=3 SV=1
955	1831	tr|A0A0D3DU69|A0A0D3DU69_BRAOL	67.61	2	1	1	N	68241	Uncharacterized protein OS=Brassica oleracea var. oleracea PE=4 SV=1
955	1838	tr|A0A0D3C5V1|A0A0D3C5V1_BRAOL	67.61	2	1	1	N	66298	Uncharacterized protein OS=Brassica oleracea var. oleracea PE=4 SV=1
955	1958	tr|A0A0D3CUM1|A0A0D3CUM1_BRAOL	67.61	2	1	1	N	65048	Uncharacterized protein OS=Brassica oleracea var. oleracea PE=4 SV=1
955	1959	tr|A0A0D3DU66|A0A0D3DU66_BRAOL	67.61	2	1	1	N	65615	Uncharacterized protein OS=Brassica oleracea var. oleracea PE=4 SV=1
955	1961	tr|A0A0D3CUM4|A0A0D3CUM4_BRAOL	67.61	2	1	1	N	68299	Uncharacterized protein OS=Brassica oleracea var. oleracea PE=4 SV=1
764	1601	tr|A0A0D3BMM4|A0A0D3BMM4_BRAOL	66.71	16	3	3	Y	15300	Uncharacterized protein OS=Brassica oleracea var. oleracea GN=PSAH2 PE=4 SV=1
910	1258	tr|A0A0D3DYL7|A0A0D3DYL7_BRAOL	66.16	6	2	2	N	29165	Proliferating cell nuclear antigen OS=Brassica oleracea var. oleracea GN=PCNA1 PE=3 SV=1
767	1192	tr|A0A0D3EET1|A0A0D3EET1_BRAOL	66.16	6	3	3	N	60899	Uncharacterized protein OS=Brassica oleracea var. oleracea PE=3 SV=1
862	1599	tr|A0A0D3C8C6|A0A0D3C8C6_BRAOL	66.11	15	3	3	N	14788	Uncharacterized protein OS=Brassica oleracea var. oleracea PE=3 SV=1
902	1390	tr|A0A0D3ARQ6|A0A0D3ARQ6_BRAOL	66.1	7	2	2	N	31774	Uncharacterized protein OS=Brassica oleracea var. oleracea PE=3 SV=1
902	1391	tr|A0A0D3CVT3|A0A0D3CVT3_BRAOL	66.1	7	2	2	N	31841	Uncharacterized protein OS=Brassica oleracea var. oleracea PE=3 SV=1
552	1611	tr|A0A0D3AT44|A0A0D3AT44_BRAOL	66.1	12	2	2	N	25575	Nucleoside diphosphate kinase OS=Brassica oleracea var. oleracea PE=3 SV=1
951	1812	tr|A0A0D3D1G5|A0A0D3D1G5_BRAOL	65.96	11	1	1	Y	15847	Uncharacterized protein (Fragment) OS=Brassica oleracea var. oleracea PE=3 SV=1
951	1937	tr|A0A0D3ACH8|A0A0D3ACH8_BRAOL	65.96	10	1	1	Y	17132	Uncharacterized protein (Fragment) OS=Brassica oleracea var. oleracea PE=3 SV=1
951	1935	tr|A0A0D3BC13|A0A0D3BC13_BRAOL	65.96	14	1	1	Y	12218	Uncharacterized protein OS=Brassica oleracea var. oleracea PE=3 SV=1
951	1936	tr|A0A0D3CW24|A0A0D3CW24_BRAOL	65.96	14	1	1	Y	12218	Uncharacterized protein OS=Brassica oleracea var. oleracea PE=3 SV=1
807	1320	tr|A0A0D3DYD0|A0A0D3DYD0_BRAOL	65.96	13	2	1	N	12969	Uncharacterized protein OS=Brassica oleracea var. oleracea PE=3 SV=1
807	1579	tr|A0A0D3CHY5|A0A0D3CHY5_BRAOL	65.96	12	2	1	N	13931	Histone H2A OS=Brassica oleracea var. oleracea PE=3 SV=1
807	1580	tr|A0A0D2ZR27|A0A0D2ZR27_BRAOL	65.96	12	2	1	N	13977	Histone H2A OS=Brassica oleracea var. oleracea GN=HTA10 PE=3 SV=1
807	1581	tr|A0A0D3AC15|A0A0D3AC15_BRAOL	65.96	12	2	1	N	14046	Histone H2A OS=Brassica oleracea var. oleracea PE=3 SV=1
807	1582	tr|A0A0D3C8L5|A0A0D3C8L5_BRAOL	65.96	11	2	1	N	14753	Histone H2A OS=Brassica oleracea var. oleracea PE=3 SV=1
807	1583	tr|A0A0D3DNI8|A0A0D3DNI8_BRAOL	65.96	11	2	1	N	14767	Histone H2A OS=Brassica oleracea var. oleracea PE=3 SV=1
972	1408	tr|A0A0D3AMM2|A0A0D3AMM2_BRAOL	65.92	5	2	1	Y	63582	Pyruvate kinase OS=Brassica oleracea var. oleracea PE=3 SV=1
856	1272	tr|A0A0D3B9F2|A0A0D3B9F2_BRAOL	65.91	8	2	2	N	41982	Uncharacterized protein OS=Brassica oleracea var. oleracea GN=RAD23C PE=4 SV=1
889	1656	tr|A0A0D3A636|A0A0D3A636_BRAOL	65.59	12	2	2	N	26331	Uncharacterized protein OS=Brassica oleracea var. oleracea PE=4 SV=1
885	1619	tr|A0A0D3EDG7|A0A0D3EDG7_BRAOL	65.36	7	2	2	Y	46387	Uncharacterized protein OS=Brassica oleracea var. oleracea PE=3 SV=1
885	1620	tr|A0A0D3EDG5|A0A0D3EDG5_BRAOL	65.36	6	2	2	Y	51904	Uncharacterized protein (Fragment) OS=Brassica oleracea var. oleracea PE=3 SV=1
913	1373	tr|A0A0D3A5R9|A0A0D3A5R9_BRAOL	65.29	7	1	1	N	26695	Uncharacterized protein OS=Brassica oleracea var. oleracea PE=4 SV=1
979	1940	tr|A0A0D3ALZ7|A0A0D3ALZ7_BRAOL	65.15	4	1	1	N	44637	Uncharacterized protein OS=Brassica oleracea var. oleracea PE=3 SV=1
979	1941	tr|B5T070|B5T070_BRAOB	65.15	4	1	1	N	44637	Chloroplast FtsZ1-1 OS=Brassica oleracea var. botrytis GN=ftsZ1-1 PE=2 SV=1
979	1939	tr|A0A0D3EBA1|A0A0D3EBA1_BRAOL	65.15	5	1	1	N	34030	Uncharacterized protein OS=Brassica oleracea var. oleracea PE=3 SV=1
1102	1938	tr|A0A0D3AY08|A0A0D3AY08_BRAOL	65.13	13	1	1	N	17120	Uncharacterized protein OS=Brassica oleracea var. oleracea GN=FTRA1 PE=4 SV=1
780	1396	tr|A0A0D3BR44|A0A0D3BR44_BRAOL	64.75	12	2	2	N	34813	Uncharacterized protein OS=Brassica oleracea var. oleracea PE=4 SV=1
849	1564	tr|A0A0D3EB98|A0A0D3EB98_BRAOL	64.6	4	2	2	N	65272	Uncharacterized protein OS=Brassica oleracea var. oleracea PE=4 SV=1
927	1321	tr|A0A0D3DW52|A0A0D3DW52_BRAOL	64.48	4	2	1	N	58562	Uncharacterized protein OS=Brassica oleracea var. oleracea PE=4 SV=1
789	1232	tr|A0A0D3A6M8|A0A0D3A6M8_BRAOL	64.4	9	3	3	N	38705	Uncharacterized protein OS=Brassica oleracea var. oleracea GN=EMB1374 PE=4 SV=1
895	1392	tr|A0A0D3BPL9|A0A0D3BPL9_BRAOL	64.37	3	1	1	N	45313	Acyl-[acyl-carrier-protein] desaturase OS=Brassica oleracea var. oleracea PE=3 SV=1
723	1284	tr|A0A0D3EG41|A0A0D3EG41_BRAOL	63.96	18	2	2	Y	23853	Uncharacterized protein OS=Brassica oleracea var. oleracea PE=3 SV=1
723	1285	P42027|NDUS7_BRAOL	63.96	18	2	2	Y	23839	NADH dehydrogenase [ubiquinone] iron-sulfur protein 7, mitochondrial OS=Brassica oleracea PE=2 SV=1
893	1325	tr|A0A0D3BQK6|A0A0D3BQK6_BRAOL	63.9	11	2	2	Y	26918	Uncharacterized protein OS=Brassica oleracea var. oleracea GN=PPL2 PE=4 SV=1
821	1596	tr|A0A0D3BLC2|A0A0D3BLC2_BRAOL	63.88	22	2	2	Y	13685	Uncharacterized protein OS=Brassica oleracea var. oleracea PE=3 SV=1
821	1597	tr|A0A0D3DHQ2|A0A0D3DHQ2_BRAOL	63.88	22	2	2	Y	13603	Uncharacterized protein OS=Brassica oleracea var. oleracea PE=3 SV=1
848	1450	tr|A0A0H3Y233|A0A0H3Y233_BRAOC	63.87	5	2	2	N	31454	NAD(P)H-quinone oxidoreductase subunit K, chloroplastic OS=Brassica oleracea var. capitata GN=ndhK PE=3 SV=1
848	1669	tr|A0A191SEV8|A0A191SEV8_BRANI	63.87	7	2	2	N	25485	NAD(P)H-quinone oxidoreductase subunit K, chloroplastic OS=Brassica nigra GN=ndhK PE=3 SV=1
848	1670	tr|A0A0D3D529|A0A0D3D529_BRAOL	63.87	6	2	2	N	28885	Uncharacterized protein OS=Brassica oleracea var. oleracea PE=3 SV=1
848	1671	tr|A0A0D3CFT9|A0A0D3CFT9_BRAOL	63.87	6	2	2	N	28907	Uncharacterized protein OS=Brassica oleracea var. oleracea PE=3 SV=1
980	1945	tr|A0A0D3C8T7|A0A0D3C8T7_BRAOL	63.81	6	1	1	N	24107	Uncharacterized protein OS=Brassica oleracea var. oleracea GN=ATRAB11C PE=4 SV=1
1067	1819	tr|A0A0D3C2Z6|A0A0D3C2Z6_BRAOL	62.99	5	1	1	N	27982	Uncharacterized protein OS=Brassica oleracea var. oleracea PE=4 SV=1
1067	1736	tr|A0A0D3CNE9|A0A0D3CNE9_BRAOL	62.99	4	1	1	N	32749	Uncharacterized protein OS=Brassica oleracea var. oleracea PE=4 SV=1
1067	1965	tr|A0A0D3B449|A0A0D3B449_BRAOL	62.99	4	1	1	N	32571	Uncharacterized protein OS=Brassica oleracea var. oleracea PE=4 SV=1
818	1215	tr|A0A0D3DVU9|A0A0D3DVU9_BRAOL	62.97	5	3	2	N	70078	Polyadenylate-binding protein OS=Brassica oleracea var. oleracea PE=3 SV=1
884	1600	tr|A0A0D3AE24|A0A0D3AE24_BRAOL	62.93	17	2	2	Y	11906	Uncharacterized protein OS=Brassica oleracea var. oleracea PE=3 SV=1
884	1614	tr|A0A0D3CKQ3|A0A0D3CKQ3_BRAOL	62.93	9	2	2	Y	21641	Uncharacterized protein OS=Brassica oleracea var. oleracea PE=3 SV=1
922	1717	tr|A0A0D3AM61|A0A0D3AM61_BRAOL	62.81	5	1	1	N	21775	Uncharacterized protein OS=Brassica oleracea var. oleracea PE=3 SV=1
922	1718	tr|A0A0D3EB11|A0A0D3EB11_BRAOL	62.81	5	1	1	N	24728	Uncharacterized protein OS=Brassica oleracea var. oleracea PE=4 SV=1
922	1808	tr|A0A0D3B3I1|A0A0D3B3I1_BRAOL	62.81	5	1	1	N	21934	Uncharacterized protein OS=Brassica oleracea var. oleracea PE=3 SV=1
950	1806	tr|A0A0D3C3F0|A0A0D3C3F0_BRAOL	62.58	6	1	1	N	27492	Uncharacterized protein OS=Brassica oleracea var. oleracea PE=4 SV=1
950	1951	tr|A0A0D3AGN1|A0A0D3AGN1_BRAOL	62.58	20	1	1	N	8000	Uncharacterized protein OS=Brassica oleracea var. oleracea PE=4 SV=1
950	1952	tr|A0A0D3BT05|A0A0D3BT05_BRAOL	62.58	6	1	1	N	27410	Uncharacterized protein OS=Brassica oleracea var. oleracea PE=4 SV=1
950	1953	tr|A0A0D3BT17|A0A0D3BT17_BRAOL	62.58	6	1	1	N	27424	Uncharacterized protein OS=Brassica oleracea var. oleracea PE=4 SV=1
950	1954	tr|A0A0D3C3F2|A0A0D3C3F2_BRAOL	62.58	6	1	1	N	27449	Uncharacterized protein OS=Brassica oleracea var. oleracea PE=4 SV=1
950	1955	tr|A0A0D3B4F7|A0A0D3B4F7_BRAOL	62.58	6	1	1	N	27353	Uncharacterized protein OS=Brassica oleracea var. oleracea PE=4 SV=1
950	1956	tr|A0A0D3B4F1|A0A0D3B4F1_BRAOL	62.58	6	1	1	N	27355	Uncharacterized protein OS=Brassica oleracea var. oleracea PE=4 SV=1
791	1303	tr|A0A0D3A7H6|A0A0D3A7H6_BRAOL	62.5	4	2	2	N	74298	Acyl-coenzyme A oxidase OS=Brassica oleracea var. oleracea GN=ACX1 PE=3 SV=1
926	1305	tr|A0A0D3BAC7|A0A0D3BAC7_BRAOL	62.3	15	2	2	N	15750	Uncharacterized protein OS=Brassica oleracea var. oleracea PE=3 SV=1
850	1566	tr|A0A0D3BEN2|A0A0D3BEN2_BRAOL	61.82	2	2	2	N	114978	Uncharacterized protein OS=Brassica oleracea var. oleracea PE=4 SV=1
836	1405	tr|A0A0D3CZV7|A0A0D3CZV7_BRAOL	61.76	11	2	2	Y	31077	Uncharacterized protein OS=Brassica oleracea var. oleracea PE=4 SV=1
797	1577	tr|Q8W156|Q8W156_BRAOL	61.76	17	2	2	Y	20032	Deoxycytidine deaminase OS=Brassica oleracea GN=DCTD1 PE=2 SV=1
799	1786	tr|A0A0D3C309|A0A0D3C309_BRAOL	60.17	4	1	1	Y	34076	Uncharacterized protein OS=Brassica oleracea var. oleracea PE=4 SV=1
930	1435	tr|A0A0D3CI73|A0A0D3CI73_BRAOL	59.75	4	2	2	N	59101	Uncharacterized protein OS=Brassica oleracea var. oleracea PE=3 SV=1
930	1654	tr|A0A0D3AC56|A0A0D3AC56_BRAOL	59.75	4	2	2	N	59123	Uncharacterized protein OS=Brassica oleracea var. oleracea PE=3 SV=1
930	1655	tr|A0A0D3BCB0|A0A0D3BCB0_BRAOL	59.75	4	2	2	N	59068	Uncharacterized protein OS=Brassica oleracea var. oleracea PE=3 SV=1
841	1251	tr|A0A0D3E624|A0A0D3E624_BRAOL	59.49	5	2	2	Y	61687	Glucose-6-phosphate isomerase OS=Brassica oleracea var. oleracea PE=3 SV=1
691	1429	tr|A0A0D3C008|A0A0D3C008_BRAOL	59.46	17	2	2	Y	16097	Ferredoxin-thioredoxin reductase, catalytic chain OS=Brassica oleracea var. oleracea PE=3 SV=1
981	1978	tr|A0A0D3EDW4|A0A0D3EDW4_BRAOL	59.39	5	1	1	N	26499	Uncharacterized protein OS=Brassica oleracea var. oleracea PE=4 SV=1
981	1977	tr|A0A0D3B207|A0A0D3B207_BRAOL	59.39	5	1	1	N	26196	Uncharacterized protein OS=Brassica oleracea var. oleracea PE=4 SV=1
701	1370	tr|A0A0D3CVT1|A0A0D3CVT1_BRAOL	59.11	5	2	1	Y	44434	Glyceraldehyde-3-phosphate dehydrogenase OS=Brassica oleracea var. oleracea PE=3 SV=1
701	1432	tr|A0A0D3ARQ8|A0A0D3ARQ8_BRAOL	59.11	5	2	1	Y	44534	Glyceraldehyde-3-phosphate dehydrogenase OS=Brassica oleracea var. oleracea PE=3 SV=1
701	1641	tr|A0A0D3CAQ3|A0A0D3CAQ3_BRAOL	59.11	4	2	1	Y	45655	Glyceraldehyde-3-phosphate dehydrogenase OS=Brassica oleracea var. oleracea GN=GAPCP-2 PE=3 SV=1
774	1177	tr|A0A0D2ZVZ4|A0A0D2ZVZ4_BRAOL	58.86	11	3	1	Y	34287	Uncharacterized protein OS=Brassica oleracea var. oleracea PE=4 SV=1
888	1395	tr|A0A0D3C399|A0A0D3C399_BRAOL	58.66	5	2	2	N	47803	Aspartate aminotransferase OS=Brassica oleracea var. oleracea PE=4 SV=1
824	1867	tr|A0A0D3EGD3|A0A0D3EGD3_BRAOL	58.54	3	1	1	N	50832	Uncharacterized protein OS=Brassica oleracea var. oleracea PE=3 SV=1
866	1626	tr|A0A0D3B0L0|A0A0D3B0L0_BRAOL	57.99	6	2	2	N	48321	Uncharacterized protein OS=Brassica oleracea var. oleracea PE=4 SV=1
1103	1981	tr|A0A0D2ZVR5|A0A0D2ZVR5_BRAOL	57.85	12	1	1	Y	13779	Uncharacterized protein OS=Brassica oleracea var. oleracea PE=4 SV=1
1103	1984	tr|A0A0D3E8Y4|A0A0D3E8Y4_BRAOL	57.85	7	1	1	Y	23429	Uncharacterized protein OS=Brassica oleracea var. oleracea PE=4 SV=1
1103	1983	tr|A0A0D3D7Q6|A0A0D3D7Q6_BRAOL	57.85	7	1	1	Y	22523	Uncharacterized protein OS=Brassica oleracea var. oleracea PE=4 SV=1
1103	1982	tr|A0A0D3B801|A0A0D3B801_BRAOL	57.85	7	1	1	Y	22422	Uncharacterized protein OS=Brassica oleracea var. oleracea PE=4 SV=1
1104	1998	tr|A0A0D3A1F3|A0A0D3A1F3_BRAOL	57.72	4	1	1	N	27589	Uncharacterized protein OS=Brassica oleracea var. oleracea PE=4 SV=1
1047	1876	tr|A0A0D3AK11|A0A0D3AK11_BRAOL	57.61	5	1	1	N	30344	Uncharacterized protein (Fragment) OS=Brassica oleracea var. oleracea PE=4 SV=1
1047	1749	tr|A0A0D3B205|A0A0D3B205_BRAOL	57.61	7	1	1	N	23415	Uncharacterized protein OS=Brassica oleracea var. oleracea PE=4 SV=1
1061	1663	tr|A0A0D3C3X8|A0A0D3C3X8_BRAOL	57.48	8	2	2	N	25563	Uncharacterized protein OS=Brassica oleracea var. oleracea PE=4 SV=1
914	1374	tr|A0A0D2ZVZ8|A0A0D2ZVZ8_BRAOL	57.25	19	2	2	Y	18620	Uncharacterized protein OS=Brassica oleracea var. oleracea PE=4 SV=1
914	1375	tr|A0A0D3E454|A0A0D3E454_BRAOL	57.25	16	2	2	Y	23041	Uncharacterized protein OS=Brassica oleracea var. oleracea PE=3 SV=1
736	1349	tr|A0A0D3BAX5|A0A0D3BAX5_BRAOL	57.18	8	2	2	N	31772	Uncharacterized protein OS=Brassica oleracea var. oleracea PE=3 SV=1
1035	1639	tr|A0A0D3DB43|A0A0D3DB43_BRAOL	57.14	5	1	1	N	29470	Uncharacterized protein OS=Brassica oleracea var. oleracea GN=SKL1 PE=4 SV=1
890	1987	tr|A0A0D3C5D1|A0A0D3C5D1_BRAOL	56.79	4	1	1	N	38721	Uncharacterized protein OS=Brassica oleracea var. oleracea PE=4 SV=1
829	1247	tr|A0A0D3DHM0|A0A0D3DHM0_BRAOL	56.53	6	2	2	Y	51192	Uncharacterized protein OS=Brassica oleracea var. oleracea PE=4 SV=1
919	1694	tr|A0A0D3A4K8|A0A0D3A4K8_BRAOL	56.38	8	2	2	N	21465	Uncharacterized protein OS=Brassica oleracea var. oleracea PE=4 SV=1
958	1870	tr|A0A0D3EC46|A0A0D3EC46_BRAOL	56.23	2	1	1	N	101344	Uncharacterized protein OS=Brassica oleracea var. oleracea PE=4 SV=1
974	1657	tr|A0A0D3E4R7|A0A0D3E4R7_BRAOL	55.65	9	2	2	N	42574	Uncharacterized protein OS=Brassica oleracea var. oleracea PE=3 SV=1
1105	2007	tr|A0A0D3A6S5|A0A0D3A6S5_BRAOL	54.92	6	1	1	Y	26546	Uncharacterized protein OS=Brassica oleracea var. oleracea PE=3 SV=1
817	1209	tr|A0A0D3DCM6|A0A0D3DCM6_BRAOL	54.9	3	3	3	N	85222	Uncharacterized protein (Fragment) OS=Brassica oleracea var. oleracea PE=4 SV=1
859	1438	tr|A0A0D3EF45|A0A0D3EF45_BRAOL	54.78	17	2	2	N	22001	Uncharacterized protein OS=Brassica oleracea var. oleracea PE=4 SV=1
859	1439	Q9XH45|RS7_BRAOL	54.78	17	2	2	N	22154	40S ribosomal protein S7 OS=Brassica oleracea GN=RPS7 PE=2 SV=1
813	1770	tr|A0A191SEY8|A0A191SEY8_BRANI	54.74	10	1	1	N	15479	30S ribosomal protein S8, chloroplastic OS=Brassica nigra GN=rps8 PE=3 SV=1
813	2008	tr|A0A0H3Y264|A0A0H3Y264_BRAOC	54.74	10	1	1	N	15451	30S ribosomal protein S8, chloroplastic OS=Brassica oleracea var. capitata GN=rps8 PE=3 SV=1
973	1594	tr|A0A0D3C2E9|A0A0D3C2E9_BRAOL	53.3	25	2	2	N	11847	Uncharacterized protein OS=Brassica oleracea var. oleracea PE=4 SV=1
982	2021	tr|A0A0D3C4S4|A0A0D3C4S4_BRAOL	53.22	4	1	1	N	36953	Uncharacterized protein OS=Brassica oleracea var. oleracea PE=4 SV=1
941	1729	tr|A0A0D3A6U1|A0A0D3A6U1_BRAOL	53.14	7	1	1	N	15503	Uncharacterized protein OS=Brassica oleracea var. oleracea PE=4 SV=1
941	1730	tr|A0A0D3DN42|A0A0D3DN42_BRAOL	53.14	7	1	1	N	15534	Uncharacterized protein OS=Brassica oleracea var. oleracea PE=4 SV=1
941	1731	tr|A0A0D3DGC8|A0A0D3DGC8_BRAOL	53.14	2	1	1	N	69296	Uncharacterized protein (Fragment) OS=Brassica oleracea var. oleracea PE=4 SV=1
961	2031	tr|A0A0D3BC94|A0A0D3BC94_BRAOL	53.09	4	1	1	N	30312	Uncharacterized protein OS=Brassica oleracea var. oleracea PE=4 SV=1
917	1606	tr|A0A0D3DTJ5|A0A0D3DTJ5_BRAOL	53.08	20	2	2	Y	19654	Peptidyl-prolyl cis-trans isomerase OS=Brassica oleracea var. oleracea GN=ROC2 PE=3 SV=1
1106	2022	tr|A0A0D3BIW1|A0A0D3BIW1_BRAOL	53.03	4	1	1	N	39894	Uncharacterized protein OS=Brassica oleracea var. oleracea PE=4 SV=1
887	1627	tr|A0A0D3C7P5|A0A0D3C7P5_BRAOL	52.39	7	2	2	Y	36407	Uncharacterized protein OS=Brassica oleracea var. oleracea GN=EFE PE=3 SV=1
887	1628	tr|Q8GTA4|Q8GTA4_BRAOL	52.39	7	2	2	Y	36450	Putative 1-aminocyclopropane-1-carboxylate oxidase OS=Brassica oleracea GN=ACO3 PE=2 SV=1
822	1605	tr|A0A0D3CC21|A0A0D3CC21_BRAOL	52.19	12	2	2	N	27237	Uncharacterized protein OS=Brassica oleracea var. oleracea PE=4 SV=1
873	2033	tr|A0A0D3BKJ3|A0A0D3BKJ3_BRAOL	52.08	5	1	1	N	23594	Uncharacterized protein OS=Brassica oleracea var. oleracea PE=4 SV=1
944	1759	tr|A0A0D2ZRH4|A0A0D2ZRH4_BRAOL	51.71	6	1	1	N	15022	Uncharacterized protein OS=Brassica oleracea var. oleracea PE=4 SV=1
899	1270	tr|A0A0D3DL05|A0A0D3DL05_BRAOL	51.38	4	2	2	N	65000	Glucose-6-phosphate 1-dehydrogenase OS=Brassica oleracea var. oleracea GN=G6PD1 PE=3 SV=1
942	1753	tr|A0A0D3APS2|A0A0D3APS2_BRAOL	51.3	9	1	1	N	17995	Uncharacterized protein OS=Brassica oleracea var. oleracea PE=4 SV=1
1107	2032	tr|A0A0D3B080|A0A0D3B080_BRAOL	51.21	6	1	1	N	16498	Uncharacterized protein OS=Brassica oleracea var. oleracea PE=4 SV=1
948	1797	D2K759|ERF1Y_BRAOB	51.13	3	1	1	N	48916	Eukaryotic peptide chain release factor subunit 1-2 OS=Brassica oleracea var. botrytis GN=ERF1-2 PE=1 SV=1
948	1798	tr|A0A0D3E0E3|A0A0D3E0E3_BRAOL	51.13	3	1	1	N	48852	Uncharacterized protein OS=Brassica oleracea var. oleracea PE=4 SV=1
948	1799	tr|A0A0D3DPE5|A0A0D3DPE5_BRAOL	51.13	3	1	1	N	48916	Uncharacterized protein OS=Brassica oleracea var. oleracea GN=ERF1-2 PE=4 SV=1
948	1800	D2K760|ERF1Z_BRAOB	51.13	3	1	1	N	48818	Eukaryotic peptide chain release factor subunit 1-3 OS=Brassica oleracea var. botrytis GN=ERF1-3 PE=2 SV=1
937	1448	tr|A0A0D3BPP8|A0A0D3BPP8_BRAOL	51.08	4	1	1	N	28024	Uncharacterized protein OS=Brassica oleracea var. oleracea PE=4 SV=1
937	1449	tr|A0A0D3C670|A0A0D3C670_BRAOL	51.08	3	1	1	N	31638	Uncharacterized protein (Fragment) OS=Brassica oleracea var. oleracea PE=4 SV=1
967	2162	tr|A0A0D3CV63|A0A0D3CV63_BRAOL	50.95	6	2	2	Y	56840	Uncharacterized protein OS=Brassica oleracea var. oleracea PE=4 SV=1
946	1788	tr|A0A0D3EFW5|A0A0D3EFW5_BRAOL	50.74	1	1	1	N	71380	Uncharacterized protein OS=Brassica oleracea var. oleracea PE=3 SV=1
983	2030	tr|A0A0D2ZQ33|A0A0D2ZQ33_BRAOL	50.55	6	1	1	N	29321	Uncharacterized protein OS=Brassica oleracea var. oleracea PE=4 SV=1
811	1602	tr|A0A0D3CYZ9|A0A0D3CYZ9_BRAOL	50.37	2	2	2	N	103278	Uncharacterized protein OS=Brassica oleracea var. oleracea PE=3 SV=1
811	1603	tr|A0A0D3AP03|A0A0D3AP03_BRAOL	50.37	2	2	2	N	103215	Uncharacterized protein OS=Brassica oleracea var. oleracea PE=3 SV=1
870	1706	tr|A0A0D3D8E3|A0A0D3D8E3_BRAOL	50.33	3	1	1	N	43419	Uncharacterized protein OS=Brassica oleracea var. oleracea PE=4 SV=1
984	2036	tr|A0A0D3BEK2|A0A0D3BEK2_BRAOL	50.22	4	1	1	N	29408	Uncharacterized protein OS=Brassica oleracea var. oleracea PE=4 SV=1
984	2037	tr|A0A0D3DDR2|A0A0D3DDR2_BRAOL	50.22	4	1	1	N	29771	Uncharacterized protein OS=Brassica oleracea var. oleracea GN=VDAC5 PE=4 SV=1
984	2038	tr|A0A0D3E2G0|A0A0D3E2G0_BRAOL	50.22	4	1	1	N	29486	Uncharacterized protein OS=Brassica oleracea var. oleracea PE=4 SV=1
987	2103	tr|A0A0D3EH13|A0A0D3EH13_BRAOL	49.79	2	1	1	N	46907	Uncharacterized protein OS=Brassica oleracea var. oleracea PE=3 SV=1
962	2040	tr|A0A0D3A400|A0A0D3A400_BRAOL	49	10	1	1	Y	15503	Uncharacterized protein OS=Brassica oleracea var. oleracea PE=4 SV=1
962	2041	tr|A0A0D3D9H7|A0A0D3D9H7_BRAOL	49	10	1	1	Y	15473	Uncharacterized protein OS=Brassica oleracea var. oleracea PE=4 SV=1
1108	2043	tr|A0A0D3EEB1|A0A0D3EEB1_BRAOL	48.91	3	1	1	N	45413	Uncharacterized protein OS=Brassica oleracea var. oleracea GN=PCB2 PE=4 SV=1
925	2042	tr|A0A0D3C9T1|A0A0D3C9T1_BRAOL	48.88	2	1	1	N	100143	Uncharacterized protein OS=Brassica oleracea var. oleracea GN=Phox2 PE=4 SV=1
963	2045	tr|A0A0D3ACP8|A0A0D3ACP8_BRAOL	48.22	5	1	1	N	52047	Uncharacterized protein OS=Brassica oleracea var. oleracea PE=4 SV=1
994	2135	tr|A0A0D3CLB4|A0A0D3CLB4_BRAOL	48.17	3	1	1	N	32514	Uncharacterized protein OS=Brassica oleracea var. oleracea PE=4 SV=1
1109	2047	tr|A0A0D3CRC8|A0A0D3CRC8_BRAOL	47.97	5	1	1	N	60224	Uncharacterized protein OS=Brassica oleracea var. oleracea PE=3 SV=1
814	2048	tr|A0A0D3DHG1|A0A0D3DHG1_BRAOL	47.72	2	1	1	N	132332	Uncharacterized protein OS=Brassica oleracea var. oleracea PE=4 SV=1
1110	2049	tr|A0A0D3DUJ2|A0A0D3DUJ2_BRAOL	47.7	2	1	1	Y	69757	Uncharacterized protein OS=Brassica oleracea var. oleracea PE=3 SV=1
1110	2050	tr|A0A0D3BWQ0|A0A0D3BWQ0_BRAOL	47.7	2	1	1	Y	69984	Uncharacterized protein OS=Brassica oleracea var. oleracea PE=3 SV=1
1079	2052	tr|A0A0H3XYR5|A0A0H3XYR5_BRAOC	47.45	12	1	1	N	10678	30S ribosomal protein S15, chloroplastic OS=Brassica oleracea var. capitata GN=rps15 PE=3 SV=1
964	2053	tr|A0A0D3DHR5|A0A0D3DHR5_BRAOL	47.05	2	1	1	N	80760	Uncharacterized protein OS=Brassica oleracea var. oleracea GN=SLP2 PE=4 SV=1
1050	2054	tr|A0A0D3E868|A0A0D3E868_BRAOL	47.05	3	1	1	N	60817	Uncharacterized protein OS=Brassica oleracea var. oleracea GN=ATABC1 PE=4 SV=1
1080	2056	tr|A0A0D3CMV2|A0A0D3CMV2_BRAOL	46.97	10	1	1	N	16588	Uncharacterized protein OS=Brassica oleracea var. oleracea PE=3 SV=1
1080	2057	tr|A0A0D3AFN9|A0A0D3AFN9_BRAOL	46.97	10	1	1	N	16618	Uncharacterized protein OS=Brassica oleracea var. oleracea PE=3 SV=1
1069	1830	tr|A0A0D3AFM8|A0A0D3AFM8_BRAOL	46.7	3	1	1	N	49340	Uncharacterized protein OS=Brassica oleracea var. oleracea PE=4 SV=1
938	1692	tr|A0A0D3APR4|A0A0D3APR4_BRAOL	46.61	4	1	1	Y	23930	Uncharacterized protein OS=Brassica oleracea var. oleracea GN=MLP28 PE=4 SV=1
892	1296	tr|A0A0D3BYK1|A0A0D3BYK1_BRAOL	46.56	5	2	2	N	68965	Dihydrolipoamide acetyltransferase component of pyruvate dehydrogenase complex OS=Brassica oleracea var. oleracea PE=3 SV=1
936	1666	tr|A0A0D3DNC8|A0A0D3DNC8_BRAOL	46.52	18	2	1	N	19500	Uncharacterized protein OS=Brassica oleracea var. oleracea PE=4 SV=1
953	1816	tr|A0A0D3C8I5|A0A0D3C8I5_BRAOL	46.42	2	1	1	N	50786	Uncharacterized protein OS=Brassica oleracea var. oleracea GN=ATSUFS PE=4 SV=1
904	1651	tr|A0A0D3BTL1|A0A0D3BTL1_BRAOL	46.11	1	1	1	N	155877	Uncharacterized protein OS=Brassica oleracea var. oleracea PE=4 SV=1
835	1311	tr|A0A0D3B2P6|A0A0D3B2P6_BRAOL	45.97	10	2	2	Y	38656	Uncharacterized protein OS=Brassica oleracea var. oleracea PE=4 SV=1
985	2084	tr|A0A0D3BFM6|A0A0D3BFM6_BRAOL	45.34	5	1	1	Y	52441	Uncharacterized protein OS=Brassica oleracea var. oleracea PE=3 SV=1
985	2083	tr|A0A0D3E1W7|A0A0D3E1W7_BRAOL	45.34	5	1	1	Y	51647	Uncharacterized protein OS=Brassica oleracea var. oleracea PE=3 SV=1
968	2163	tr|A0A0D3B7N9|A0A0D3B7N9_BRAOL	45.27	2	1	1	N	42635	Uncharacterized protein OS=Brassica oleracea var. oleracea PE=4 SV=1
968	2172	tr|A0A0D3DVN6|A0A0D3DVN6_BRAOL	37.06	1	1	1	N	91800	Uncharacterized protein OS=Brassica oleracea var. oleracea PE=4 SV=1
995	2136	tr|A0A0D3BPL2|A0A0D3BPL2_BRAOL	45.26	3	1	1	N	30297	Uncharacterized protein OS=Brassica oleracea var. oleracea GN=CHI PE=3 SV=1
986	2091	tr|A0A0H3XYP6|A0A0H3XYP6_BRAOC	45.26	6	1	1	N	18457	50S ribosomal protein L22, chloroplastic OS=Brassica oleracea var. capitata GN=rpl22 PE=3 SV=1
986	2092	tr|A0A191SEZ5|A0A191SEZ5_BRANI	45.26	6	1	1	N	18515	50S ribosomal protein L22, chloroplastic OS=Brassica nigra GN=rpl22 PE=3 SV=1
1111	2093	tr|A0A0D3DW98|A0A0D3DW98_BRAOL	45.16	4	1	1	N	27987	Uncharacterized protein OS=Brassica oleracea var. oleracea PE=4 SV=1
1111	2094	tr|A0A0D3C0Y3|A0A0D3C0Y3_BRAOL	45.16	4	1	1	N	28032	Uncharacterized protein OS=Brassica oleracea var. oleracea PE=4 SV=1
1081	2088	tr|A0A0D3CMS5|A0A0D3CMS5_BRAOL	45.08	3	1	1	N	54910	Uncharacterized protein OS=Brassica oleracea var. oleracea GN=FLK PE=4 SV=1
1040	1701	tr|A0A0D3B2W1|A0A0D3B2W1_BRAOL	45.05	2	1	1	N	102273	Uncharacterized protein OS=Brassica oleracea var. oleracea PE=4 SV=1
1113	2105	tr|A0A0D3EHG7|A0A0D3EHG7_BRAOL	44.92	5	1	1	N	20864	Uncharacterized protein OS=Brassica oleracea var. oleracea PE=4 SV=1
965	2096	tr|A0A0D3A148|A0A0D3A148_BRAOL	44.76	12	1	1	N	13830	Uncharacterized protein OS=Brassica oleracea var. oleracea PE=4 SV=1
1112	2097	tr|A0A0D3C8A4|A0A0D3C8A4_BRAOL	44.7	6	1	1	N	28291	Uncharacterized protein OS=Brassica oleracea var. oleracea PE=4 SV=1
923	1737	tr|A0A0D3BKF0|A0A0D3BKF0_BRAOL	44.39	3	1	1	Y	43958	Uncharacterized protein OS=Brassica oleracea var. oleracea PE=4 SV=1
920	1696	tr|A0A0D3CJR9|A0A0D3CJR9_BRAOL	44.38	4	1	1	Y	29595	Uncharacterized protein OS=Brassica oleracea var. oleracea PE=4 SV=1
920	1697	tr|A0A0D3BBJ4|A0A0D3BBJ4_BRAOL	44.38	2	1	1	Y	55482	Uncharacterized protein OS=Brassica oleracea var. oleracea PE=4 SV=1
924	1836	tr|A0A0D3DPH1|A0A0D3DPH1_BRAOL	44.14	3	1	1	N	37892	Uncharacterized protein OS=Brassica oleracea var. oleracea PE=4 SV=1
906	1724	tr|A0A0D3C5G6|A0A0D3C5G6_BRAOL	44.11	1	1	1	N	93991	Uncharacterized protein OS=Brassica oleracea var. oleracea PE=4 SV=1
906	1871	tr|A0A0D3B630|A0A0D3B630_BRAOL	44.11	7	1	1	N	14515	Uncharacterized protein OS=Brassica oleracea var. oleracea PE=4 SV=1
906	1872	tr|A0A0D3BMY2|A0A0D3BMY2_BRAOL	44.11	7	1	1	N	14642	Uncharacterized protein OS=Brassica oleracea var. oleracea PE=4 SV=1
906	1873	tr|A0A0D3CU38|A0A0D3CU38_BRAOL	44.11	7	1	1	N	14572	Uncharacterized protein OS=Brassica oleracea var. oleracea PE=4 SV=1
906	1874	tr|A0A0D3BXJ7|A0A0D3BXJ7_BRAOL	44.11	6	1	1	N	18300	Uncharacterized protein (Fragment) OS=Brassica oleracea var. oleracea PE=4 SV=1
931	1442	tr|A0A0D3C154|A0A0D3C154_BRAOL	44.11	5	2	2	N	50617	Uncharacterized protein OS=Brassica oleracea var. oleracea PE=4 SV=1
931	1638	tr|A0A0D3DW24|A0A0D3DW24_BRAOL	44.11	5	2	2	N	51202	Uncharacterized protein OS=Brassica oleracea var. oleracea PE=4 SV=1
832	1275	tr|A0A0D3C9R4|A0A0D3C9R4_BRAOL	44	6	2	2	N	50073	Uncharacterized protein (Fragment) OS=Brassica oleracea var. oleracea PE=4 SV=1
945	1775	tr|A0A0D2ZV13|A0A0D2ZV13_BRAOL	43.76	7	1	1	N	28547	Uncharacterized protein OS=Brassica oleracea var. oleracea PE=4 SV=1
988	2107	tr|A0A0D3E296|A0A0D3E296_BRAOL	43.53	2	1	1	N	64056	4-alpha-glucanotransferase OS=Brassica oleracea var. oleracea GN=DPE1 PE=3 SV=1
935	1443	tr|A0A0D3EAH6|A0A0D3EAH6_BRAOL	43.52	5	2	1	Y	63547	Pyruvate kinase OS=Brassica oleracea var. oleracea PE=3 SV=1
1038	1684	tr|A0A0D3DQP0|A0A0D3DQP0_BRAOL	43.35	1	1	1	Y	67529	Pyrophosphate--fructose 6-phosphate 1-phosphotransferase subunit alpha OS=Brassica oleracea var. oleracea GN=PFP-ALPHA PE=3 SV=1
1038	1685	tr|A0A0D3CBY0|A0A0D3CBY0_BRAOL	43.35	1	1	1	Y	67579	Pyrophosphate--fructose 6-phosphate 1-phosphotransferase subunit alpha OS=Brassica oleracea var. oleracea GN=PFP-ALPHA PE=3 SV=1
1038	1857	tr|A0A0D3D171|A0A0D3D171_BRAOL	43.35	1	1	1	Y	67496	Pyrophosphate--fructose 6-phosphate 1-phosphotransferase subunit alpha OS=Brassica oleracea var. oleracea GN=PFP-ALPHA PE=3 SV=1
996	2139	tr|A0A0D3CJY3|A0A0D3CJY3_BRAOL	43.15	3	1	1	N	30656	Uncharacterized protein OS=Brassica oleracea var. oleracea PE=3 SV=1
996	2140	tr|A0A0D3ADG3|A0A0D3ADG3_BRAOL	43.15	3	1	1	N	30278	Uncharacterized protein OS=Brassica oleracea var. oleracea PE=3 SV=1
915	1386	tr|C0LLV5|C0LLV5_BRAOL	43.04	2	2	2	N	85313	Chloroplast carboxyltransferase alpha subunit isoform 2 OS=Brassica oleracea GN=accA2 PE=3 SV=1
1037	1679	tr|A0A0D3D8J4|A0A0D3D8J4_BRAOL	42.94	6	2	2	Y	36468	Uncharacterized protein (Fragment) OS=Brassica oleracea var. oleracea PE=4 SV=1
1064	1747	tr|A0A0D3BGS1|A0A0D3BGS1_BRAOL	42.91	5	1	1	N	26314	Uncharacterized protein OS=Brassica oleracea var. oleracea PE=4 SV=1
1023	1645	tr|A0A0D3ECI2|A0A0D3ECI2_BRAOL	42.89	5	1	1	N	22109	Peptidyl-prolyl cis-trans isomerase OS=Brassica oleracea var. oleracea PE=3 SV=1
1023	2113	tr|A0A0D3B2S2|A0A0D3B2S2_BRAOL	42.89	5	1	1	N	21763	Peptidyl-prolyl cis-trans isomerase OS=Brassica oleracea var. oleracea PE=3 SV=1
989	2114	tr|A0A0D3D6Y7|A0A0D3D6Y7_BRAOL	42.59	6	1	1	N	25034	Uncharacterized protein OS=Brassica oleracea var. oleracea PE=4 SV=1
966	2125	tr|A0A0D3AYA5|A0A0D3AYA5_BRAOL	41.42	5	1	1	Y	26103	Uncharacterized protein OS=Brassica oleracea var. oleracea PE=4 SV=1
954	1820	tr|A0A0D3CKY1|A0A0D3CKY1_BRAOL	40.9	2	1	1	N	36460	Uncharacterized protein OS=Brassica oleracea var. oleracea PE=4 SV=1
990	2127	tr|A0A0D3CQA9|A0A0D3CQA9_BRAOL	40.37	5	1	1	N	60535	Uncharacterized protein OS=Brassica oleracea var. oleracea PE=3 SV=1
918	1631	tr|A0A0D3BPH7|A0A0D3BPH7_BRAOL	40.34	6	1	1	N	27033	Uncharacterized protein OS=Brassica oleracea var. oleracea GN=IPMI2 PE=4 SV=1
991	2128	tr|A0A0D2ZPV4|A0A0D2ZPV4_BRAOL	40.08	4	1	1	N	55053	Carboxypeptidase OS=Brassica oleracea var. oleracea PE=3 SV=1
992	2129	tr|A0A0D3DEL7|A0A0D3DEL7_BRAOL	39.91	5	1	1	Y	25751	Ubiquitin carboxyl-terminal hydrolase OS=Brassica oleracea var. oleracea PE=3 SV=1
992	2130	tr|Q2A9A0|Q2A9A0_BRAOL	39.91	4	1	1	Y	27832	Ubiquitin carboxyl-terminal hydrolase OS=Brassica oleracea GN=40.t00021 PE=3 SV=1
993	1843	tr|A0A0D3AKU7|A0A0D3AKU7_BRAOL	39.84	5	1	1	N	24297	Uncharacterized protein OS=Brassica oleracea var. oleracea PE=4 SV=1
993	2131	tr|A0A0D3ECY0|A0A0D3ECY0_BRAOL	39.84	4	1	1	N	28768	Uncharacterized protein (Fragment) OS=Brassica oleracea var. oleracea PE=4 SV=1
1073	1881	tr|A0A0D3A212|A0A0D3A212_BRAOL	39.61	2	1	1	N	52728	Uncharacterized protein OS=Brassica oleracea var. oleracea PE=3 SV=1
1073	2133	tr|A0A0D3BLF0|A0A0D3BLF0_BRAOL	39.61	2	1	1	N	55132	Uncharacterized protein OS=Brassica oleracea var. oleracea PE=3 SV=1
949	1805	tr|A0A0D3CNF5|A0A0D3CNF5_BRAOL	39.53	4	1	1	N	31529	Uncharacterized protein OS=Brassica oleracea var. oleracea PE=4 SV=1
1082	2142	tr|A0A0D3BFD4|A0A0D3BFD4_BRAOL	38.2	4	1	1	N	50815	Uncharacterized protein (Fragment) OS=Brassica oleracea var. oleracea PE=4 SV=1
911	1345	tr|A0A0D3CJV9|A0A0D3CJV9_BRAOL	37.9	6	2	2	N	50012	Uncharacterized protein OS=Brassica oleracea var. oleracea PE=4 SV=1
1115	2149	tr|A0A0D3AC62|A0A0D3AC62_BRAOL	37.85	3	1	1	Y	34834	Serine/threonine-protein phosphatase OS=Brassica oleracea var. oleracea PE=3 SV=1
1115	2150	tr|A0A0D2ZSP7|A0A0D2ZSP7_BRAOL	37.85	3	1	1	Y	34739	Serine/threonine-protein phosphatase OS=Brassica oleracea var. oleracea PE=3 SV=1
1115	2151	tr|A0A0D3BMF2|A0A0D3BMF2_BRAOL	37.85	3	1	1	Y	34867	Serine/threonine-protein phosphatase OS=Brassica oleracea var. oleracea PE=3 SV=1
997	2143	tr|A0A0D3B6N0|A0A0D3B6N0_BRAOL	37.73	3	1	1	N	37711	Uncharacterized protein OS=Brassica oleracea var. oleracea PE=4 SV=1
901	1309	tr|A0A0D3E2V6|A0A0D3E2V6_BRAOL	37.34	3	1	1	N	41379	Peroxidase OS=Brassica oleracea var. oleracea PE=3 SV=1
901	2210	tr|A0A0D3C4Z2|A0A0D3C4Z2_BRAOL	29.43	4	1	1	N	38929	Peroxidase OS=Brassica oleracea var. oleracea PE=3 SV=1
998	2148	tr|A0A0D3ECQ3|A0A0D3ECQ3_BRAOL	37.19	6	1	1	Y	18763	Uncharacterized protein OS=Brassica oleracea var. oleracea GN=UBC13 PE=3 SV=1
1114	2147	tr|A0A0D3ABE3|A0A0D3ABE3_BRAOL	37.15	3	1	1	N	64373	Pyruvate kinase (Fragment) OS=Brassica oleracea var. oleracea PE=3 SV=1
1116	2152	tr|A0A0D3EFX5|A0A0D3EFX5_BRAOL	37.14	7	1	1	N	15608	Uncharacterized protein OS=Brassica oleracea var. oleracea PE=3 SV=1
1117	2159	tr|A0A0D3DR67|A0A0D3DR67_BRAOL	36.17	3	1	1	N	45188	Uncharacterized protein OS=Brassica oleracea var. oleracea PE=4 SV=1
912	1350	tr|A0A0D3DH98|A0A0D3DH98_BRAOL	36.15	17	2	1	N	26068	Glutathione peroxidase OS=Brassica oleracea var. oleracea GN=ATGPX7 PE=3 SV=1
912	1682	tr|Q6RT42|Q6RT42_BRAOB	36.15	17	2	1	N	26078	Glutathione peroxidase OS=Brassica oleracea var. botrytis GN=GPx PE=2 SV=1
975	1698	tr|A0A0D3E3R7|A0A0D3E3R7_BRAOL	36.05	3	2	2	N	63066	Uncharacterized protein OS=Brassica oleracea var. oleracea PE=4 SV=1
947	1789	tr|A0A0D3ABM1|A0A0D3ABM1_BRAOL	35.5	6	1	1	N	15609	60S ribosomal protein L27 OS=Brassica oleracea var. oleracea PE=3 SV=1
947	1790	tr|A0A0D3CHA9|A0A0D3CHA9_BRAOL	35.5	6	1	1	N	15579	60S ribosomal protein L27 OS=Brassica oleracea var. oleracea PE=3 SV=1
947	1791	tr|A0A0D3BCQ2|A0A0D3BCQ2_BRAOL	35.5	6	1	1	N	15593	60S ribosomal protein L27 OS=Brassica oleracea var. oleracea PE=3 SV=1
947	1792	tr|A0A0D3A828|A0A0D3A828_BRAOL	35.5	6	1	1	N	15637	60S ribosomal protein L27 OS=Brassica oleracea var. oleracea PE=3 SV=1
947	1793	tr|A0A0D3DLW3|A0A0D3DLW3_BRAOL	35.5	6	1	1	N	15595	60S ribosomal protein L27 OS=Brassica oleracea var. oleracea PE=3 SV=1
1068	1825	tr|A0A0D3DBW9|A0A0D3DBW9_BRAOL	35.35	2	1	1	N	70569	Uncharacterized protein OS=Brassica oleracea var. oleracea PE=4 SV=1
1068	1824	tr|A0A0D3AX01|A0A0D3AX01_BRAOL	35.35	2	1	1	N	69374	Uncharacterized protein OS=Brassica oleracea var. oleracea PE=4 SV=1
1000	2166	tr|E5RMR9|E5RMR9_BRAOL	34.91	10	1	1	N	9312	Ribosomal protein S16 (Fragment) OS=Brassica oleracea GN=rps16 PE=2 SV=1
999	2165	tr|A0A0D3C1J0|A0A0D3C1J0_BRAOL	34.9	6	1	1	N	16701	Uncharacterized protein OS=Brassica oleracea var. oleracea GN=YCF37 PE=4 SV=1
939	1704	tr|A0A0D3D6K0|A0A0D3D6K0_BRAOL	34.66	8	2	2	N	59473	Uncharacterized protein OS=Brassica oleracea var. oleracea PE=3 SV=1
1051	2168	tr|A0A0D3AZA1|A0A0D3AZA1_BRAOL	34.57	6	1	1	N	28169	Ferritin OS=Brassica oleracea var. oleracea GN=ATFER1 PE=3 SV=1
1070	1832	tr|A0A0D3DLJ2|A0A0D3DLJ2_BRAOL	34.41	4	1	1	N	23231	Uncharacterized protein OS=Brassica oleracea var. oleracea PE=4 SV=1
1070	1833	tr|A0A0D3BZ50|A0A0D3BZ50_BRAOL	34.41	4	1	1	N	23206	Uncharacterized protein OS=Brassica oleracea var. oleracea PE=4 SV=1
1100	5373	tr|A0A0D3DGM7|A0A0D3DGM7_BRAOL	34.23	6	1	1	Y	20597	Photosystem II reaction center Psb28 protein OS=Brassica oleracea var. oleracea GN=PSB28 PE=3 SV=1
1030	1677	tr|A0A0D3DLR0|A0A0D3DLR0_BRAOL	34.09	4	1	1	N	44528	Obg-like ATPase 1 OS=Brassica oleracea var. oleracea PE=3 SV=1
1030	1852	tr|A0A0D3D5R5|A0A0D3D5R5_BRAOL	34.09	4	1	1	N	44570	Obg-like ATPase 1 OS=Brassica oleracea var. oleracea PE=3 SV=1
1065	1796	tr|A0A0D3AK52|A0A0D3AK52_BRAOL	33.69	1	1	1	N	80330	Uncharacterized protein OS=Brassica oleracea var. oleracea PE=4 SV=1
934	1659	tr|Q5FAL5|Q5FAL5_BRAOL	33.6	4	2	2	N	67643	Putative 2-isopropylmalate synthase OS=Brassica oleracea GN=B21F5.11 PE=3 SV=1
934	1660	tr|A0A0D3CB89|A0A0D3CB89_BRAOL	33.6	4	2	2	N	67609	Uncharacterized protein OS=Brassica oleracea var. oleracea PE=3 SV=1
1009	2296	tr|A0A0D3CSX5|A0A0D3CSX5_BRAOL	33.47	3	2	2	Y	86874	Uncharacterized protein OS=Brassica oleracea var. oleracea PE=4 SV=1
969	2177	tr|A0A0D3AED7|A0A0D3AED7_BRAOL	33.43	16	1	1	Y	21439	Uncharacterized protein OS=Brassica oleracea var. oleracea PE=4 SV=1
891	2181	tr|A0A0D3EAP0|A0A0D3EAP0_BRAOL	32.68	2	1	1	Y	96002	Uncharacterized protein OS=Brassica oleracea var. oleracea PE=4 SV=1
1119	2184	tr|A0A0D3DRN5|A0A0D3DRN5_BRAOL	32.67	2	1	1	N	44545	Branched-chain-amino-acid aminotransferase OS=Brassica oleracea var. oleracea PE=3 SV=1
1119	2185	tr|A0A0D3A9J1|A0A0D3A9J1_BRAOL	32.67	2	1	1	N	53990	Branched-chain-amino-acid aminotransferase OS=Brassica oleracea var. oleracea PE=3 SV=1
1002	2187	tr|A0A0D3B8E0|A0A0D3B8E0_BRAOL	32.32	2	1	1	N	37248	Uncharacterized protein OS=Brassica oleracea var. oleracea PE=3 SV=1
1118	2183	tr|A0A0D3DVY9|A0A0D3DVY9_BRAOL	32.28	2	1	1	N	91564	Uncharacterized protein OS=Brassica oleracea var. oleracea PE=4 SV=1
956	1840	tr|A0A0D3BMN4|A0A0D3BMN4_BRAOL	32.07	2	1	1	N	101411	Uncharacterized protein OS=Brassica oleracea var. oleracea PE=4 SV=1
1004	2192	tr|A0A0D3C4I3|A0A0D3C4I3_BRAOL	31.62	4	1	1	N	22817	Uncharacterized protein OS=Brassica oleracea var. oleracea PE=4 SV=1
1120	2190	tr|A0A0D3E266|A0A0D3E266_BRAOL	31.45	2	1	1	N	83689	Uncharacterized protein OS=Brassica oleracea var. oleracea PE=4 SV=1
1091	2315	tr|A0A0D3A7R3|A0A0D3A7R3_BRAOL	31.44	6	2	2	Y	58366	Importin subunit alpha OS=Brassica oleracea var. oleracea PE=3 SV=1
1003	2191	tr|A0A0D3B766|A0A0D3B766_BRAOL	31.38	2	1	1	N	70402	Uncharacterized protein OS=Brassica oleracea var. oleracea PE=4 SV=1
1074	1892	tr|A0A0D3D5Y6|A0A0D3D5Y6_BRAOL	30.42	1	1	1	N	84857	Uncharacterized protein OS=Brassica oleracea var. oleracea PE=4 SV=1
1122	2198	tr|A0A0D3DKG5|A0A0D3DKG5_BRAOL	30.2	4	1	1	N	33641	GrpE protein homolog OS=Brassica oleracea var. oleracea PE=3 SV=1
1127	2225	tr|A0A0D3DET7|A0A0D3DET7_BRAOL	29.84	3	1	1	N	20136	Uncharacterized protein OS=Brassica oleracea var. oleracea PE=4 SV=1
1123	2200	tr|A0A0D3AFH4|A0A0D3AFH4_BRAOL	29.81	10	1	1	N	14063	Uncharacterized protein OS=Brassica oleracea var. oleracea PE=4 SV=1
1123	2201	tr|A0A0D3CMJ8|A0A0D3CMJ8_BRAOL	29.81	10	1	1	N	14077	Uncharacterized protein OS=Brassica oleracea var. oleracea PE=4 SV=1
1123	2202	tr|A0A0D3B9T6|A0A0D3B9T6_BRAOL	29.81	10	1	1	N	14075	Uncharacterized protein OS=Brassica oleracea var. oleracea PE=4 SV=1
1125	2211	tr|A0A0D3B0Y1|A0A0D3B0Y1_BRAOL	29.29	2	1	1	N	66564	Uncharacterized protein OS=Brassica oleracea var. oleracea PE=4 SV=1
1005	2214	tr|A0A0D2ZY73|A0A0D2ZY73_BRAOL	28.7	7	1	1	N	12748	Uncharacterized protein OS=Brassica oleracea var. oleracea PE=4 SV=1
1005	2215	tr|A0A0D3CQH2|A0A0D3CQH2_BRAOL	28.7	2	1	1	N	36884	Uncharacterized protein OS=Brassica oleracea var. oleracea PE=4 SV=1
1024	1415	tr|A0A0D3A220|A0A0D3A220_BRAOL	28.58	1	1	1	N	92325	Uncharacterized protein OS=Brassica oleracea var. oleracea GN=FUC95A PE=4 SV=1
1045	1803	tr|A0A0D3E128|A0A0D3E128_BRAOL	28.53	2	1	1	N	59649	Glutathione synthetase OS=Brassica oleracea var. oleracea PE=3 SV=1
1126	2216	tr|A0A0D3A2Q5|A0A0D3A2Q5_BRAOL	28.2	5	1	1	N	19067	Uncharacterized protein OS=Brassica oleracea var. oleracea PE=4 SV=1
1071	1834	tr|A0A0D3CKW6|A0A0D3CKW6_BRAOL	28.06	6	1	1	N	15055	Uncharacterized protein OS=Brassica oleracea var. oleracea PE=4 SV=1
1071	1835	tr|A0A0D3BAX2|A0A0D3BAX2_BRAOL	28.06	4	1	1	N	20210	Uncharacterized protein (Fragment) OS=Brassica oleracea var. oleracea PE=4 SV=1
1071	1899	tr|A0A0D3DUN5|A0A0D3DUN5_BRAOL	28.06	6	1	1	N	14126	Uncharacterized protein OS=Brassica oleracea var. oleracea PE=4 SV=1
1071	2217	tr|A0A0D3CMJ3|A0A0D3CMJ3_BRAOL	28.06	7	1	1	N	12301	Uncharacterized protein OS=Brassica oleracea var. oleracea PE=4 SV=1
1033	1889	tr|A0A0D3C124|A0A0D3C124_BRAOL	27.95	2	1	1	N	83506	Uncharacterized protein OS=Brassica oleracea var. oleracea PE=4 SV=1
957	1862	tr|A0A0D3E238|A0A0D3E238_BRAOL	27.85	2	1	1	N	50969	Histidinol dehydrogenase, chloroplastic OS=Brassica oleracea var. oleracea PE=3 SV=1
957	2221	tr|A0A0D3BFA9|A0A0D3BFA9_BRAOL	27.85	2	1	1	N	50929	Histidinol dehydrogenase, chloroplastic OS=Brassica oleracea var. oleracea PE=3 SV=1
1339	1826	tr|A0A0D3E4M7|A0A0D3E4M7_BRAOL	27.84	2	1	1	N	82191	Uncharacterized protein OS=Brassica oleracea var. oleracea PE=4 SV=1
1220	1709	tr|A0A0D3B1C2|A0A0D3B1C2_BRAOL	27.74	0	1	1	N	241997	Uncharacterized protein OS=Brassica oleracea var. oleracea PE=4 SV=1
1006	2230	tr|A0A0D3CK30|A0A0D3CK30_BRAOL	27.47	1	1	1	N	117052	Uncharacterized protein (Fragment) OS=Brassica oleracea var. oleracea PE=4 SV=1
894	1828	tr|A0A0D3B6T4|A0A0D3B6T4_BRAOL	27.44	2	1	1	N	43586	Phosphatidate cytidylyltransferase OS=Brassica oleracea var. oleracea GN=CDS4 PE=3 SV=1
1128	2228	tr|A0A0D3CPQ2|A0A0D3CPQ2_BRAOL	27.32	8	1	1	N	19585	Uncharacterized protein OS=Brassica oleracea var. oleracea GN=ATHX PE=4 SV=1
1028	1444	tr|A0A0D3DT25|A0A0D3DT25_BRAOL	27.28	2	1	1	N	60534	Uncharacterized protein OS=Brassica oleracea var. oleracea PE=3 SV=1
896	1640	tr|A0A0D3DB77|A0A0D3DB77_BRAOL	26.85	5	1	1	N	38434	Uncharacterized protein (Fragment) OS=Brassica oleracea var. oleracea PE=4 SV=1
874	2235	tr|A0A0D3E2H1|A0A0D3E2H1_BRAOL	26.58	2	1	1	N	80053	Uncharacterized protein OS=Brassica oleracea var. oleracea PE=4 SV=1
1084	2237	tr|A0A0D3EET0|A0A0D3EET0_BRAOL	26.41	2	1	1	N	33157	Uncharacterized protein OS=Brassica oleracea var. oleracea PE=4 SV=1
1083	2189	tr|A0A0D3CEM2|A0A0D3CEM2_BRAOL	26.36	1	1	1	N	128958	Uncharacterized protein OS=Brassica oleracea var. oleracea GN=CARB PE=3 SV=1
1129	2244	tr|A0A0D3EGE9|A0A0D3EGE9_BRAOL	26.03	1	1	1	N	86507	Uncharacterized protein OS=Brassica oleracea var. oleracea PE=4 SV=1
1130	2245	tr|A0A0D3CM82|A0A0D3CM82_BRAOL	25.92	2	1	1	Y	91112	Uncharacterized protein OS=Brassica oleracea var. oleracea GN=IBR3 PE=4 SV=1
1007	2248	tr|A0A0D3CVW9|A0A0D3CVW9_BRAOL	25.45	4	1	1	N	25494	Uncharacterized protein OS=Brassica oleracea var. oleracea PE=3 SV=1
907	1848	tr|A0A0D3CLN5|A0A0D3CLN5_BRAOL	25.33	3	1	1	N	51247	Uncharacterized protein OS=Brassica oleracea var. oleracea PE=4 SV=1
1131	2252	tr|A0A0D3CSK4|A0A0D3CSK4_BRAOL	25.19	1	1	1	N	75107	Uncharacterized protein OS=Brassica oleracea var. oleracea GN=LOI1 PE=4 SV=1
1089	2255	tr|A0A0D3AZR8|A0A0D3AZR8_BRAOL	24.98	3	1	1	Y	37886	Uncharacterized protein OS=Brassica oleracea var. oleracea GN=NOL PE=3 SV=1
908	2209	tr|A0A0D3BXY5|A0A0D3BXY5_BRAOL	24.84	3	1	1	N	32722	Uncharacterized protein OS=Brassica oleracea var. oleracea PE=4 SV=1
1132	2258	tr|A0A0D3CRD0|A0A0D3CRD0_BRAOL	24.29	6	1	1	N	14909	Uncharacterized protein OS=Brassica oleracea var. oleracea PE=4 SV=1
1008	2267	tr|A0A0D3BLH4|A0A0D3BLH4_BRAOL	23.93	1	1	1	N	95632	Uncharacterized protein OS=Brassica oleracea var. oleracea PE=4 SV=1
1134	2268	tr|M9QXJ7|M9QXJ7_BRAOV	23.75	6	1	1	Y	18722	Ubiquitin conjugating enzyme 7 OS=Brassica oleracea var. viridis GN=UBC7 PE=2 SV=1
1134	2269	tr|A0A0D3AL09|A0A0D3AL09_BRAOL	23.75	6	1	1	Y	18746	Uncharacterized protein OS=Brassica oleracea var. oleracea GN=UBC7 PE=3 SV=1
1043	1760	tr|A0A0D3AAX8|A0A0D3AAX8_BRAOL	23.75	3	1	1	N	64709	Uncharacterized protein OS=Brassica oleracea var. oleracea PE=3 SV=1
1076	1897	tr|A0A0D3BZC1|A0A0D3BZC1_BRAOL	23.61	1	1	1	N	56006	Beta-glucosidase OS=Brassica oleracea var. oleracea PE=3 SV=1
1076	2229	tr|A0A0D3B751|A0A0D3B751_BRAOL	23.61	1	1	1	N	58541	Uncharacterized protein OS=Brassica oleracea var. oleracea PE=3 SV=1
1076	2242	tr|A0A0D3BG95|A0A0D3BG95_BRAOL	23.61	1	1	1	N	56831	Uncharacterized protein OS=Brassica oleracea var. oleracea PE=3 SV=1
1076	2273	tr|A0A0D3CX03|A0A0D3CX03_BRAOL	23.61	3	1	1	N	30748	Uncharacterized protein OS=Brassica oleracea var. oleracea PE=3 SV=2
1076	2276	tr|A0A0D3ACP6|A0A0D3ACP6_BRAOL	23.61	1	1	1	N	56770	Uncharacterized protein OS=Brassica oleracea var. oleracea GN=BGLU43 PE=3 SV=1
1076	2277	tr|A0A0D3DAW1|A0A0D3DAW1_BRAOL	23.61	1	1	1	N	55678	Uncharacterized protein OS=Brassica oleracea var. oleracea PE=3 SV=1
1076	2279	tr|A0A0D3BPV0|A0A0D3BPV0_BRAOL	23.61	1	1	1	N	56495	Uncharacterized protein OS=Brassica oleracea var. oleracea PE=3 SV=1
1076	2281	tr|A0A0D3DUI7|A0A0D3DUI7_BRAOL	23.61	1	1	1	N	57931	Uncharacterized protein OS=Brassica oleracea var. oleracea PE=3 SV=1
1076	2282	tr|A0A0D3DUI8|A0A0D3DUI8_BRAOL	23.61	1	1	1	N	58419	Uncharacterized protein OS=Brassica oleracea var. oleracea PE=3 SV=1
1076	2236	tr|A0A0D3BWQ7|A0A0D3BWQ7_BRAOL	23.61	1	1	1	N	58303	Uncharacterized protein OS=Brassica oleracea var. oleracea PE=3 SV=1
1076	2284	tr|A0A0D3AFU0|A0A0D3AFU0_BRAOL	23.61	1	1	1	N	62270	Uncharacterized protein OS=Brassica oleracea var. oleracea GN=GLUC PE=3 SV=1
1048	1883	tr|A0A0D3A619|A0A0D3A619_BRAOL	23.55	2	1	1	N	116594	Uncharacterized protein OS=Brassica oleracea var. oleracea GN=AFC2 PE=4 SV=1
1042	1758	tr|A0A0D3DJU9|A0A0D3DJU9_BRAOL	22.98	0	1	1	Y	476497	Uncharacterized protein OS=Brassica oleracea var. oleracea PE=4 SV=1
1077	1898	tr|A0A0D3CQN5|A0A0D3CQN5_BRAOL	22.73	3	1	1	N	41762	Uncharacterized protein OS=Brassica oleracea var. oleracea PE=4 SV=1
1077	2232	tr|A0A0D3BMV1|A0A0D3BMV1_BRAOL	22.73	2	1	1	N	45604	Uncharacterized protein OS=Brassica oleracea var. oleracea PE=4 SV=1
1077	2287	tr|A0A0D3CK13|A0A0D3CK13_BRAOL	22.73	2	1	1	N	46510	Uncharacterized protein (Fragment) OS=Brassica oleracea var. oleracea PE=4 SV=1
1053	2250	tr|A0A0D3C2A8|A0A0D3C2A8_BRAOL	22.68	1	1	1	N	89631	Uncharacterized protein OS=Brassica oleracea var. oleracea PE=4 SV=1
1053	2289	tr|A0A0D3AYB2|A0A0D3AYB2_BRAOL	22.68	3	1	1	N	38045	Uncharacterized protein OS=Brassica oleracea var. oleracea PE=4 SV=1
1053	2290	tr|A0A0D3BFY8|A0A0D3BFY8_BRAOL	22.68	2	1	1	N	57332	Uncharacterized protein OS=Brassica oleracea var. oleracea PE=4 SV=1
1053	2291	tr|A0A0D3BD62|A0A0D3BD62_BRAOL	22.68	1	1	1	N	128675	Uncharacterized protein (Fragment) OS=Brassica oleracea var. oleracea PE=4 SV=1
1053	2292	tr|A0A0D3D4U2|A0A0D3D4U2_BRAOL	22.68	1	1	1	N	171626	Uncharacterized protein OS=Brassica oleracea var. oleracea PE=4 SV=1
1053	2294	tr|A0A0D3D7D6|A0A0D3D7D6_BRAOL	22.68	1	1	1	N	224869	Uncharacterized protein OS=Brassica oleracea var. oleracea PE=4 SV=1
1056	2295	tr|A0A0D3C6H7|A0A0D3C6H7_BRAOL	22.65	3	1	1	Y	77214	Uncharacterized protein OS=Brassica oleracea var. oleracea PE=4 SV=1
1011	2298	tr|A0A0D3A1G6|A0A0D3A1G6_BRAOL	22.65	1	1	1	Y	71682	Uncharacterized protein OS=Brassica oleracea var. oleracea PE=3 SV=1
1011	2299	tr|A0A0D3BJY4|A0A0D3BJY4_BRAOL	22.65	1	1	1	Y	78201	Uncharacterized protein OS=Brassica oleracea var. oleracea PE=3 SV=1
1010	2297	tr|A0A0D3DQ98|A0A0D3DQ98_BRAOL	22.64	1	1	1	N	103739	Uncharacterized protein OS=Brassica oleracea var. oleracea PE=4 SV=1
1140	2313	tr|A0A0D3DUV5|A0A0D3DUV5_BRAOL	22.48	1	1	1	N	81501	Uncharacterized protein OS=Brassica oleracea var. oleracea PE=4 SV=1
1142	2323	tr|A0A0D3A4P4|A0A0D3A4P4_BRAOL	22.05	1	1	1	N	111364	Uncharacterized protein OS=Brassica oleracea var. oleracea PE=4 SV=1
1141	2322	tr|A0A0D3C505|A0A0D3C505_BRAOL	22.03	2	1	1	Y	69139	Hexosyltransferase OS=Brassica oleracea var. oleracea PE=3 SV=1
1143	2324	tr|A0A0D3BFH9|A0A0D3BFH9_BRAOL	21.95	2	1	1	N	77932	Uncharacterized protein OS=Brassica oleracea var. oleracea PE=4 SV=1
1144	2325	tr|A0A0D3B734|A0A0D3B734_BRAOL	21.91	2	1	1	N	58805	Uncharacterized protein OS=Brassica oleracea var. oleracea PE=4 SV=1
1144	2326	tr|A0A0D3DV24|A0A0D3DV24_BRAOL	21.91	2	1	1	N	81717	Uncharacterized protein OS=Brassica oleracea var. oleracea PE=4 SV=1
1087	1766	tr|A0A0D3A3Z4|A0A0D3A3Z4_BRAOL	21.72	3	1	1	N	55852	Uncharacterized protein OS=Brassica oleracea var. oleracea PE=4 SV=1
1145	2331	tr|A0A0D3B6A3|A0A0D3B6A3_BRAOL	21.71	1	1	1	N	107104	Uncharacterized protein OS=Brassica oleracea var. oleracea PE=4 SV=1
1145	2332	tr|A0A0D3BP63|A0A0D3BP63_BRAOL	21.71	1	1	1	N	107119	Uncharacterized protein OS=Brassica oleracea var. oleracea PE=4 SV=1
1148	2339	tr|A0A0D3CGU5|A0A0D3CGU5_BRAOL	21.6	1	1	1	N	71705	Uncharacterized protein OS=Brassica oleracea var. oleracea PE=4 SV=1
1147	2336	tr|A0A0D3AZ46|A0A0D3AZ46_BRAOL	21.6	11	1	1	N	6819	Uncharacterized protein OS=Brassica oleracea var. oleracea PE=4 SV=1
970	2195	tr|A0A0D3DBJ0|A0A0D3DBJ0_BRAOL	21	1	1	1	N	107444	Alpha-1,4 glucan phosphorylase OS=Brassica oleracea var. oleracea PE=3 SV=1
1097	2335	tr|A0A0D3BRP3|A0A0D3BRP3_BRAOL	20.94	3	1	1	N	48186	Uncharacterized protein OS=Brassica oleracea var. oleracea PE=4 SV=1
1154	2373	tr|A0A0D3ACS5|A0A0D3ACS5_BRAOL	20.51	2	1	1	Y	43968	Uncharacterized protein OS=Brassica oleracea var. oleracea PE=4 SV=1
Astrus_(RI:RC)_Chloroplast_Protein list
Protein Group	Protein ID	Accession	-10lgP	Coverage (%)	#Peptides	#Unique	PTM	Avg. Mass	Description
1	1	tr|A0A0H3Y304|A0A0H3Y304_BRAOC	576	93	204	31	Y	53748	ATP synthase subunit beta, chloroplastic OS=Brassica oleracea var. capitata GN=atpB PE=3 SV=1
3	3	tr|A0A0H3XYL7|A0A0H3XYL7_BRAOC	548.98	90	164	9	Y	52956	Ribulose bisphosphate carboxylase large chain OS=Brassica oleracea var. capitata GN=rbcL PE=3 SV=1
2	6	tr|A0A191SEV9|A0A191SEV9_BRANI	544.6	86	176	5	Y	53816	ATP synthase subunit beta, chloroplastic OS=Brassica nigra GN=atpB PE=3 SV=1
5	9	tr|A0A191SEW5|A0A191SEW5_BRANI	540.44	84	154	1	Y	52952	Ribulose bisphosphate carboxylase large chain OS=Brassica nigra GN=rbcL PE=3 SV=1
6	5	tr|K4FZS3|K4FZS3_BRAOL	529.87	88	136	1	Y	42319	Ribulose bisphosphate carboxylase large chain (Fragment) OS=Brassica oleracea GN=rbcL PE=3 SV=1
7	83	tr|A0A0D3E2N9|A0A0D3E2N9_BRAOL	509.26	79	110	1	Y	35189	Uncharacterized protein OS=Brassica oleracea var. oleracea PE=4 SV=1
11	101	tr|A0A0D3A8H2|A0A0D3A8H2_BRAOL	497.04	66	107	9	Y	39395	Uncharacterized protein OS=Brassica oleracea var. oleracea GN=PSBO2 PE=4 SV=1
12	98	tr|Q6DV58|Q6DV58_BRAOL	479.17	70	93	3	Y	36815	Photosystem II protein OS=Brassica oleracea GN=psbO PE=2 SV=1
4	8	tr|A0A0H3XZN3|A0A0H3XZN3_BRAOC	477.81	80	132	120	Y	55328	ATP synthase subunit alpha, chloroplastic OS=Brassica oleracea var. capitata GN=atpA PE=3 SV=1
28	24	tr|A0A0D3DJ59|A0A0D3DJ59_BRAOL	469.22	66	59	8	Y	73870	Uncharacterized protein OS=Brassica oleracea var. oleracea PE=3 SV=1
26	33	tr|A0A0D3BTC0|A0A0D3BTC0_BRAOL	468.27	57	53	17	Y	78118	Uncharacterized protein OS=Brassica oleracea var. oleracea GN=VAR2 PE=3 SV=1
21	10	tr|A0A0D3B0C3|A0A0D3B0C3_BRAOL	458.99	79	72	5	Y	59533	ATP synthase subunit beta OS=Brassica oleracea var. oleracea PE=3 SV=1
20	13	tr|A0A0D3AI86|A0A0D3AI86_BRAOL	458.78	78	69	1	Y	59644	ATP synthase subunit beta OS=Brassica oleracea var. oleracea PE=3 SV=1
20	14	tr|A0A0D3AI87|A0A0D3AI87_BRAOL	458.57	78	69	1	Y	59644	ATP synthase subunit beta OS=Brassica oleracea var. oleracea PE=3 SV=1
22	11	tr|A0A0D3EGT1|A0A0D3EGT1_BRAOL	457.75	77	69	1	Y	59598	ATP synthase subunit beta OS=Brassica oleracea var. oleracea PE=3 SV=1
32	31	tr|A0A0D3C833|A0A0D3C833_BRAOL	455.73	62	55	4	Y	73608	Uncharacterized protein OS=Brassica oleracea var. oleracea PE=3 SV=1
24	85	tr|A0A0D3C9I2|A0A0D3C9I2_BRAOL	453.4	60	59	32	Y	42692	Glyceraldehyde-3-phosphate dehydrogenase OS=Brassica oleracea var. oleracea PE=3 SV=1
27	22	tr|A0A0D3CYR2|A0A0D3CYR2_BRAOL	446.92	67	59	56	Y	75314	Uncharacterized protein OS=Brassica oleracea var. oleracea GN=FTSH1 PE=3 SV=1
14	507	tr|A0A0D3DNC9|A0A0D3DNC9_BRAOL	446.39	63	79	50	Y	14941	Uncharacterized protein OS=Brassica oleracea var. oleracea PE=4 SV=1
16	234	tr|A0A0D3DJ65|A0A0D3DJ65_BRAOL	442.6	62	69	25	Y	27943	Uncharacterized protein OS=Brassica oleracea var. oleracea PE=4 SV=1
17	50	tr|A0A0D3DQI2|A0A0D3DQI2_BRAOL	442.54	76	77	13	Y	40822	Uncharacterized protein OS=Brassica oleracea var. oleracea PE=4 SV=1
18	244	tr|A0A0D3DYQ1|A0A0D3DYQ1_BRAOL	441.03	62	54	10	Y	28187	Uncharacterized protein OS=Brassica oleracea var. oleracea PE=4 SV=1
15	57	tr|A0A0D3ASN3|A0A0D3ASN3_BRAOL	424	72	68	68	Y	41136	Uncharacterized protein OS=Brassica oleracea var. oleracea PE=3 SV=1
15	58	tr|A0A0D3B8H2|A0A0D3B8H2_BRAOL	424	72	68	68	Y	41097	Uncharacterized protein OS=Brassica oleracea var. oleracea PE=3 SV=1
23	43	tr|A0A0D3E2R1|A0A0D3E2R1_BRAOL	421.65	74	60	13	Y	40674	Ferredoxin--NADP reductase OS=Brassica oleracea var. oleracea PE=3 SV=1
19	69	tr|A0A0D3D7X1|A0A0D3D7X1_BRAOL	421.27	75	68	5	Y	39776	Uncharacterized protein OS=Brassica oleracea var. oleracea PE=4 SV=1
31	18	tr|A0A0D3DKD8|A0A0D3DKD8_BRAOL	418.55	69	49	34	Y	47548	Glyceraldehyde-3-phosphate dehydrogenase OS=Brassica oleracea var. oleracea GN=GAPB PE=3 SV=1
63	188	tr|A0A0D3B9A5|A0A0D3B9A5_BRAOL	417.33	57	29	15	Y	34586	Uncharacterized protein (Fragment) OS=Brassica oleracea var. oleracea PE=4 SV=1
61	36	tr|A0A0D3B420|A0A0D3B420_BRAOL	417.22	50	42	13	Y	103178	Uncharacterized protein OS=Brassica oleracea var. oleracea GN=CLPC PE=3 SV=1
13	111	tr|A0A0D2ZQG6|A0A0D2ZQG6_BRAOL	415.13	69	80	3	Y	42680	Uncharacterized protein OS=Brassica oleracea var. oleracea PE=4 SV=1
33	71	tr|A0A0D3B5W7|A0A0D3B5W7_BRAOL	414.2	55	44	3	Y	51900	Uncharacterized protein OS=Brassica oleracea var. oleracea PE=4 SV=1
33	72	tr|X2C5E1|X2C5E1_BRAOL	414.2	55	44	3	Y	51900	Chloroplast ribulose-1,5-bisphosphate carboxylase/oxygenase activase protein OS=Brassica oleracea PE=2 SV=1
33	75	tr|X2C2N0|X2C2N0_BRAOL	414.55	59	44	3	Y	47933	Chloroplast ribulose-1,5-bisphosphate carboxylase/oxygenase activase protein OS=Brassica oleracea PE=2 SV=1
33	76	tr|M1F2H2|M1F2H2_BRAOL	414.2	59	44	3	Y	47889	Chloroplast ribulose-1,5-bisphosphate carboxylase/oxygenase activase OS=Brassica oleracea GN=RCA PE=2 SV=1
91	39	tr|A0A0D3CQ47|A0A0D3CQ47_BRAOL	413.18	45	39	38	Y	105543	Uncharacterized protein OS=Brassica oleracea var. oleracea PE=4 SV=1
66	35	tr|A0A0D3BHM3|A0A0D3BHM3_BRAOL	410.84	47	30	12	Y	89485	Uncharacterized protein OS=Brassica oleracea var. oleracea PE=4 SV=1
29	77	tr|A0A0D3C580|A0A0D3C580_BRAOL	410.8	63	39	12	Y	48111	Uncharacterized protein OS=Brassica oleracea var. oleracea PE=4 SV=1
39	110	tr|A0A0D2ZPE9|A0A0D2ZPE9_BRAOL	404.28	54	44	17	Y	42816	Glyceraldehyde-3-phosphate dehydrogenase OS=Brassica oleracea var. oleracea PE=3 SV=1
46	45	tr|A0A0D3CDW7|A0A0D3CDW7_BRAOL	404.21	72	31	31	Y	54091	Uncharacterized protein OS=Brassica oleracea var. oleracea PE=3 SV=1
46	46	tr|A0A0D3DQJ4|A0A0D3DQJ4_BRAOL	404.21	72	31	31	Y	54063	Uncharacterized protein OS=Brassica oleracea var. oleracea PE=3 SV=1
46	44	tr|A0A0D3D7U9|A0A0D3D7U9_BRAOL	404.21	73	31	31	Y	53451	Uncharacterized protein OS=Brassica oleracea var. oleracea PE=3 SV=1
58	67	tr|A0A0D3DXW2|A0A0D3DXW2_BRAOL	401.53	74	34	34	Y	44439	Aminomethyltransferase OS=Brassica oleracea var. oleracea PE=3 SV=1
35	34	tr|A0A0D3A4L7|A0A0D3A4L7_BRAOL	401.13	44	39	10	Y	79401	Elongation factor Tu OS=Brassica oleracea var. oleracea PE=3 SV=1
56	52	tr|A0A0D3C737|A0A0D3C737_BRAOL	400.37	58	38	38	Y	57407	Uncharacterized protein OS=Brassica oleracea var. oleracea GN=PPOX PE=4 SV=1
64	115	tr|A0A0D3CDK7|A0A0D3CDK7_BRAOL	391.37	69	26	3	Y	44383	Phosphoribulokinase OS=Brassica oleracea var. oleracea PE=3 SV=1
41	20	tr|A0A0D3AE60|A0A0D3AE60_BRAOL	389.5	67	34	2	Y	50135	Phosphoglycerate kinase OS=Brassica oleracea var. oleracea PE=3 SV=1
42	21	tr|A0A0D3BB01|A0A0D3BB01_BRAOL	388.28	67	37	6	Y	50255	Phosphoglycerate kinase OS=Brassica oleracea var. oleracea GN=PGK1 PE=3 SV=1
62	19	tr|A0A0D3AG28|A0A0D3AG28_BRAOL	387.8	73	37	10	Y	59041	Uncharacterized protein OS=Brassica oleracea var. oleracea PE=3 SV=1
30	86	tr|A0A0D3AYT2|A0A0D3AYT2_BRAOL	385.03	25	53	6	Y	111308	Ferredoxin--NADP reductase OS=Brassica oleracea var. oleracea PE=3 SV=1
36	16	tr|A0A0D3DDD9|A0A0D3DDD9_BRAOL	383.72	69	36	36	Y	43741	Uncharacterized protein OS=Brassica oleracea var. oleracea GN=HCF136 PE=4 SV=1
54	29	tr|A0A0D3D1P5|A0A0D3D1P5_BRAOL	382.51	68	41	2	Y	68661	Uncharacterized protein OS=Brassica oleracea var. oleracea PE=3 SV=1
43	23	tr|A0A0D3D906|A0A0D3D906_BRAOL	379.48	63	33	6	Y	51540	Elongation factor Tu OS=Brassica oleracea var. oleracea PE=3 SV=1
77	27	tr|A0A0D3A152|A0A0D3A152_BRAOL	377.77	65	38	3	Y	57261	Serine hydroxymethyltransferase OS=Brassica oleracea var. oleracea PE=3 SV=1
34	186	tr|A0A0D3E051|A0A0D3E051_BRAOL	377.32	68	36	36	Y	22575	Uncharacterized protein OS=Brassica oleracea var. oleracea PE=4 SV=1
73	116	tr|A0A0D3DKY7|A0A0D3DKY7_BRAOL	377.13	60	24	1	Y	44992	Phosphoribulokinase OS=Brassica oleracea var. oleracea GN=PRK PE=3 SV=1
86	170	tr|A0A0D3AJ53|A0A0D3AJ53_BRAOL	376.76	59	20	13	Y	29401	Uncharacterized protein OS=Brassica oleracea var. oleracea PE=4 SV=1
40	88	tr|A0A0D3BQG5|A0A0D3BQG5_BRAOL	376.19	52	37	1	Y	51294	Uncharacterized protein OS=Brassica oleracea var. oleracea PE=4 SV=1
83	56	tr|A0A0D3D7T0|A0A0D3D7T0_BRAOL	376.13	32	29	2	Y	112412	Catalase OS=Brassica oleracea var. oleracea PE=3 SV=1
67	152	tr|A0A0D3EFE4|A0A0D3EFE4_BRAOL	375.94	68	27	17	Y	29322	Uncharacterized protein OS=Brassica oleracea var. oleracea PE=4 SV=1
65	38	tr|A0A0D3C865|A0A0D3C865_BRAOL	374.69	42	40	17	Y	111119	Uncharacterized protein OS=Brassica oleracea var. oleracea PE=4 SV=1
59	84	tr|A0A0D3D0N3|A0A0D3D0N3_BRAOL	373.52	59	32	31	Y	51747	Uncharacterized protein OS=Brassica oleracea var. oleracea PE=4 SV=1
44	65	tr|A0A0D3C9T6|A0A0D3C9T6_BRAOL	372.5	75	41	3	Y	36969	Glyceraldehyde-3-phosphate dehydrogenase OS=Brassica oleracea var. oleracea PE=3 SV=1
76	49	tr|A0A0D3BJQ6|A0A0D3BJQ6_BRAOL	372.42	63	38	3	Y	57292	Serine hydroxymethyltransferase OS=Brassica oleracea var. oleracea PE=3 SV=1
106	55	tr|A0A0D3A9B7|A0A0D3A9B7_BRAOL	369.87	35	31	1	Y	102871	Uncharacterized protein OS=Brassica oleracea var. oleracea PE=3 SV=1
105	54	tr|A0A0D3DRH4|A0A0D3DRH4_BRAOL	369.69	35	31	1	Y	103488	Uncharacterized protein OS=Brassica oleracea var. oleracea PE=3 SV=1
68	60	tr|A0A0D3BJB3|A0A0D3BJB3_BRAOL	368.83	71	26	2	Y	42975	Fructose-bisphosphate aldolase OS=Brassica oleracea var. oleracea PE=3 SV=1
74	42	tr|A0A0D3DJ71|A0A0D3DJ71_BRAOL	368.63	20	40	17	Y	232291	Uncharacterized protein OS=Brassica oleracea var. oleracea PE=4 SV=1
70	61	tr|A0A0D3DIE9|A0A0D3DIE9_BRAOL	368.62	71	26	1	Y	43064	Fructose-bisphosphate aldolase OS=Brassica oleracea var. oleracea PE=3 SV=1
75	53	tr|A0A0D3BWL2|A0A0D3BWL2_BRAOL	368.59	41	30	8	Y	79257	Uncharacterized protein OS=Brassica oleracea var. oleracea PE=4 SV=1
78	48	tr|A0A0D3CNH6|A0A0D3CNH6_BRAOL	367.5	59	31	4	Y	58750	Uncharacterized protein OS=Brassica oleracea var. oleracea PE=3 SV=1
69	59	tr|A0A0D3A0U9|A0A0D3A0U9_BRAOL	367.42	71	26	1	Y	42962	Fructose-bisphosphate aldolase OS=Brassica oleracea var. oleracea PE=3 SV=1
89	37	tr|A0A0D3DC68|A0A0D3DC68_BRAOL	365.87	50	35	12	Y	86259	Uncharacterized protein OS=Brassica oleracea var. oleracea PE=4 SV=1
72	74	tr|A0A0D3CJR1|A0A0D3CJR1_BRAOL	363.79	42	39	35	Y	80729	Uncharacterized protein OS=Brassica oleracea var. oleracea PE=4 SV=1
55	102	tr|A0A0H3XYM2|A0A0H3XYM2_BRAOC	362.67	72	30	17	Y	35389	Cytochrome f OS=Brassica oleracea var. capitata GN=petA PE=3 SV=1
48	40	tr|A0A0D3CKS7|A0A0D3CKS7_BRAOL	362.38	39	34	4	Y	88054	Phosphoglycerate kinase OS=Brassica oleracea var. oleracea PE=3 SV=1
99	78	tr|A0A0D3A8W2|A0A0D3A8W2_BRAOL	359.49	50	26	26	Y	54062	Uncharacterized protein OS=Brassica oleracea var. oleracea GN=PTAC16 PE=4 SV=1
88	73	tr|A0A0D3CBU1|A0A0D3CBU1_BRAOL	356.69	56	26	2	Y	56305	Uncharacterized protein OS=Brassica oleracea var. oleracea PE=4 SV=1
98	51	tr|A0A0D3B7B3|A0A0D3B7B3_BRAOL	356.13	50	26	4	Y	57343	Uncharacterized protein OS=Brassica oleracea var. oleracea PE=3 SV=1
49	96	tr|A0A0D3AFP0|A0A0D3AFP0_BRAOL	350.59	59	33	2	Y	41033	Glyceraldehyde-3-phosphate dehydrogenase (Fragment) OS=Brassica oleracea var. oleracea PE=3 SV=1
85	41	tr|A0A0D3DUP5|A0A0D3DUP5_BRAOL	350.28	42	33	7	Y	79627	Uncharacterized protein OS=Brassica oleracea var. oleracea PE=4 SV=1
25	483	tr|A0A0D3A3P3|A0A0D3A3P3_BRAOL	346.96	63	40	11	Y	15105	Uncharacterized protein OS=Brassica oleracea var. oleracea PE=4 SV=1
104	90	tr|A0A0D3BL76|A0A0D3BL76_BRAOL	345.98	50	24	3	Y	56896	Catalase OS=Brassica oleracea var. oleracea PE=3 SV=1
47	66	tr|A0A0D3DPI3|A0A0D3DPI3_BRAOL	344.61	75	37	1	Y	37067	Glyceraldehyde-3-phosphate dehydrogenase OS=Brassica oleracea var. oleracea PE=3 SV=1
127	222	tr|A0A0D3CNF6|A0A0D3CNF6_BRAOL	344.27	58	19	6	Y	29314	Uncharacterized protein OS=Brassica oleracea var. oleracea PE=4 SV=1
84	92	tr|C9EH44|C9EH44_BRAOL	344.03	45	22	2	Y	56690	Catalase OS=Brassica oleracea PE=2 SV=1
38	217	tr|A0A075M3S9|A0A075M3S9_BRAOL	343.28	70	28	2	Y	19865	Ribulose bisphosphate carboxylase small chain (Fragment) OS=Brassica oleracea GN=rbcS PE=3 SV=1
82	81	tr|A0A0D3B4B4|A0A0D3B4B4_BRAOL	340.76	50	33	3	Y	73605	Uncharacterized protein OS=Brassica oleracea var. oleracea PE=3 SV=1
133	87	tr|A0A0D3C2G7|A0A0D3C2G7_BRAOL	338.83	23	23	1	Y	102567	Uncharacterized protein (Fragment) OS=Brassica oleracea var. oleracea PE=3 SV=1
108	109	tr|A0A0D3A8V7|A0A0D3A8V7_BRAOL	337.1	15	19	1	Y	178132	Uncharacterized protein OS=Brassica oleracea var. oleracea PE=3 SV=1
53	30	tr|A6XG32|A6XG32_BRAOA	337.05	47	30	26	Y	62707	Myrosinase OS=Brassica oleracea var. alboglabra PE=2 SV=1
145	135	tr|A0A0D3CP20|A0A0D3CP20_BRAOL	334.92	41	17	10	Y	62892	Dihydrolipoyl dehydrogenase OS=Brassica oleracea var. oleracea GN=mtLPD1 PE=4 SV=1
119	63	tr|A0A0D3AQ01|A0A0D3AQ01_BRAOL	334.2	47	28	13	Y	64112	Uncharacterized protein OS=Brassica oleracea var. oleracea PE=4 SV=1
100	91	tr|A0A0D3C8Q5|A0A0D3C8Q5_BRAOL	334.01	59	22	16	Y	42428	Uncharacterized protein OS=Brassica oleracea var. oleracea PE=4 SV=1
135	129	tr|A0A0D3CIN9|A0A0D3CIN9_BRAOL	333.04	42	22	22	Y	69937	Uncharacterized protein OS=Brassica oleracea var. oleracea PE=4 SV=1
95	146	tr|A0A0D3A546|A0A0D3A546_BRAOL	332.08	54	17	10	Y	34553	Uncharacterized protein OS=Brassica oleracea var. oleracea PE=4 SV=1
93	120	tr|A0A0D3A1U8|A0A0D3A1U8_BRAOL	329.92	45	18	1	Y	55421	Catalase OS=Brassica oleracea var. oleracea PE=3 SV=1
136	100	tr|A0A0D3AKA2|A0A0D3AKA2_BRAOL	328.39	44	23	22	Y	68161	Uncharacterized protein OS=Brassica oleracea var. oleracea PE=4 SV=1
118	132	tr|A0A0D3AE77|A0A0D3AE77_BRAOL	324.38	32	20	1	Y	71102	Uncharacterized protein OS=Brassica oleracea var. oleracea PE=3 SV=1
147	151	tr|A0A0D3DK23|A0A0D3DK23_BRAOL	323.61	64	14	14	Y	29963	Uncharacterized protein OS=Brassica oleracea var. oleracea PE=4 SV=1
52	206	tr|A0A075M3T4|A0A075M3T4_BRAOL	323.53	62	19	3	Y	19926	Ribulose bisphosphate carboxylase small chain (Fragment) OS=Brassica oleracea GN=rbcS PE=3 SV=1
52	221	tr|A0A075M547|A0A075M547_BRAOL	322.84	62	19	3	Y	19908	Ribulose bisphosphate carboxylase small chain (Fragment) OS=Brassica oleracea GN=rbcS PE=3 SV=1
122	139	tr|A0A0D3AX14|A0A0D3AX14_BRAOL	320.03	30	22	1	Y	83217	Uncharacterized protein OS=Brassica oleracea var. oleracea PE=4 SV=1
137	68	tr|A0A0D3D022|A0A0D3D022_BRAOL	318.53	46	26	10	Y	63104	Uncharacterized protein OS=Brassica oleracea var. oleracea PE=4 SV=1
129	121	tr|A0A0D3EIB5|A0A0D3EIB5_BRAOL	317.42	40	22	5	Y	70844	Uncharacterized protein OS=Brassica oleracea var. oleracea PE=3 SV=1
129	130	tr|A0A0D3C3D3|A0A0D3C3D3_BRAOL	316.57	39	21	4	Y	70800	Uncharacterized protein OS=Brassica oleracea var. oleracea PE=3 SV=1
96	238	tr|A0A0D3AJG1|A0A0D3AJG1_BRAOL	316.52	50	19	19	Y	28283	Uncharacterized protein OS=Brassica oleracea var. oleracea PE=4 SV=1
130	156	tr|A0A0D3BAZ0|A0A0D3BAZ0_BRAOL	315.62	29	20	2	Y	71256	Uncharacterized protein OS=Brassica oleracea var. oleracea PE=3 SV=1
57	289	tr|A0A0D3BTD3|A0A0D3BTD3_BRAOL	315.42	17	20	4	Y	73774	Uncharacterized protein OS=Brassica oleracea var. oleracea GN=PSBP-2 PE=4 SV=1
102	278	tr|A0A0D3BS62|A0A0D3BS62_BRAOL	311.38	55	14	2	Y	28184	Chlorophyll a-b binding protein, chloroplastic OS=Brassica oleracea var. oleracea PE=3 SV=1
102	279	tr|A0A0D3B4U6|A0A0D3B4U6_BRAOL	311.38	55	14	2	Y	28202	Chlorophyll a-b binding protein, chloroplastic OS=Brassica oleracea var. oleracea PE=3 SV=1
102	280	tr|Q8W159|Q8W159_BRAOL	311.38	55	14	2	Y	28202	Chlorophyll a-b binding protein, chloroplastic OS=Brassica oleracea GN=CAB1 PE=2 SV=1
107	172	tr|A0A0D3B8J8|A0A0D3B8J8_BRAOL	311.04	52	16	6	Y	35703	Uncharacterized protein OS=Brassica oleracea var. oleracea PE=4 SV=1
126	162	tr|A0A0D3CSF0|A0A0D3CSF0_BRAOL	310.93	54	14	14	Y	36522	Uncharacterized protein OS=Brassica oleracea var. oleracea GN=ZKT PE=4 SV=1
128	160	tr|A0A0D3DZR9|A0A0D3DZR9_BRAOL	310.9	38	14	10	Y	53384	Uncharacterized protein OS=Brassica oleracea var. oleracea GN=TROL PE=4 SV=1
111	277	tr|A0A0D3BIZ0|A0A0D3BIZ0_BRAOL	310.15	54	14	2	Y	28296	Chlorophyll a-b binding protein, chloroplastic OS=Brassica oleracea var. oleracea PE=3 SV=1
71	140	tr|M9XKE5|M9XKE5_BRAOB	309.46	54	26	26	Y	49474	Elongation factor 1-alpha OS=Brassica oleracea var. botrytis PE=2 SV=1
71	141	tr|A0A0D3ED38|A0A0D3ED38_BRAOL	309.46	54	26	26	Y	49488	Elongation factor 1-alpha OS=Brassica oleracea var. oleracea PE=3 SV=1
71	142	tr|A0A0D3DYH7|A0A0D3DYH7_BRAOL	309.46	54	26	26	Y	49474	Elongation factor 1-alpha OS=Brassica oleracea var. oleracea PE=3 SV=1
71	144	tr|A0A0D3C8E5|A0A0D3C8E5_BRAOL	309.46	51	26	26	Y	51945	Elongation factor 1-alpha OS=Brassica oleracea var. oleracea PE=3 SV=1
109	32	tr|A0A0D3BN92|A0A0D3BN92_BRAOL	307.64	48	26	9	Y	63742	Uncharacterized protein OS=Brassica oleracea var. oleracea PE=3 SV=1
132	79	tr|A0A0D3BW18|A0A0D3BW18_BRAOL	305.67	28	22	21	Y	92553	Uncharacterized protein OS=Brassica oleracea var. oleracea PE=3 SV=1
165	180	tr|A0A0D3BZF8|A0A0D3BZF8_BRAOL	305.49	27	15	15	Y	81196	Uncharacterized protein OS=Brassica oleracea var. oleracea GN=EMB1467 PE=3 SV=1
163	245	tr|A0A0D3B8L3|A0A0D3B8L3_BRAOL	304.43	45	11	4	Y	30485	Uncharacterized protein (Fragment) OS=Brassica oleracea var. oleracea PE=3 SV=1
164	134	tr|A0A0D3B8D6|A0A0D3B8D6_BRAOL	303.23	53	15	15	Y	37881	Uncharacterized protein OS=Brassica oleracea var. oleracea GN=APX4 PE=3 SV=1
170	233	tr|A0A0D3E092|A0A0D3E092_BRAOL	302.22	56	11	4	Y	24564	Cytochrome b6-f complex iron-sulfur subunit OS=Brassica oleracea var. oleracea PE=3 SV=1
112	462	tr|A0A0D3E141|A0A0D3E141_BRAOL	301.53	49	15	3	Y	16048	Histone H2A OS=Brassica oleracea var. oleracea PE=3 SV=1
166	213	tr|A0A0D3E0X4|A0A0D3E0X4_BRAOL	300.84	25	17	2	Y	85350	Uncharacterized protein OS=Brassica oleracea var. oleracea PE=4 SV=1
159	178	tr|A0A0D3DDE4|A0A0D3DDE4_BRAOL	300.56	47	15	15	Y	41367	Uncharacterized protein OS=Brassica oleracea var. oleracea PE=4 SV=1
151	196	tr|A0A0D3BIW2|A0A0D3BIW2_BRAOL	300.5	52	15	12	Y	40076	Uncharacterized protein OS=Brassica oleracea var. oleracea PE=4 SV=1
183	251	tr|A0A0D3B589|A0A0D3B589_BRAOL	295.69	38	13	13	Y	47529	Uncharacterized protein OS=Brassica oleracea var. oleracea PE=3 SV=1
90	157	tr|A0A0D3D5H5|A0A0D3D5H5_BRAOL	294.42	57	17	17	Y	29375	Uncharacterized protein OS=Brassica oleracea var. oleracea GN=FIB4 PE=4 SV=1
157	125	tr|A0A0D3B926|A0A0D3B926_BRAOL	294	20	17	13	Y	109092	Uncharacterized protein OS=Brassica oleracea var. oleracea PE=4 SV=1
211	123	tr|A0A0D3E5T6|A0A0D3E5T6_BRAOL	293.6	21	15	15	Y	114720	Uncharacterized protein OS=Brassica oleracea var. oleracea PE=4 SV=1
113	168	tr|A0A0D3BRT9|A0A0D3BRT9_BRAOL	293.17	47	20	19	Y	39219	Uncharacterized protein OS=Brassica oleracea var. oleracea PE=4 SV=1
175	230	tr|A0A0D3E2G0|A0A0D3E2G0_BRAOL	290.34	43	12	7	Y	29486	Uncharacterized protein OS=Brassica oleracea var. oleracea PE=4 SV=1
148	167	tr|A0A0D3AJM6|A0A0D3AJM6_BRAOL	290.34	33	20	1	Y	84389	Uncharacterized protein OS=Brassica oleracea var. oleracea PE=3 SV=1
79	339	tr|A0A0D3BYR9|A0A0D3BYR9_BRAOL	288.45	65	23	10	Y	17993	Uncharacterized protein OS=Brassica oleracea var. oleracea PE=3 SV=1
139	231	tr|A0A0D3CND4|A0A0D3CND4_BRAOL	288.27	31	14	9	Y	37215	Carbonic anhydrase OS=Brassica oleracea var. oleracea PE=3 SV=1
162	242	tr|A0A0D3CVG9|A0A0D3CVG9_BRAOL	287.27	37	12	12	Y	37932	Uncharacterized protein OS=Brassica oleracea var. oleracea GN=APG1 PE=4 SV=1
154	179	tr|A0A0D3EEL1|A0A0D3EEL1_BRAOL	287.05	32	18	1	Y	82607	Uncharacterized protein OS=Brassica oleracea var. oleracea PE=3 SV=1
92	189	tr|A0A0D3DI26|A0A0D3DI26_BRAOL	286.98	46	29	17	Y	34079	Uncharacterized protein OS=Brassica oleracea var. oleracea PE=4 SV=1
185	138	tr|A0A0D3CVH2|A0A0D3CVH2_BRAOL	286.75	30	19	13	Y	102941	Lipoxygenase OS=Brassica oleracea var. oleracea PE=3 SV=1
131	136	tr|A0A0D3BZ71|A0A0D3BZ71_BRAOL	286.72	38	13	13	Y	53757	Glutamine synthetase (Fragment) OS=Brassica oleracea var. oleracea PE=3 SV=1
160	307	tr|A0A0D3AG56|A0A0D3AG56_BRAOL	286.38	47	13	3	Y	29283	Uncharacterized protein OS=Brassica oleracea var. oleracea PE=4 SV=1
97	428	tr|A0A0D3B2I9|A0A0D3B2I9_BRAOL	284.95	49	18	1	Y	19603	Histone H2A (Fragment) OS=Brassica oleracea var. oleracea PE=3 SV=1
60	126	tr|A0A0D6CBC9|A0A0D6CBC9_BRANI	283.45	35	23	13	Y	55057	ATP synthase subunit alpha OS=Brassica nigra GN=atp1 PE=3 SV=1
60	127	tr|G4XYD7|G4XYD7_BRAOL	283.45	35	23	13	Y	55057	ATP synthase subunit alpha OS=Brassica oleracea GN=atp1 PE=3 SV=1
60	128	tr|A0A068BEY2|A0A068BEY2_BRAOB	283.45	35	23	13	Y	55057	ATP synthase subunit alpha OS=Brassica oleracea var. botrytis GN=atp1 PE=3 SV=1
101	410	tr|A0A0D3AKV3|A0A0D3AKV3_BRAOL	282.96	57	17	1	Y	15686	Histone H2A OS=Brassica oleracea var. oleracea PE=3 SV=1
202	252	tr|A0A0D3BSK2|A0A0D3BSK2_BRAOL	282.93	33	12	3	Y	48652	Uncharacterized protein OS=Brassica oleracea var. oleracea PE=3 SV=1
114	174	tr|A0A0D3BW44|A0A0D3BW44_BRAOL	282.13	35	17	17	Y	43306	Uncharacterized protein OS=Brassica oleracea var. oleracea GN=CSP41A PE=4 SV=1
149	112	tr|A0A0D3DFV0|A0A0D3DFV0_BRAOL	278.17	30	20	1	Y	75723	Uncharacterized protein OS=Brassica oleracea var. oleracea PE=3 SV=1
116	212	tr|A0A0D3E8B6|A0A0D3E8B6_BRAOL	277.71	77	13	6	Y	19269	Uncharacterized protein OS=Brassica oleracea var. oleracea PE=4 SV=1
186	264	tr|A0A0D3B7W4|A0A0D3B7W4_BRAOL	277.38	45	12	5	Y	25446	Uncharacterized protein OS=Brassica oleracea var. oleracea PE=3 SV=1
194	305	tr|A0A0D3BKH0|A0A0D3BKH0_BRAOL	277.19	35	10	2	Y	42182	Uncharacterized protein OS=Brassica oleracea var. oleracea PE=4 SV=1
103	313	tr|A0A0D3AQT1|A0A0D3AQT1_BRAOL	276.6	61	22	9	Y	19500	Uncharacterized protein (Fragment) OS=Brassica oleracea var. oleracea PE=3 SV=1
219	150	tr|A0A0D3A2C6|A0A0D3A2C6_BRAOL	276.53	16	13	13	Y	114534	Uncharacterized protein OS=Brassica oleracea var. oleracea GN=AtGLDP1 PE=3 SV=1
173	176	tr|A0A0D3CQ46|A0A0D3CQ46_BRAOL	274.44	32	16	4	Y	61938	Uncharacterized protein (Fragment) OS=Brassica oleracea var. oleracea PE=3 SV=1
117	331	tr|A0A0D3CHY5|A0A0D3CHY5_BRAOL	272.91	72	17	2	Y	13931	Histone H2A OS=Brassica oleracea var. oleracea PE=3 SV=1
204	158	tr|A0A0D3CJV9|A0A0D3CJV9_BRAOL	271.8	34	14	14	Y	50012	Uncharacterized protein OS=Brassica oleracea var. oleracea PE=4 SV=1
190	198	tr|A0A0D3C666|A0A0D3C666_BRAOL	270.82	24	14	14	Y	62302	Uncharacterized protein OS=Brassica oleracea var. oleracea PE=4 SV=1
124	149	tr|A0A0D3BBK7|A0A0D3BBK7_BRAOL	270.65	31	31	28	Y	80553	Uncharacterized protein OS=Brassica oleracea var. oleracea PE=4 SV=1
181	169	tr|A0A0D3AXH2|A0A0D3AXH2_BRAOL	269.76	18	14	14	Y	93937	Uncharacterized protein OS=Brassica oleracea var. oleracea PE=4 SV=1
115	332	tr|A0A0D3AC15|A0A0D3AC15_BRAOL	269.13	72	15	1	Y	14046	Histone H2A OS=Brassica oleracea var. oleracea PE=3 SV=1
161	124	tr|A0A0D3A5X5|A0A0D3A5X5_BRAOL	268.99	30	20	3	Y	76037	Uncharacterized protein OS=Brassica oleracea var. oleracea PE=3 SV=1
110	418	tr|A0A0D3AXA2|A0A0D3AXA2_BRAOL	268.81	49	15	3	Y	16080	Histone H2A OS=Brassica oleracea var. oleracea PE=3 SV=1
146	114	tr|A0A0D3CK91|A0A0D3CK91_BRAOL	267.25	46	15	1	Y	40734	Uncharacterized protein OS=Brassica oleracea var. oleracea PE=4 SV=1
199	161	tr|A0A0D3D1E1|A0A0D3D1E1_BRAOL	266.5	29	13	10	Y	55782	Protein disulfide-isomerase OS=Brassica oleracea var. oleracea PE=3 SV=1
158	175	tr|A0A0D3D1V1|A0A0D3D1V1_BRAOL	266.42	34	13	3	N	42075	Phosphoglycerate kinase OS=Brassica oleracea var. oleracea PE=3 SV=1
158	183	tr|A0A0D3ARR0|A0A0D3ARR0_BRAOL	266.42	34	13	3	N	42173	Phosphoglycerate kinase OS=Brassica oleracea var. oleracea PE=3 SV=1
253	400	tr|A0A0D3D1P0|A0A0D3D1P0_BRAOL	264.5	29	8	8	Y	50281	Uncharacterized protein OS=Brassica oleracea var. oleracea PE=4 SV=1
203	292	tr|A0A0D3AUA0|A0A0D3AUA0_BRAOL	264.5	39	11	7	Y	42204	Uncharacterized protein OS=Brassica oleracea var. oleracea PE=4 SV=1
195	253	tr|A0A0D3DR12|A0A0D3DR12_BRAOL	263.38	27	11	1	Y	52875	Uncharacterized protein OS=Brassica oleracea var. oleracea PE=4 SV=1
232	396	tr|A0A0D3B7J6|A0A0D3B7J6_BRAOL	260.7	48	7	7	Y	25830	Uncharacterized protein OS=Brassica oleracea var. oleracea PE=4 SV=1
196	225	tr|A0A0D3CCN9|A0A0D3CCN9_BRAOL	260.31	27	11	1	Y	53091	Uncharacterized protein OS=Brassica oleracea var. oleracea PE=4 SV=1
140	119	tr|A0A0D3CPX3|A0A0D3CPX3_BRAOL	258.41	40	18	18	Y	45808	Uncharacterized protein OS=Brassica oleracea var. oleracea PE=4 SV=1
289	426	tr|A0A0D3CND6|A0A0D3CND6_BRAOL	257.7	33	9	9	Y	47529	Uncharacterized protein OS=Brassica oleracea var. oleracea PE=4 SV=1
213	358	tr|A0A0D3DBZ4|A0A0D3DBZ4_BRAOL	256.1	35	11	11	Y	46019	Uncharacterized protein OS=Brassica oleracea var. oleracea GN=DEGP1 PE=4 SV=1
156	147	tr|A0A0D3B358|A0A0D3B358_BRAOL	253.62	28	15	1	Y	62989	Uncharacterized protein OS=Brassica oleracea var. oleracea PE=3 SV=1
206	239	tr|A0A0D3E3M6|A0A0D3E3M6_BRAOL	253.08	33	11	11	Y	44157	Uncharacterized protein OS=Brassica oleracea var. oleracea PE=4 SV=1
242	308	tr|A0A0D3A9U5|A0A0D3A9U5_BRAOL	252.36	39	10	10	Y	30886	Uncharacterized protein OS=Brassica oleracea var. oleracea GN=TLP18.3 PE=4 SV=1
168	322	tr|A0A0D3E8B7|A0A0D3E8B7_BRAOL	252.23	58	8	6	Y	16401	Uncharacterized protein OS=Brassica oleracea var. oleracea PE=4 SV=1
214	315	tr|A0A0D3DK37|A0A0D3DK37_BRAOL	251.74	20	10	3	Y	50648	Uncharacterized protein OS=Brassica oleracea var. oleracea PE=3 SV=1
155	269	tr|A0A0D3DV08|A0A0D3DV08_BRAOL	250.84	40	9	3	Y	27455	Peptidyl-prolyl cis-trans isomerase OS=Brassica oleracea var. oleracea PE=3 SV=1
143	784	tr|A0A0D3EDR5|A0A0D3EDR5_BRAOL	250.33	31	6	4	Y	21901	Uncharacterized protein OS=Brassica oleracea var. oleracea PE=3 SV=1
226	288	tr|A0A0D3B249|A0A0D3B249_BRAOL	249.47	45	10	2	Y	26776	Uncharacterized protein OS=Brassica oleracea var. oleracea PE=3 SV=1
248	254	tr|A0A0D3DXV6|A0A0D3DXV6_BRAOL	248.9	32	10	5	Y	54353	Uncharacterized protein OS=Brassica oleracea var. oleracea PE=3 SV=1
223	356	tr|A0A0D2ZQX7|A0A0D2ZQX7_BRAOL	248.47	23	6	1	N	42660	S-adenosylmethionine synthase OS=Brassica oleracea var. oleracea GN=MTO3 PE=3 SV=1
193	260	tr|A0A0D3B9K2|A0A0D3B9K2_BRAOL	247.79	20	13	1	Y	84918	Uncharacterized protein OS=Brassica oleracea var. oleracea PE=3 SV=1
205	227	tr|A0A0D3BPW3|A0A0D3BPW3_BRAOL	247.78	30	11	11	Y	51188	Uncharacterized protein OS=Brassica oleracea var. oleracea PE=4 SV=1
282	261	tr|A0A0D3E7V5|A0A0D3E7V5_BRAOL	246.5	17	9	2	Y	89014	Uncharacterized protein OS=Brassica oleracea var. oleracea PE=3 SV=1
237	411	tr|A0A0D3AYU8|A0A0D3AYU8_BRAOL	246.04	19	8	8	Y	69159	Succinate dehydrogenase [ubiquinone] flavoprotein subunit, mitochondrial OS=Brassica oleracea var. oleracea PE=3 SV=1
178	224	tr|A0A0D3AJ33|A0A0D3AJ33_BRAOL	246.01	54	12	8	Y	28335	Carbonic anhydrase OS=Brassica oleracea var. oleracea GN=CA2 PE=3 SV=1
281	414	tr|A0A0D3E3J9|A0A0D3E3J9_BRAOL	245.41	20	7	3	Y	54040	Phosphotransferase OS=Brassica oleracea var. oleracea PE=3 SV=1
281	415	tr|Q8W177|Q8W177_BRAOL	245.41	20	7	3	Y	53968	Phosphotransferase OS=Brassica oleracea GN=HXK1 PE=2 SV=1
220	197	tr|A0A0D3CPS1|A0A0D3CPS1_BRAOL	244.77	24	12	12	Y	67778	Uncharacterized protein OS=Brassica oleracea var. oleracea PE=3 SV=1
284	316	tr|A0A0D3AK84|A0A0D3AK84_BRAOL	244.37	39	9	1	Y	26702	Uncharacterized protein OS=Brassica oleracea var. oleracea PE=3 SV=1
184	291	tr|A0A0D3A4C6|A0A0D3A4C6_BRAOL	243.9	31	10	3	Y	42217	Uncharacterized protein OS=Brassica oleracea var. oleracea PE=4 SV=1
80	214	tr|A0A0D3BKM1|A0A0D3BKM1_BRAOL	243.53	60	13	1	Y	22614	Uncharacterized protein OS=Brassica oleracea var. oleracea PE=4 SV=1
176	496	tr|A0A0D3AAQ4|A0A0D3AAQ4_BRAOL	243.48	26	7	2	Y	29182	Chlorophyll a-b binding protein, chloroplastic OS=Brassica oleracea var. oleracea PE=3 SV=1
176	495	tr|A0A0D3BVE4|A0A0D3BVE4_BRAOL	243.48	26	7	2	Y	29061	Chlorophyll a-b binding protein, chloroplastic OS=Brassica oleracea var. oleracea PE=3 SV=1
235	460	tr|B1Q3A8|B1Q3A8_BRACM	242.94	17	8	1	Y	47403	Cysteine protease (Fragment) OS=Brassica rapa var. perviridis GN=BrCP3 PE=3 SV=1
230	368	tr|A0A0D3CDN4|A0A0D3CDN4_BRAOL	242	37	9	9	Y	31355	Uncharacterized protein OS=Brassica oleracea var. oleracea PE=4 SV=1
180	284	tr|A0A0D3CVS9|A0A0D3CVS9_BRAOL	240.99	28	11	1	Y	38680	Phosphoglycerate kinase OS=Brassica oleracea var. oleracea PE=3 SV=1
271	237	tr|A0A0D3E1S1|A0A0D3E1S1_BRAOL	240.72	20	11	4	Y	70590	Uncharacterized protein OS=Brassica oleracea var. oleracea PE=3 SV=1
349	204	tr|A0A0D3DCM6|A0A0D3DCM6_BRAOL	240.17	19	11	11	Y	85222	Uncharacterized protein (Fragment) OS=Brassica oleracea var. oleracea PE=4 SV=1
221	612	tr|A0A0D3CAN6|A0A0D3CAN6_BRAOL	239.71	10	9	1	Y	71002	Uncharacterized protein OS=Brassica oleracea var. oleracea PE=3 SV=1
221	617	tr|A0A0D3DPU9|A0A0D3DPU9_BRAOL	239.71	10	9	1	Y	71422	Uncharacterized protein OS=Brassica oleracea var. oleracea PE=3 SV=1
231	422	tr|A0A0D3C7C7|A0A0D3C7C7_BRAOL	239.66	42	7	7	Y	18550	Uncharacterized protein OS=Brassica oleracea var. oleracea PE=3 SV=1
207	215	tr|A0A0D3DT06|A0A0D3DT06_BRAOL	239.36	32	10	8	Y	46011	Uncharacterized protein OS=Brassica oleracea var. oleracea PE=3 SV=1
138	363	tr|A0A0D3DNI8|A0A0D3DNI8_BRAOL	237.77	65	14	3	Y	14767	Histone H2A OS=Brassica oleracea var. oleracea PE=3 SV=1
138	394	tr|A0A0D3C8L5|A0A0D3C8L5_BRAOL	236.36	58	13	2	Y	14753	Histone H2A OS=Brassica oleracea var. oleracea PE=3 SV=1
238	355	tr|A0A0D3BRD3|A0A0D3BRD3_BRAOL	237.61	22	6	1	N	42499	S-adenosylmethionine synthase OS=Brassica oleracea var. oleracea PE=3 SV=1
123	412	tr|A0A0D2ZR27|A0A0D2ZR27_BRAOL	235.84	62	14	1	Y	13977	Histone H2A OS=Brassica oleracea var. oleracea GN=HTA10 PE=3 SV=1
279	257	tr|A0A0D3DAR1|A0A0D3DAR1_BRAOL	235.29	17	8	1	Y	89103	Uncharacterized protein OS=Brassica oleracea var. oleracea PE=3 SV=1
225	184	tr|A0A0D3CKA4|A0A0D3CKA4_BRAOL	234.75	22	10	6	Y	63756	Pectinesterase OS=Brassica oleracea var. oleracea PE=4 SV=1
171	473	tr|A0A0D3B0W7|A0A0D3B0W7_BRAOL	234.68	35	9	6	Y	27875	Peptidyl-prolyl cis-trans isomerase OS=Brassica oleracea var. oleracea GN=ATCYP20-2 PE=3 SV=1
172	133	tr|A0A0D3B360|A0A0D3B360_BRAOL	233.7	19	15	1	N	80025	Uncharacterized protein OS=Brassica oleracea var. oleracea PE=3 SV=1
224	229	tr|A0A0D3B4L2|A0A0D3B4L2_BRAOL	233.32	41	11	2	Y	36726	Uncharacterized protein OS=Brassica oleracea var. oleracea PE=3 SV=1
224	243	tr|A0A0D3BSL8|A0A0D3BSL8_BRAOL	231.7	39	10	1	Y	35321	Uncharacterized protein OS=Brassica oleracea var. oleracea PE=3 SV=1
187	267	tr|A0A0D3C2P1|A0A0D3C2P1_BRAOL	231.49	58	10	1	Y	16640	Histone H2B OS=Brassica oleracea var. oleracea PE=3 SV=1
342	598	tr|A0A0D3CQE1|A0A0D3CQE1_BRAOL	230.82	33	8	3	Y	35747	Malate dehydrogenase OS=Brassica oleracea var. oleracea PE=3 SV=1
269	323	tr|A0A0D3A6F6|A0A0D3A6F6_BRAOL	229.8	36	7	7	Y	36738	Uncharacterized protein OS=Brassica oleracea var. oleracea PE=4 SV=1
222	281	tr|A0A0D3AQF3|A0A0D3AQF3_BRAOL	226.84	32	8	8	Y	34015	Uncharacterized protein OS=Brassica oleracea var. oleracea PE=4 SV=1
382	326	tr|A0A0D3D896|A0A0D3D896_BRAOL	225.61	20	12	12	Y	79807	Uncharacterized protein OS=Brassica oleracea var. oleracea PE=4 SV=1
236	274	tr|A0A0D3C3U3|A0A0D3C3U3_BRAOL	225.29	40	11	2	Y	35056	Uncharacterized protein OS=Brassica oleracea var. oleracea PE=3 SV=1
343	501	tr|A0A0D3DU98|A0A0D3DU98_BRAOL	224.61	36	6	5	Y	23683	Pectinesterase OS=Brassica oleracea var. oleracea GN=ATPMEPCRC PE=4 SV=1
490	317	tr|A0A0D3A5V9|A0A0D3A5V9_BRAOL	223.51	14	10	10	Y	94192	Uncharacterized protein OS=Brassica oleracea var. oleracea PE=3 SV=1
290	515	tr|A0A0D3BYH7|A0A0D3BYH7_BRAOL	223.25	20	7	7	Y	51109	Uncharacterized protein OS=Brassica oleracea var. oleracea PE=3 SV=1
246	301	tr|A0A0H3Y2E8|A0A0H3Y2E8_BRAOC	222.67	48	8	8	Y	21039	ATP synthase subunit b, chloroplastic OS=Brassica oleracea var. capitata GN=atpF PE=3 SV=1
356	518	tr|Q8W176|Q8W176_BRAOL	222.08	22	8	4	Y	53932	Phosphotransferase OS=Brassica oleracea GN=HXK2 PE=2 SV=1
356	519	tr|A0A0D3D2G7|A0A0D3D2G7_BRAOL	222.08	22	8	4	Y	53917	Phosphotransferase OS=Brassica oleracea var. oleracea PE=3 SV=1
454	348	tr|A0A0D3BZW4|A0A0D3BZW4_BRAOL	222.07	30	8	8	Y	47899	Uncharacterized protein OS=Brassica oleracea var. oleracea GN=DEGP8 PE=4 SV=1
152	492	tr|A0A075M4Y7|A0A075M4Y7_BRAOL	222.06	36	9	2	Y	20074	Ribulose bisphosphate carboxylase small chain (Fragment) OS=Brassica oleracea GN=rbcS PE=3 SV=1
152	493	tr|A0A0D3ANI1|A0A0D3ANI1_BRAOL	222.06	35	9	2	Y	20445	Ribulose bisphosphate carboxylase small chain OS=Brassica oleracea var. oleracea PE=3 SV=1
152	523	tr|A0A075M5A8|A0A075M5A8_BRAOL	222.06	36	9	2	Y	20065	Ribulose bisphosphate carboxylase small chain (Fragment) OS=Brassica oleracea GN=rbcS PE=3 SV=1
250	310	tr|A0A0D3BGF3|A0A0D3BGF3_BRAOL	221.51	27	8	8	Y	38987	Uncharacterized protein OS=Brassica oleracea var. oleracea GN=CHL PE=3 SV=1
426	785	tr|A0A0D3AK50|A0A0D3AK50_BRAOL	220.89	28	7	7	Y	25223	40S ribosomal protein S8 OS=Brassica oleracea var. oleracea PE=3 SV=1
188	208	tr|A0A0D3A5X6|A0A0D3A5X6_BRAOL	220.84	18	14	1	Y	78969	Uncharacterized protein OS=Brassica oleracea var. oleracea PE=3 SV=1
277	359	tr|A0A0D3BK57|A0A0D3BK57_BRAOL	220.65	19	9	9	Y	56115	Photosystem II CP47 reaction center protein OS=Brassica oleracea var. oleracea PE=3 SV=1
277	349	tr|A0A191SEX7|A0A191SEX7_BRANI	220.65	19	9	9	Y	56069	Photosystem II CP47 reaction center protein OS=Brassica nigra GN=psbB PE=3 SV=1
277	350	tr|A0A0H3XZS4|A0A0H3XZS4_BRAOC	220.65	19	9	9	Y	56099	Photosystem II CP47 reaction center protein OS=Brassica oleracea var. capitata GN=psbB PE=3 SV=1
324	470	tr|A0A0D3CGB8|A0A0D3CGB8_BRAOL	220.61	20	5	5	N	36097	Annexin OS=Brassica oleracea var. oleracea PE=3 SV=1
259	402	tr|A0A0D3AJG2|A0A0D3AJG2_BRAOL	220.59	28	8	3	Y	39348	Uncharacterized protein OS=Brassica oleracea var. oleracea PE=4 SV=1
249	236	tr|A0A0D3CZV7|A0A0D3CZV7_BRAOL	219.74	37	9	9	Y	31077	Uncharacterized protein OS=Brassica oleracea var. oleracea PE=4 SV=1
209	333	tr|A0A0D3BXR0|A0A0D3BXR0_BRAOL	219.7	49	10	9	Y	27186	Uncharacterized protein OS=Brassica oleracea var. oleracea PE=3 SV=1
388	512	tr|A0A0D3CQN2|A0A0D3CQN2_BRAOL	219.33	29	7	2	Y	35905	Malate dehydrogenase OS=Brassica oleracea var. oleracea PE=3 SV=1
121	648	tr|A0A0D3B244|A0A0D3B244_BRAOL	218.55	36	5	2	Y	21885	Uncharacterized protein OS=Brassica oleracea var. oleracea PE=3 SV=1
262	964	tr|A0A0D3DQJ6|A0A0D3DQJ6_BRAOL	218.44	13	3	3	N	39567	Plastocyanin OS=Brassica oleracea var. oleracea PE=3 SV=1
233	360	tr|A0A0D3E811|A0A0D3E811_BRAOL	218.03	33	6	5	N	27157	Uncharacterized protein OS=Brassica oleracea var. oleracea GN=PSBQ PE=4 SV=1
315	398	tr|A0A0D3CKC1|A0A0D3CKC1_BRAOL	217.11	35	7	7	Y	34865	Uncharacterized protein OS=Brassica oleracea var. oleracea PE=4 SV=1
227	344	tr|A0A0D3B4N7|A0A0D3B4N7_BRAOL	216.08	28	12	3	Y	48546	Uncharacterized protein OS=Brassica oleracea var. oleracea PE=3 SV=1
298	471	tr|A0A0D3BFB6|A0A0D3BFB6_BRAOL	215.61	12	7	7	Y	83196	Beta-galactosidase OS=Brassica oleracea var. oleracea GN=BGAL10 PE=3 SV=1
210	357	tr|A0A0D3DSN3|A0A0D3DSN3_BRAOL	215.4	38	8	2	Y	24168	Uncharacterized protein OS=Brassica oleracea var. oleracea PE=4 SV=1
316	354	tr|A0A0D3DTG9|A0A0D3DTG9_BRAOL	215.37	25	7	7	Y	42552	Uncharacterized protein OS=Brassica oleracea var. oleracea PE=3 SV=1
331	488	tr|A0A0D3DHR5|A0A0D3DHR5_BRAOL	213.98	12	8	8	Y	80760	Uncharacterized protein OS=Brassica oleracea var. oleracea GN=SLP2 PE=4 SV=1
361	585	tr|A0A0D3BEK2|A0A0D3BEK2_BRAOL	213.46	26	7	1	Y	29408	Uncharacterized protein OS=Brassica oleracea var. oleracea PE=4 SV=1
311	306	tr|A0A0D3AY81|A0A0D3AY81_BRAOL	212.88	17	8	1	Y	60853	Uncharacterized protein OS=Brassica oleracea var. oleracea PE=3 SV=1
258	268	tr|A0A0D3C4D6|A0A0D3C4D6_BRAOL	212.45	28	13	13	Y	48689	Uncharacterized protein OS=Brassica oleracea var. oleracea PE=4 SV=1
285	187	tr|A0A0D3EE05|A0A0D3EE05_BRAOL	211.88	19	11	11	Y	79542	Uncharacterized protein OS=Brassica oleracea var. oleracea GN=EMB213 PE=4 SV=1
229	255	tr|A0A0D3D235|A0A0D3D235_BRAOL	211.83	25	9	9	Y	53707	Uncharacterized protein OS=Brassica oleracea var. oleracea PE=3 SV=1
467	455	tr|A0A0D3EGW2|A0A0D3EGW2_BRAOL	211.21	16	6	6	N	58810	Carboxypeptidase (Fragment) OS=Brassica oleracea var. oleracea PE=3 SV=1
326	337	tr|A0A0D3EA69|A0A0D3EA69_BRAOL	210.57	14	8	8	Y	73571	Uncharacterized protein (Fragment) OS=Brassica oleracea var. oleracea GN=PGM PE=4 SV=1
418	728	tr|A0A0D3CQU9|A0A0D3CQU9_BRAOL	210.22	15	4	4	Y	37745	Uncharacterized protein OS=Brassica oleracea var. oleracea PE=4 SV=1
418	729	tr|Q4TU02|Q4TU02_BRAOT	210.22	15	4	4	Y	37745	Epithiospecifier protein OS=Brassica oleracea var. italica PE=2 SV=1
352	559	tr|A0A0D3BUQ9|A0A0D3BUQ9_BRAOL	209.5	17	5	5	N	41670	Uncharacterized protein OS=Brassica oleracea var. oleracea GN=NDF2 PE=4 SV=1
360	484	tr|A0A0D3BHP4|A0A0D3BHP4_BRAOL	209.38	12	6	5	Y	95194	Alpha-1,4 glucan phosphorylase OS=Brassica oleracea var. oleracea GN=ATPHS2 PE=3 SV=1
251	328	tr|A0A0D3EDZ4|A0A0D3EDZ4_BRAOL	209.35	22	7	7	Y	37918	Uncharacterized protein (Fragment) OS=Brassica oleracea var. oleracea PE=3 SV=1
254	303	tr|A0A0D3DQU3|A0A0D3DQU3_BRAOL	208.65	18	7	3	Y	55726	Protein disulfide-isomerase OS=Brassica oleracea var. oleracea PE=3 SV=1
304	376	tr|A0A0D3BY39|A0A0D3BY39_BRAOL	208.53	22	6	4	Y	45992	Uncharacterized protein OS=Brassica oleracea var. oleracea PE=3 SV=1
198	442	tr|A0A0D3BRS7|A0A0D3BRS7_BRAOL	208.49	7	10	3	Y	151996	Uncharacterized protein OS=Brassica oleracea var. oleracea PE=4 SV=1
395	347	tr|A0A0D3C8J0|A0A0D3C8J0_BRAOL	208.08	25	7	7	Y	55174	Uncharacterized protein OS=Brassica oleracea var. oleracea GN=NPQ1 PE=3 SV=1
280	413	tr|A0A0D2ZS19|A0A0D2ZS19_BRAOL	207.85	22	8	8	Y	33463	Uncharacterized protein OS=Brassica oleracea var. oleracea GN=PGL34 PE=4 SV=1
312	341	tr|A0A0D3CKY1|A0A0D3CKY1_BRAOL	207.67	29	9	9	Y	36460	Uncharacterized protein OS=Brassica oleracea var. oleracea PE=4 SV=1
369	338	tr|A0A0D3CCM8|A0A0D3CCM8_BRAOL	207.13	20	8	3	Y	63205	Uncharacterized protein OS=Brassica oleracea var. oleracea PE=3 SV=1
260	489	tr|A0A0D3A100|A0A0D3A100_BRAOL	206.88	32	5	5	Y	23839	Uncharacterized protein OS=Brassica oleracea var. oleracea GN=FKBP16-2 PE=4 SV=1
257	314	tr|A0A0D3B0E4|A0A0D3B0E4_BRAOL	206.58	26	7	1	N	41704	Uncharacterized protein OS=Brassica oleracea var. oleracea GN=ACT7 PE=3 SV=1
257	320	tr|A0A0D3AIC2|A0A0D3AIC2_BRAOL	206.58	26	7	1	N	41692	Uncharacterized protein OS=Brassica oleracea var. oleracea PE=3 SV=1
257	321	tr|A0A0D3EGN0|A0A0D3EGN0_BRAOL	206.58	26	7	1	N	41690	Uncharacterized protein OS=Brassica oleracea var. oleracea PE=3 SV=1
217	401	tr|A0A0D3D5L8|A0A0D3D5L8_BRAOL	205.99	35	6	6	Y	23727	Uncharacterized protein OS=Brassica oleracea var. oleracea PE=4 SV=1
217	386	tr|A0A0D3DLA8|A0A0D3DLA8_BRAOL	205.99	35	6	6	Y	23875	Uncharacterized protein OS=Brassica oleracea var. oleracea PE=4 SV=1
217	372	tr|A0A0D3CF58|A0A0D3CF58_BRAOL	205.99	35	6	6	Y	24193	Uncharacterized protein OS=Brassica oleracea var. oleracea PE=4 SV=1
174	265	tr|A0A0D3BU25|A0A0D3BU25_BRAOL	205.57	57	10	1	Y	16184	Histone H2B OS=Brassica oleracea var. oleracea PE=3 SV=1
295	459	tr|A0A0D3A3E1|A0A0D3A3E1_BRAOL	205.56	14	5	5	Y	50366	Uncharacterized protein OS=Brassica oleracea var. oleracea PE=4 SV=1
228	275	tr|A0A0D3AP03|A0A0D3AP03_BRAOL	205.38	16	12	7	Y	103215	Uncharacterized protein OS=Brassica oleracea var. oleracea PE=3 SV=1
367	757	tr|A0A0D3A2N7|A0A0D3A2N7_BRAOL	204.13	16	5	5	Y	29022	Uncharacterized protein (Fragment) OS=Brassica oleracea var. oleracea PE=4 SV=1
294	621	tr|A0A0D2ZRQ6|A0A0D2ZRQ6_BRAOL	203.75	36	7	7	Y	23883	Uncharacterized protein OS=Brassica oleracea var. oleracea GN=ATPRX Q PE=4 SV=1
378	596	tr|A0A0D3DQ49|A0A0D3DQ49_BRAOL	203.68	30	6	6	Y	25035	Uncharacterized protein OS=Brassica oleracea var. oleracea PE=4 SV=1
216	408	tr|A0A0D3BYD5|A0A0D3BYD5_BRAOL	203.01	71	12	6	Y	17677	Uncharacterized protein OS=Brassica oleracea var. oleracea PE=4 SV=1
275	262	tr|A0A0D3DW97|A0A0D3DW97_BRAOL	202.84	31	8	2	Y	32916	Uncharacterized protein OS=Brassica oleracea var. oleracea PE=3 SV=1
169	583	tr|A0A0H3Y2H1|A0A0H3Y2H1_BRAOC	202.66	41	5	2	Y	14568	ATP synthase epsilon chain, chloroplastic OS=Brassica oleracea var. capitata GN=atpE PE=3 SV=1
169	584	tr|A0A191SEW6|A0A191SEW6_BRANI	202.66	41	5	2	Y	14568	ATP synthase epsilon chain, chloroplastic OS=Brassica nigra GN=atpE PE=3 SV=1
430	472	tr|A0A0D3BFI2|A0A0D3BFI2_BRAOL	201.75	24	6	5	Y	47071	Uncharacterized protein OS=Brassica oleracea var. oleracea PE=4 SV=1
278	286	tr|A0A0D3BC19|A0A0D3BC19_BRAOL	201.1	55	9	2	Y	23051	Uncharacterized protein OS=Brassica oleracea var. oleracea PE=4 SV=1
243	329	tr|A0A0D3AJJ9|A0A0D3AJJ9_BRAOL	200.17	32	8	8	Y	33507	Uncharacterized protein OS=Brassica oleracea var. oleracea PE=4 SV=1
234	553	tr|A0A0D3E520|A0A0D3E520_BRAOL	200.05	24	6	1	Y	29090	Chlorophyll a-b binding protein, chloroplastic OS=Brassica oleracea var. oleracea PE=3 SV=1
372	574	tr|A0A0D3CS70|A0A0D3CS70_BRAOL	199.56	26	4	1	Y	21978	Uncharacterized protein OS=Brassica oleracea var. oleracea PE=4 SV=1
179	299	tr|A0A0D3B783|A0A0D3B783_BRAOL	198.96	51	9	1	Y	16571	Histone H2B OS=Brassica oleracea var. oleracea PE=3 SV=1
302	296	tr|A0A0D3C0Y4|A0A0D3C0Y4_BRAOL	198.19	24	7	1	N	37999	Uncharacterized protein OS=Brassica oleracea var. oleracea PE=3 SV=1
212	497	tr|A0A0H3Y354|A0A0H3Y354_BRAOC	198	81	9	9	Y	9038	Photosystem I iron-sulfur center OS=Brassica oleracea var. capitata GN=psaC PE=3 SV=1
212	498	tr|A0A191SF11|A0A191SF11_BRANI	198	81	9	9	Y	9038	Photosystem I iron-sulfur center OS=Brassica nigra GN=psaC PE=3 SV=1
346	336	tr|A0A0D3DHG1|A0A0D3DHG1_BRAOL	197.8	8	7	3	Y	132332	Uncharacterized protein OS=Brassica oleracea var. oleracea PE=4 SV=1
314	550	tr|A0A0D3BJQ7|A0A0D3BJQ7_BRAOL	197.47	25	5	5	Y	31604	Uncharacterized protein (Fragment) OS=Brassica oleracea var. oleracea GN=NDH-M PE=4 SV=1
366	627	tr|A0A0D3CQL2|A0A0D3CQL2_BRAOL	197.41	22	4	4	Y	30759	Uncharacterized protein OS=Brassica oleracea var. oleracea PE=3 SV=1
241	259	tr|A0A0D3CK92|A0A0D3CK92_BRAOL	196.85	31	10	1	Y	40079	Uncharacterized protein OS=Brassica oleracea var. oleracea PE=4 SV=1
358	541	tr|A0A0D3D6U2|A0A0D3D6U2_BRAOL	196.53	7	5	5	Y	94019	Uncharacterized protein OS=Brassica oleracea var. oleracea PE=4 SV=1
358	626	tr|A0A0D3BHZ5|A0A0D3BHZ5_BRAOL	194.61	53	6	6	Y	17084	Eukaryotic translation initiation factor 5A OS=Brassica oleracea var. oleracea GN=FBR12 PE=3 SV=1
328	468	tr|A0A0D3BD05|A0A0D3BD05_BRAOL	196.51	14	8	7	Y	61345	Uncharacterized protein OS=Brassica oleracea var. oleracea PE=3 SV=1
293	537	tr|A0A0D3DKT0|A0A0D3DKT0_BRAOL	195.52	51	6	4	Y	17995	Uncharacterized protein OS=Brassica oleracea var. oleracea PE=3 SV=1
239	388	tr|A0A0D3E8P8|A0A0D3E8P8_BRAOL	194.68	35	10	3	Y	25587	Uncharacterized protein OS=Brassica oleracea var. oleracea PE=3 SV=1
309	490	tr|A0A0D3A4T4|A0A0D3A4T4_BRAOL	194.44	31	5	4	N	24417	Uncharacterized protein OS=Brassica oleracea var. oleracea PE=4 SV=1
215	665	tr|A0A0D3CBU4|A0A0D3CBU4_BRAOL	194.11	11	7	1	Y	56660	Catalase OS=Brassica oleracea var. oleracea PE=3 SV=1
494	478	tr|A0A0D3CHW5|A0A0D3CHW5_BRAOL	193.96	27	7	4	Y	39914	Uncharacterized protein OS=Brassica oleracea var. oleracea PE=4 SV=1
409	624	tr|A0A0D3E204|A0A0D3E204_BRAOL	193.82	24	5	5	Y	42542	Uncharacterized protein OS=Brassica oleracea var. oleracea PE=4 SV=1
403	756	tr|A0A0D3BNP7|A0A0D3BNP7_BRAOL	193.26	9	7	7	Y	101537	Uncharacterized protein OS=Brassica oleracea var. oleracea PE=4 SV=1
340	1309	tr|A0A0D3CBR0|A0A0D3CBR0_BRAOL	193.11	28	3	3	N	17170	Plastocyanin OS=Brassica oleracea var. oleracea PE=3 SV=1
465	1179	tr|A0A0D3D1Q7|A0A0D3D1Q7_BRAOL	193.08	34	5	5	Y	14562	Uncharacterized protein OS=Brassica oleracea var. oleracea GN=PSBR PE=4 SV=1
287	345	tr|A0A0D3DAX9|A0A0D3DAX9_BRAOL	192.83	11	11	11	Y	103704	Uncharacterized protein OS=Brassica oleracea var. oleracea PE=4 SV=1
263	458	tr|A0A0D3CJC9|A0A0D3CJC9_BRAOL	191.41	18	8	1	Y	53832	Dihydrolipoyl dehydrogenase OS=Brassica oleracea var. oleracea GN=mtLPD2 PE=4 SV=1
428	678	tr|A0A0D3A6Y3|A0A0D3A6Y3_BRAOL	191.37	34	9	3	Y	25271	Uncharacterized protein OS=Brassica oleracea var. oleracea PE=4 SV=1
333	399	tr|A0A0D3DR09|A0A0D3DR09_BRAOL	190.99	14	6	1	Y	63437	Uncharacterized protein OS=Brassica oleracea var. oleracea GN=PGM3 PE=3 SV=1
458	879	tr|A0A0D3CP95|A0A0D3CP95_BRAOL	190.91	14	5	4	Y	47460	Uncharacterized protein OS=Brassica oleracea var. oleracea PE=4 SV=1
274	246	tr|A0A0D3C165|A0A0D3C165_BRAOL	190.74	26	10	6	Y	48588	Uncharacterized protein OS=Brassica oleracea var. oleracea PE=3 SV=1
357	765	tr|A0A0D3BMS6|A0A0D3BMS6_BRAOL	190.39	14	4	4	Y	32073	Uncharacterized protein OS=Brassica oleracea var. oleracea PE=3 SV=1
348	443	tr|A0A0D3A4K8|A0A0D3A4K8_BRAOL	189.17	55	10	8	Y	21465	Uncharacterized protein OS=Brassica oleracea var. oleracea PE=4 SV=1
306	517	tr|Q9ZTP9|Q9ZTP9_BRAOL	189.14	23	6	1	Y	41794	Actin OS=Brassica oleracea GN=Act1 PE=2 SV=1
283	434	tr|A0A0D3B3S7|A0A0D3B3S7_BRAOL	189.1	40	6	6	Y	23405	Uncharacterized protein (Fragment) OS=Brassica oleracea var. oleracea PE=4 SV=1
363	642	tr|A0A0D3DIC6|A0A0D3DIC6_BRAOL	188.83	18	4	4	N	38877	Uncharacterized protein OS=Brassica oleracea var. oleracea GN=ATCAD9 PE=3 SV=1
300	370	tr|A0A0D3DJ66|A0A0D3DJ66_BRAOL	188.53	23	7	7	Y	41399	Uncharacterized protein OS=Brassica oleracea var. oleracea PE=4 SV=1
299	433	tr|A0A0D3D7M0|A0A0D3D7M0_BRAOL	188.39	14	6	2	Y	56039	Protein disulfide-isomerase OS=Brassica oleracea var. oleracea PE=3 SV=1
256	380	tr|A0A0D2ZTI3|A0A0D2ZTI3_BRAOL	188.09	28	7	1	Y	33651	Uncharacterized protein OS=Brassica oleracea var. oleracea PE=4 SV=1
732	538	tr|A0A0D3C5V4|A0A0D3C5V4_BRAOL	187.98	6	4	3	N	109926	Uncharacterized protein OS=Brassica oleracea var. oleracea PE=3 SV=1
247	375	tr|A0A0D3DJP5|A0A0D3DJP5_BRAOL	187.92	33	6	1	N	23125	Uncharacterized protein OS=Brassica oleracea var. oleracea PE=4 SV=1
252	812	tr|A0A0D3AK68|A0A0D3AK68_BRAOL	187.63	24	4	1	Y	21932	Uncharacterized protein OS=Brassica oleracea var. oleracea PE=3 SV=1
189	297	tr|A0A0D3EDA3|A0A0D3EDA3_BRAOL	187.22	54	9	1	Y	15356	Histone H2B OS=Brassica oleracea var. oleracea PE=3 SV=1
320	530	tr|A0A0D3DKI8|A0A0D3DKI8_BRAOL	186.59	40	9	8	Y	22056	Uncharacterized protein OS=Brassica oleracea var. oleracea PE=3 SV=1
291	283	tr|A0A0D3EH13|A0A0D3EH13_BRAOL	185.97	23	9	9	Y	46907	Uncharacterized protein OS=Brassica oleracea var. oleracea PE=3 SV=1
245	499	tr|A0A0D3EI22|A0A0D3EI22_BRAOL	185.57	30	7	5	Y	36947	Uncharacterized protein OS=Brassica oleracea var. oleracea PE=4 SV=1
393	451	tr|A0A0D3BYV0|A0A0D3BYV0_BRAOL	185.43	17	5	4	N	51542	Serine hydroxymethyltransferase OS=Brassica oleracea var. oleracea PE=3 SV=1
267	870	tr|A0A0D3E058|A0A0D3E058_BRAOL	184.9	14	6	4	Y	49508	Elongation factor Tu OS=Brassica oleracea var. oleracea PE=3 SV=1
267	868	tr|A0A0D3B8P7|A0A0D3B8P7_BRAOL	184.9	14	6	4	Y	49146	Elongation factor Tu OS=Brassica oleracea var. oleracea PE=3 SV=1
267	869	tr|I3Y172|I3Y172_BRAOC	184.9	14	6	4	Y	49160	Elongation factor Tu OS=Brassica oleracea var. capitata PE=2 SV=1
308	767	tr|A0A0D3CBR8|A0A0D3CBR8_BRAOL	184.58	36	7	1	Y	25178	Uncharacterized protein (Fragment) OS=Brassica oleracea var. oleracea PE=4 SV=1
297	342	tr|A0A0D3AC35|A0A0D3AC35_BRAOL	184.32	13	8	8	Y	82535	Uncharacterized protein OS=Brassica oleracea var. oleracea PE=4 SV=1
268	620	tr|A0A0D3BRA0|A0A0D3BRA0_BRAOL	183.89	30	7	2	Y	30656	Uncharacterized protein OS=Brassica oleracea var. oleracea PE=4 SV=1
391	647	tr|A0A0D3CZK2|A0A0D3CZK2_BRAOL	183.08	27	6	5	Y	30893	Carbonic anhydrase OS=Brassica oleracea var. oleracea PE=3 SV=1
379	381	tr|A0A0D3A8J2|A0A0D3A8J2_BRAOL	182.67	15	6	6	Y	64314	Uncharacterized protein OS=Brassica oleracea var. oleracea GN=ACD1 PE=4 SV=1
292	576	tr|A0A0D3EG41|A0A0D3EG41_BRAOL	182.54	28	5	1	Y	23853	Uncharacterized protein OS=Brassica oleracea var. oleracea PE=3 SV=1
292	577	P42027|NDUS7_BRAOL	182.54	28	5	1	Y	23839	NADH dehydrogenase [ubiquinone] iron-sulfur protein 7, mitochondrial OS=Brassica oleracea PE=2 SV=1
408	479	tr|A0A0D3A5J3|A0A0D3A5J3_BRAOL	181.27	21	5	5	N	39935	Uncharacterized protein (Fragment) OS=Brassica oleracea var. oleracea PE=3 SV=1
265	346	tr|A0A0D3B6F7|A0A0D3B6F7_BRAOL	179.61	31	9	9	Y	29028	Uncharacterized protein OS=Brassica oleracea var. oleracea PE=3 SV=1
261	558	tr|A0A0D3AYA5|A0A0D3AYA5_BRAOL	179.26	30	6	6	Y	26103	Uncharacterized protein OS=Brassica oleracea var. oleracea PE=4 SV=1
272	670	tr|A0A0D3C1Q3|A0A0D3C1Q3_BRAOL	178.94	13	4	4	Y	53091	Uncharacterized protein OS=Brassica oleracea var. oleracea PE=3 SV=1
317	578	tr|A0A0D3B0P4|A0A0D3B0P4_BRAOL	178.82	28	5	1	Y	24058	Uncharacterized protein OS=Brassica oleracea var. oleracea PE=3 SV=1
386	427	tr|A0A0D3B7H2|A0A0D3B7H2_BRAOL	178.15	12	7	7	N	60967	Uncharacterized protein OS=Brassica oleracea var. oleracea GN=TIC55-II PE=4 SV=1
353	567	tr|A0A0D3B267|A0A0D3B267_BRAOL	177.31	8	6	2	Y	90628	Uncharacterized protein OS=Brassica oleracea var. oleracea PE=3 SV=1
355	469	tr|A0A0D3D6Z6|A0A0D3D6Z6_BRAOL	177.01	40	5	5	N	17106	Uncharacterized protein OS=Brassica oleracea var. oleracea GN=MLP423 PE=4 SV=1
201	393	tr|A0A0D3C4R0|A0A0D3C4R0_BRAOL	176.68	33	9	3	Y	30857	Uncharacterized protein OS=Brassica oleracea var. oleracea PE=4 SV=1
531	713	tr|A0A0D3DVB6|A0A0D3DVB6_BRAOL	176.25	11	3	3	N	54886	Ferrochelatase OS=Brassica oleracea var. oleracea GN=FC2 PE=3 SV=1
134	464	tr|A0A0D3DSU9|A0A0D3DSU9_BRAOL	175.4	18	10	10	Y	32082	Histone H4 OS=Brassica oleracea var. oleracea PE=3 SV=1
134	491	tr|A0A0D3C2P6|A0A0D3C2P6_BRAOL	175.4	50	10	10	Y	11409	Histone H4 OS=Brassica oleracea var. oleracea PE=3 SV=1
441	549	tr|A0A0D3E691|A0A0D3E691_BRAOL	175.36	22	4	1	Y	21995	Uncharacterized protein OS=Brassica oleracea var. oleracea PE=4 SV=1
417	520	tr|A0A0D3CYU7|A0A0D3CYU7_BRAOL	175.21	8	5	5	Y	82324	Uncharacterized protein OS=Brassica oleracea var. oleracea PE=4 SV=1
337	456	tr|A0A0D3EGU2|A0A0D3EGU2_BRAOL	173.77	18	5	5	Y	53425	Uncharacterized protein OS=Brassica oleracea var. oleracea PE=4 SV=1
337	457	tr|A0A0D3B0B3|A0A0D3B0B3_BRAOL	173.77	18	5	5	Y	53440	Uncharacterized protein OS=Brassica oleracea var. oleracea PE=4 SV=1
515	721	tr|A0A0D3BPY9|A0A0D3BPY9_BRAOL	173.71	22	3	3	N	23365	Uncharacterized protein OS=Brassica oleracea var. oleracea PE=4 SV=1
307	389	tr|A0A0D3CXU7|A0A0D3CXU7_BRAOL	173.69	16	10	5	Y	102980	Uncharacterized protein OS=Brassica oleracea var. oleracea PE=3 SV=1
405	452	tr|A0A0D3DQE4|A0A0D3DQE4_BRAOL	173.49	23	6	5	Y	29098	Uncharacterized protein OS=Brassica oleracea var. oleracea PE=4 SV=1
310	417	tr|A0A0D3ACP5|A0A0D3ACP5_BRAOL	173.26	15	8	8	Y	59441	Uncharacterized protein OS=Brassica oleracea var. oleracea GN=BGLU44 PE=3 SV=1
427	772	tr|A0A0D3DZA7|A0A0D3DZA7_BRAOL	173.1	21	5	5	Y	32902	Translocase of chloroplast OS=Brassica oleracea var. oleracea PE=3 SV=1
432	500	tr|A0A0D3AK05|A0A0D3AK05_BRAOL	173.01	18	5	3	N	40428	Tubulin alpha chain OS=Brassica oleracea var. oleracea PE=3 SV=1
432	447	tr|A0A0D3EDY8|A0A0D3EDY8_BRAOL	173.01	15	5	3	N	49668	Tubulin alpha chain OS=Brassica oleracea var. oleracea PE=3 SV=1
432	448	tr|A0A0D3AK04|A0A0D3AK04_BRAOL	173.01	15	5	3	N	49668	Tubulin alpha chain OS=Brassica oleracea var. oleracea PE=3 SV=1
489	532	tr|A0A191SEV6|A0A191SEV6_BRANI	172.78	13	5	1	Y	51868	Photosystem II CP43 reaction center protein OS=Brassica nigra GN=psbC PE=3 SV=1
489	533	tr|A0A0H3Y2F7|A0A0H3Y2F7_BRAOC	172.78	13	5	1	Y	51868	Photosystem II CP43 reaction center protein OS=Brassica oleracea var. capitata GN=psbC PE=3 SV=1
611	871	tr|A0A0D3B6U2|A0A0D3B6U2_BRAOL	172.73	14	4	3	Y	55893	Pectinesterase OS=Brassica oleracea var. oleracea PE=4 SV=1
334	304	tr|A0A0D3CCG0|A0A0D3CCG0_BRAOL	172.71	22	12	7	Y	79669	Uncharacterized protein OS=Brassica oleracea var. oleracea GN=PATL2 PE=4 SV=1
373	679	tr|A0A0D3CTW2|A0A0D3CTW2_BRAOL	172.22	20	3	3	Y	26088	Chlorophyll a-b binding protein, chloroplastic OS=Brassica oleracea var. oleracea PE=3 SV=1
373	680	tr|A0A0D3DT59|A0A0D3DT59_BRAOL	172.22	20	3	3	Y	26030	Chlorophyll a-b binding protein, chloroplastic OS=Brassica oleracea var. oleracea PE=3 SV=1
200	311	tr|A0A0D3AKU9|A0A0D3AKU9_BRAOL	172.06	52	9	1	Y	15412	Histone H2B OS=Brassica oleracea var. oleracea PE=3 SV=1
364	823	tr|A0A0D3BJ97|A0A0D3BJ97_BRAOL	171.69	26	4	1	Y	18370	Peptidyl-prolyl cis-trans isomerase OS=Brassica oleracea var. oleracea PE=3 SV=1
288	273	tr|A0A0D3EAE6|A0A0D3EAE6_BRAOL	171.18	12	8	2	Y	81048	Uncharacterized protein OS=Brassica oleracea var. oleracea GN=HSP81-1 PE=3 SV=1
303	723	tr|A0A0D3D587|A0A0D3D587_BRAOL	170.94	14	3	3	Y	39564	Uncharacterized protein OS=Brassica oleracea var. oleracea PE=3 SV=1
301	382	tr|A0A0H3Y233|A0A0H3Y233_BRAOC	170.29	26	6	6	Y	31454	NAD(P)H-quinone oxidoreductase subunit K, chloroplastic OS=Brassica oleracea var. capitata GN=ndhK PE=3 SV=1
455	1216	tr|A0A0D3CRC8|A0A0D3CRC8_BRAOL	170.24	10	3	3	Y	60224	Uncharacterized protein OS=Brassica oleracea var. oleracea PE=3 SV=1
321	475	tr|A0A0D3AQI7|A0A0D3AQI7_BRAOL	169.87	20	5	5	N	46871	Uncharacterized protein (Fragment) OS=Brassica oleracea var. oleracea PE=4 SV=1
390	738	tr|A0A0D3BUR1|A0A0D3BUR1_BRAOL	169.86	12	4	3	Y	50580	Uncharacterized protein OS=Brassica oleracea var. oleracea PE=3 SV=1
514	726	tr|A0A0D3AKB3|A0A0D3AKB3_BRAOL	169.56	8	4	4	Y	64401	Uncharacterized protein OS=Brassica oleracea var. oleracea PE=3 SV=1
437	789	tr|A0A0D3DYD4|A0A0D3DYD4_BRAOL	169.53	19	5	5	N	20397	Superoxide dismutase [Cu-Zn] OS=Brassica oleracea var. oleracea PE=3 SV=1
354	437	tr|A0A0D3CGY3|A0A0D3CGY3_BRAOL	169.25	10	5	4	N	80951	Uncharacterized protein OS=Brassica oleracea var. oleracea PE=4 SV=1
354	450	tr|A0A0D3BHU5|A0A0D3BHU5_BRAOL	169.25	18	5	4	N	41917	Malate dehydrogenase OS=Brassica oleracea var. oleracea PE=3 SV=1
554	724	tr|A0A0D3BM52|A0A0D3BM52_BRAOL	168.29	12	3	3	N	53049	Uncharacterized protein OS=Brassica oleracea var. oleracea PE=3 SV=1
322	600	tr|A0A0D3E8X5|A0A0D3E8X5_BRAOL	167.63	20	4	4	N	30263	Chlorophyll a-b binding protein, chloroplastic OS=Brassica oleracea var. oleracea PE=3 SV=1
332	754	tr|A0A0D3E2S9|A0A0D3E2S9_BRAOL	167.28	17	4	4	Y	28941	Uncharacterized protein OS=Brassica oleracea var. oleracea PE=4 SV=1
519	874	tr|A0A0D3DBJ0|A0A0D3DBJ0_BRAOL	166.38	5	4	3	Y	107444	Alpha-1,4 glucan phosphorylase OS=Brassica oleracea var. oleracea PE=3 SV=1
266	365	tr|A0A0D3CL16|A0A0D3CL16_BRAOL	165.94	35	6	6	Y	22977	Uncharacterized protein OS=Brassica oleracea var. oleracea PE=3 SV=1
266	366	tr|A0A0D3BR95|A0A0D3BR95_BRAOL	165.94	35	6	6	Y	22973	Uncharacterized protein OS=Brassica oleracea var. oleracea PE=3 SV=1
313	369	tr|A0A0D3E7Y2|A0A0D3E7Y2_BRAOL	165.62	29	7	7	Y	29848	Uncharacterized protein OS=Brassica oleracea var. oleracea PE=3 SV=1
487	592	tr|A0A191SEZ7|A0A191SEZ7_BRANI	165.61	30	4	4	N	17357	30S ribosomal protein S7, chloroplastic OS=Brassica nigra GN=rps7 PE=3 SV=1
487	593	tr|A0A0H3Y2P9|A0A0H3Y2P9_BRAOC	165.61	30	4	4	N	17357	30S ribosomal protein S7, chloroplastic OS=Brassica oleracea var. capitata GN=rps7 PE=3 SV=1
487	594	tr|A0A0D3DEK0|A0A0D3DEK0_BRAOL	165.61	30	4	4	N	17357	Ribosomal protein S7 OS=Brassica oleracea var. oleracea PE=3 SV=1
375	1317	tr|A0A0D3BV84|A0A0D3BV84_BRAOL	164.55	31	5	5	Y	15651	Uncharacterized protein OS=Brassica oleracea var. oleracea PE=4 SV=1
375	1318	tr|A0A0D3AAH8|A0A0D3AAH8_BRAOL	164.55	31	5	5	Y	15613	Uncharacterized protein OS=Brassica oleracea var. oleracea PE=4 SV=1
375	1319	tr|A0A0D3E556|A0A0D3E556_BRAOL	164.55	31	5	5	Y	15669	Uncharacterized protein OS=Brassica oleracea var. oleracea PE=4 SV=1
414	658	tr|A0A0D3A296|A0A0D3A296_BRAOL	164.35	23	5	1	Y	30195	Uncharacterized protein OS=Brassica oleracea var. oleracea PE=4 SV=1
415	295	tr|A0A0D3A122|A0A0D3A122_BRAOL	163.75	23	9	5	Y	53132	Uncharacterized protein (Fragment) OS=Brassica oleracea var. oleracea PE=3 SV=1
468	694	tr|A0A0D3CPM5|A0A0D3CPM5_BRAOL	163.34	11	3	1	N	53232	Tubulin alpha chain OS=Brassica oleracea var. oleracea GN=TUA6 PE=3 SV=1
468	693	tr|A0A0D3BMD9|A0A0D3BMD9_BRAOL	163.34	12	3	1	N	49541	Tubulin alpha chain OS=Brassica oleracea var. oleracea PE=3 SV=1
565	985	tr|A0A0D3CIV6|A0A0D3CIV6_BRAOL	163.29	9	2	2	N	51922	Uncharacterized protein OS=Brassica oleracea var. oleracea PE=3 SV=1
478	505	tr|A0A0D3BB71|A0A0D3BB71_BRAOL	162.5	11	5	5	N	61988	Acetyltransferase component of pyruvate dehydrogenase complex (Fragment) OS=Brassica oleracea var. oleracea PE=3 SV=1
496	544	tr|A0A0H3XZM8|A0A0H3XZM8_BRAOC	162.23	19	5	5	N	38949	Photosystem II protein D1 OS=Brassica oleracea var. capitata GN=psbA PE=3 SV=1
496	545	tr|A0A191SET3|A0A191SET3_BRANI	162.23	19	5	5	N	38949	Photosystem II protein D1 OS=Brassica nigra GN=psbA PE=3 SV=1
580	424	tr|A0A0D3EGS7|A0A0D3EGS7_BRAOL	162.07	11	5	5	N	56993	Uncharacterized protein OS=Brassica oleracea var. oleracea GN=NDC1 PE=4 SV=1
380	566	tr|A0A0D3BL52|A0A0D3BL52_BRAOL	161.6	11	4	4	N	43568	Uncharacterized protein OS=Brassica oleracea var. oleracea PE=4 SV=1
318	1139	tr|A0A0D3CVT0|A0A0D3CVT0_BRAOL	161.48	17	4	1	Y	25020	Phosphoglycerate kinase OS=Brassica oleracea var. oleracea PE=3 SV=1
659	979	tr|A0A0D3D0S1|A0A0D3D0S1_BRAOL	161.44	16	2	2	N	22858	Uncharacterized protein OS=Brassica oleracea var. oleracea PE=3 SV=1
659	1034	tr|A0A0D3CWK5|A0A0D3CWK5_BRAOL	161.44	14	2	2	N	25855	Uncharacterized protein OS=Brassica oleracea var. oleracea PE=3 SV=1
398	692	tr|A0A0D3BXS5|A0A0D3BXS5_BRAOL	161.32	38	9	9	Y	25807	Uncharacterized protein OS=Brassica oleracea var. oleracea GN=PPL1 PE=4 SV=1
397	480	tr|A0A0D3BZM6|A0A0D3BZM6_BRAOL	161.2	25	5	2	Y	28847	Uncharacterized protein OS=Brassica oleracea var. oleracea PE=3 SV=1
397	481	tr|A0A0D2ZSK7|A0A0D2ZSK7_BRAOL	161.2	25	5	2	Y	28891	Uncharacterized protein OS=Brassica oleracea var. oleracea PE=3 SV=1
327	625	tr|A0A0D3AEU1|A0A0D3AEU1_BRAOL	160.73	6	5	3	N	89566	Uncharacterized protein OS=Brassica oleracea var. oleracea PE=4 SV=1
327	630	tr|A0A0D3BAC2|A0A0D3BAC2_BRAOL	160.73	6	5	3	N	89494	Uncharacterized protein OS=Brassica oleracea var. oleracea PE=4 SV=1
389	429	tr|A0A0D3CS85|A0A0D3CS85_BRAOL	160.66	11	6	2	Y	63879	Pectinesterase OS=Brassica oleracea var. oleracea GN=ATPME2 PE=4 SV=1
368	367	tr|A0A0D3DFZ4|A0A0D3DFZ4_BRAOL	160.21	22	7	7	Y	33743	Uncharacterized protein OS=Brassica oleracea var. oleracea PE=4 SV=1
368	390	tr|A0A0D3A658|A0A0D3A658_BRAOL	160.21	22	7	7	Y	33855	Uncharacterized protein OS=Brassica oleracea var. oleracea PE=4 SV=1
387	513	tr|A0A0D3A5J6|A0A0D3A5J6_BRAOL	159.88	10	5	5	Y	63908	Uncharacterized protein OS=Brassica oleracea var. oleracea PE=3 SV=1
387	521	tr|A0A191SF18|A0A191SF18_BRANI	159.88	21	5	5	Y	30042	50S ribosomal protein L2, chloroplastic OS=Brassica nigra GN=rpl2 PE=3 SV=1
387	522	tr|A0A0H3Y2Q4|A0A0H3Y2Q4_BRAOC	159.88	21	5	5	Y	30042	50S ribosomal protein L2, chloroplastic OS=Brassica oleracea var. capitata GN=rpl2 PE=3 SV=1
507	383	tr|A0A0D3A222|A0A0D3A222_BRAOL	159.28	12	6	6	Y	65396	Uncharacterized protein OS=Brassica oleracea var. oleracea GN=ALDH3I1 PE=4 SV=1
276	609	tr|A0A0D3DFX5|A0A0D3DFX5_BRAOL	157.84	13	4	4	N	33806	Uncharacterized protein OS=Brassica oleracea var. oleracea PE=4 SV=1
376	701	tr|A0A0D3CFP4|A0A0D3CFP4_BRAOL	157.7	12	4	3	Y	48547	Uncharacterized protein OS=Brassica oleracea var. oleracea PE=4 SV=1
323	667	tr|A0A0D3D5Z5|A0A0D3D5Z5_BRAOL	157.24	20	7	4	Y	39569	Uncharacterized protein OS=Brassica oleracea var. oleracea PE=4 SV=1
505	1154	tr|A0A0D3C2I5|A0A0D3C2I5_BRAOL	157.04	17	2	2	N	21360	Superoxide dismutase [Cu-Zn] OS=Brassica oleracea var. oleracea GN=CSD2 PE=3 SV=1
374	1156	tr|A0A0D3DZ20|A0A0D3DZ20_BRAOL	156.89	16	3	3	N	17139	Uncharacterized protein OS=Brassica oleracea var. oleracea PE=3 SV=1
335	590	tr|A0A0D3DPA9|A0A0D3DPA9_BRAOL	156.6	10	5	1	Y	62832	Uncharacterized protein OS=Brassica oleracea var. oleracea PE=3 SV=1
433	1198	tr|A0A0D3DDY2|A0A0D3DDY2_BRAOL	156.51	16	3	3	Y	28036	Uncharacterized protein OS=Brassica oleracea var. oleracea PE=4 SV=1
433	1196	tr|A0A0D3D368|A0A0D3D368_BRAOL	156.51	16	3	3	Y	27888	Uncharacterized protein OS=Brassica oleracea var. oleracea PE=3 SV=1
433	1197	tr|A0A0D3DHY1|A0A0D3DHY1_BRAOL	156.51	16	3	3	Y	28003	Uncharacterized protein OS=Brassica oleracea var. oleracea PE=3 SV=1
412	564	tr|A0A0D2ZRQ0|A0A0D2ZRQ0_BRAOL	155.6	23	4	3	Y	23542	Uncharacterized protein OS=Brassica oleracea var. oleracea PE=4 SV=1
402	330	tr|A0A0D3BZB9|A0A0D3BZB9_BRAOL	155.5	23	7	7	Y	39569	Uncharacterized protein OS=Brassica oleracea var. oleracea PE=4 SV=1
471	516	tr|A0A0D3DF59|A0A0D3DF59_BRAOL	155.43	29	6	3	Y	25249	Uncharacterized protein OS=Brassica oleracea var. oleracea PE=4 SV=1
453	644	tr|J7GP93|J7GP93_BRAOB	155.14	15	4	4	N	40700	S-(hydroxymethyl)glutathione dehydrogenase OS=Brassica oleracea var. botrytis GN=ADH3 PE=2 SV=1
453	645	tr|A0A0D3D8S0|A0A0D3D8S0_BRAOL	155.14	15	4	4	N	40755	S-(hydroxymethyl)glutathione dehydrogenase OS=Brassica oleracea var. oleracea PE=3 SV=1
350	503	tr|A0A0D3CSB9|A0A0D3CSB9_BRAOL	154.79	14	5	5	Y	46752	Uncharacterized protein OS=Brassica oleracea var. oleracea PE=3 SV=1
350	476	tr|A0A0D3BN25|A0A0D3BN25_BRAOL	154.79	14	5	5	Y	46693	Uncharacterized protein OS=Brassica oleracea var. oleracea PE=3 SV=1
350	502	tr|A0A0D3ADT8|A0A0D3ADT8_BRAOL	154.79	14	5	5	Y	46701	Uncharacterized protein OS=Brassica oleracea var. oleracea PE=3 SV=1
350	477	tr|A0A0D3BB70|A0A0D3BB70_BRAOL	154.79	14	5	5	Y	46621	Uncharacterized protein OS=Brassica oleracea var. oleracea PE=3 SV=1
472	474	tr|A0A0D3DHD7|A0A0D3DHD7_BRAOL	154.35	10	4	4	Y	55032	Uncharacterized protein OS=Brassica oleracea var. oleracea GN=VTE1 PE=4 SV=1
492	634	tr|A0A0D3D8Y7|A0A0D3D8Y7_BRAOL	154	17	4	4	Y	37751	Uncharacterized protein OS=Brassica oleracea var. oleracea PE=4 SV=1
347	406	tr|A0A0D3DSV2|A0A0D3DSV2_BRAOL	153.92	21	6	1	N	41810	Uncharacterized protein OS=Brassica oleracea var. oleracea PE=3 SV=1
347	407	tr|A0A0D3BYA4|A0A0D3BYA4_BRAOL	153.92	21	6	1	N	41755	Uncharacterized protein OS=Brassica oleracea var. oleracea PE=3 SV=1
347	409	tr|A0A0D3B5G1|A0A0D3B5G1_BRAOL	153.92	20	6	1	N	44333	Uncharacterized protein OS=Brassica oleracea var. oleracea PE=3 SV=1
244	635	tr|A0A0D3B5D5|A0A0D3B5D5_BRAOL	153.28	38	8	2	Y	31018	Uncharacterized protein OS=Brassica oleracea var. oleracea PE=4 SV=1
351	711	tr|A0A0D3DHJ6|A0A0D3DHJ6_BRAOL	152.43	13	4	1	N	34168	Uncharacterized protein OS=Brassica oleracea var. oleracea PE=3 SV=1
442	684	tr|Q75UU9|Q75UU9_BRAOL	152.25	10	4	4	Y	47204	Thylakoid-bound ascorbate peroxidase OS=Brassica oleracea GN=BO-tbAPX PE=2 SV=1
442	685	tr|A0A0D3D1D8|A0A0D3D1D8_BRAOL	152.25	10	4	4	Y	47289	Uncharacterized protein OS=Brassica oleracea var. oleracea GN=TAPX PE=3 SV=1
445	927	tr|A0A0D3DBS9|A0A0D3DBS9_BRAOL	151.92	13	4	4	Y	28639	Uncharacterized protein OS=Brassica oleracea var. oleracea PE=4 SV=1
561	588	tr|A0A0D3DNG2|A0A0D3DNG2_BRAOL	151.76	12	4	4	N	50519	Uncharacterized protein OS=Brassica oleracea var. oleracea PE=3 SV=1
329	712	tr|A0A0D3B5V1|A0A0D3B5V1_BRAOL	151.06	9	4	3	Y	49498	Uncharacterized protein OS=Brassica oleracea var. oleracea PE=4 SV=1
440	663	tr|A0A0D3E2H1|A0A0D3E2H1_BRAOL	150.71	9	4	4	Y	80053	Uncharacterized protein OS=Brassica oleracea var. oleracea PE=4 SV=1
573	1106	tr|A0A0D3CJL5|A0A0D3CJL5_BRAOL	150.71	17	3	3	Y	27198	Uncharacterized protein OS=Brassica oleracea var. oleracea PE=4 SV=1
702	982	tr|A0A0D3EHU5|A0A0D3EHU5_BRAOL	150.24	11	3	1	Y	72312	Uncharacterized protein OS=Brassica oleracea var. oleracea GN=SIR PE=4 SV=1
423	622	tr|A0A0D3DD88|A0A0D3DD88_BRAOL	149.35	5	3	3	N	101291	Uncharacterized protein OS=Brassica oleracea var. oleracea PE=4 SV=1
592	638	tr|A0A0D3BP67|A0A0D3BP67_BRAOL	149.23	3	3	3	N	138584	Uncharacterized protein OS=Brassica oleracea var. oleracea PE=3 SV=1
592	696	tr|A0A0D3C5P3|A0A0D3C5P3_BRAOL	149.23	14	3	3	N	30776	Uncharacterized protein OS=Brassica oleracea var. oleracea PE=3 SV=1
592	695	tr|A0A0D3B6A6|A0A0D3B6A6_BRAOL	149.23	14	3	3	N	30382	Uncharacterized protein OS=Brassica oleracea var. oleracea PE=3 SV=1
450	562	tr|A0A0D3DIP9|A0A0D3DIP9_BRAOL	149.12	12	7	2	N	47005	Uncharacterized protein OS=Brassica oleracea var. oleracea PE=4 SV=1
319	689	tr|A0A0D3CB45|A0A0D3CB45_BRAOL	148.93	29	7	1	Y	35789	Uncharacterized protein OS=Brassica oleracea var. oleracea PE=4 SV=1
438	845	tr|A0A0D3A7Q2|A0A0D3A7Q2_BRAOL	148.69	15	4	4	Y	40878	Uncharacterized protein OS=Brassica oleracea var. oleracea PE=3 SV=1
534	793	tr|A0A0D3C7R8|A0A0D3C7R8_BRAOL	148.15	12	3	3	N	35610	Peroxidase OS=Brassica oleracea var. oleracea PE=3 SV=1
466	531	tr|A0A0D3A427|A0A0D3A427_BRAOL	147.94	24	7	5	Y	33714	Uncharacterized protein OS=Brassica oleracea var. oleracea GN=DEG5 PE=4 SV=1
270	794	tr|A0A0D3AG72|A0A0D3AG72_BRAOL	147.55	25	4	1	Y	22085	Carbonic anhydrase OS=Brassica oleracea var. oleracea PE=3 SV=1
377	773	tr|A0A0D3C0C3|A0A0D3C0C3_BRAOL	146.75	22	4	4	N	21758	Uncharacterized protein OS=Brassica oleracea var. oleracea GN=RPL27 PE=3 SV=1
400	461	tr|A0A0D3ALZ9|A0A0D3ALZ9_BRAOL	146.58	10	5	5	N	61432	Uncharacterized protein OS=Brassica oleracea var. oleracea PE=3 SV=1
344	764	tr|A0A0D2ZSR9|A0A0D2ZSR9_BRAOL	146.31	16	3	1	Y	36716	Uncharacterized protein OS=Brassica oleracea var. oleracea PE=4 SV=1
521	703	tr|A0A0D3E225|A0A0D3E225_BRAOL	145.92	11	3	3	N	50280	Uncharacterized protein OS=Brassica oleracea var. oleracea PE=3 SV=1
484	649	tr|A0A0D3E032|A0A0D3E032_BRAOL	145.52	4	4	4	Y	166660	Uncharacterized protein OS=Brassica oleracea var. oleracea GN=TOC159 PE=4 SV=1
362	487	tr|A0A0D3D1J9|A0A0D3D1J9_BRAOL	144.89	18	6	3	Y	33555	Uncharacterized protein (Fragment) OS=Brassica oleracea var. oleracea PE=3 SV=1
362	524	tr|A0A0D3CW05|A0A0D3CW05_BRAOL	142.59	20	6	3	Y	29184	Uncharacterized protein OS=Brassica oleracea var. oleracea PE=3 SV=1
273	605	tr|A0A0D3CR10|A0A0D3CR10_BRAOL	144.68	14	7	1	Y	51130	Uncharacterized protein OS=Brassica oleracea var. oleracea PE=3 SV=1
446	849	tr|A0A0D3AI15|A0A0D3AI15_BRAOL	144.63	14	4	4	Y	23228	Uncharacterized protein OS=Brassica oleracea var. oleracea PE=4 SV=1
411	482	tr|A0A0D3A4A6|A0A0D3A4A6_BRAOL	144.37	8	4	4	N	65434	Uncharacterized protein OS=Brassica oleracea var. oleracea PE=4 SV=1
413	1066	tr|A0A0D3ADG3|A0A0D3ADG3_BRAOL	144.28	14	2	2	N	30278	Uncharacterized protein OS=Brassica oleracea var. oleracea PE=3 SV=1
399	867	tr|A0A0D3B879|A0A0D3B879_BRAOL	144.08	12	3	3	Y	35597	Uncharacterized protein OS=Brassica oleracea var. oleracea GN=PGRL1B PE=4 SV=1
684	988	tr|A0A0D3BAL2|A0A0D3BAL2_BRAOL	143.57	9	3	1	Y	71976	Uncharacterized protein OS=Brassica oleracea var. oleracea PE=4 SV=1
480	769	tr|A0A0D3DRR0|A0A0D3DRR0_BRAOL	143.11	24	4	4	Y	16901	Uncharacterized protein OS=Brassica oleracea var. oleracea PE=4 SV=1
480	770	tr|A0A0D3DDR1|A0A0D3DDR1_BRAOL	143.11	24	4	4	Y	16843	Uncharacterized protein OS=Brassica oleracea var. oleracea PE=4 SV=1
660	687	tr|A0A0D3D0B2|A0A0D3D0B2_BRAOL	142.85	25	3	3	N	23256	Uncharacterized protein OS=Brassica oleracea var. oleracea PE=4 SV=1
503	900	tr|A0A0D3DCB7|A0A0D3DCB7_BRAOL	142.14	8	3	3	Y	48957	Uncharacterized protein OS=Brassica oleracea var. oleracea PE=4 SV=1
394	797	tr|A0A0D3BDI6|A0A0D3BDI6_BRAOL	142.02	11	3	3	N	34120	Xyloglucan endotransglucosylase/hydrolase OS=Brassica oleracea var. oleracea GN=EXGT-A1 PE=3 SV=1
394	798	Q6YDN9|XTH_BRAOB	142.02	11	3	3	N	34105	Xyloglucan endotransglucosylase/hydrolase OS=Brassica oleracea var. botrytis GN=XET16A PE=1 SV=1
538	1310	tr|A0A0D3CLT2|A0A0D3CLT2_BRAOL	141.79	17	2	2	N	24161	Uncharacterized protein OS=Brassica oleracea var. oleracea PE=4 SV=1
619	935	tr|A0A0D3DHY7|A0A0D3DHY7_BRAOL	140.74	10	3	3	Y	53848	Aldehyde dehydrogenase OS=Brassica oleracea var. oleracea PE=3 SV=1
482	1021	tr|A0A0D3DGP5|A0A0D3DGP5_BRAOL	140.57	10	2	2	N	38534	Uncharacterized protein OS=Brassica oleracea var. oleracea PE=4 SV=1
488	1168	tr|A0A0D3D0R1|A0A0D3D0R1_BRAOL	140.03	18	3	3	Y	17622	Uncharacterized protein OS=Brassica oleracea var. oleracea GN=NDH-O PE=4 SV=1
610	931	tr|A0A0D3C1P0|A0A0D3C1P0_BRAOL	139.66	11	4	4	Y	54469	Uncharacterized protein OS=Brassica oleracea var. oleracea PE=3 SV=1
506	882	tr|A0A0D3BAF4|A0A0D3BAF4_BRAOL	139.59	7	3	3	Y	80213	Uncharacterized protein OS=Brassica oleracea var. oleracea PE=4 SV=1
506	990	tr|A0A0D3AEY7|A0A0D3AEY7_BRAOL	135.22	16	3	3	Y	34319	60S acidic ribosomal protein P0 OS=Brassica oleracea var. oleracea PE=3 SV=1
506	991	tr|A0A0D3CLR0|A0A0D3CLR0_BRAOL	135.22	16	3	3	Y	34333	60S acidic ribosomal protein P0 OS=Brassica oleracea var. oleracea PE=3 SV=1
518	875	tr|A0A0D3D8S6|A0A0D3D8S6_BRAOL	139.44	11	3	3	N	44914	Uncharacterized protein OS=Brassica oleracea var. oleracea PE=4 SV=1
371	688	tr|A0A0D3DWQ3|A0A0D3DWQ3_BRAOL	139.35	24	6	1	Y	35520	Uncharacterized protein OS=Brassica oleracea var. oleracea PE=4 SV=1
479	589	tr|A0A0D3BUR7|A0A0D3BUR7_BRAOL	139.18	23	4	3	Y	23513	Uncharacterized protein OS=Brassica oleracea var. oleracea PE=4 SV=1
686	959	tr|A0A0D3B045|A0A0D3B045_BRAOL	138.84	3	2	2	N	107711	Uncharacterized protein OS=Brassica oleracea var. oleracea PE=4 SV=1
325	673	tr|A0A0D3D059|A0A0D3D059_BRAOL	138.31	21	5	1	Y	21565	Uncharacterized protein OS=Brassica oleracea var. oleracea PE=3 SV=1
520	681	tr|A0A0D3BZA6|A0A0D3BZA6_BRAOL	137.85	14	3	3	N	32597	Uncharacterized protein OS=Brassica oleracea var. oleracea PE=4 SV=1
429	853	tr|A0A0D3AN05|A0A0D3AN05_BRAOL	137.59	8	7	1	Y	103231	Lipoxygenase OS=Brassica oleracea var. oleracea PE=3 SV=1
499	983	tr|A0A0D3CNR6|A0A0D3CNR6_BRAOL	137.55	7	3	2	Y	81061	Beta-galactosidase OS=Brassica oleracea var. oleracea GN=BGAL5 PE=3 SV=1
336	980	tr|A0A0D3BYY1|A0A0D3BYY1_BRAOL	137.53	11	3	3	Y	42932	Uncharacterized protein OS=Brassica oleracea var. oleracea GN=PTAC5 PE=4 SV=1
504	653	tr|A0A0D3D1Q4|A0A0D3D1Q4_BRAOL	136.98	20	4	4	Y	25564	Uncharacterized protein OS=Brassica oleracea var. oleracea PE=3 SV=1
504	654	tr|A0A0D3CVW9|A0A0D3CVW9_BRAOL	136.98	20	4	4	Y	25494	Uncharacterized protein OS=Brassica oleracea var. oleracea PE=3 SV=1
435	614	tr|A0A0D3BKN7|A0A0D3BKN7_BRAOL	136.05	18	6	2	Y	50055	Tubulin beta chain OS=Brassica oleracea var. oleracea PE=3 SV=1
435	597	tr|A0A0D3A4N8|A0A0D3A4N8_BRAOL	136.05	16	6	2	Y	54170	Tubulin beta chain (Fragment) OS=Brassica oleracea var. oleracea PE=3 SV=1
569	758	tr|Q39386|Q39386_BRAOL	135.22	26	3	2	N	22439	Pollen coat protein OS=Brassica oleracea PE=2 SV=1
630	1050	tr|A0A0D3C398|A0A0D3C398_BRAOL	135.19	14	3	1	Y	38483	Uncharacterized protein OS=Brassica oleracea var. oleracea PE=4 SV=1
330	742	tr|C6L7Z2|C6L7Z2_BRAOC	134.78	41	5	5	Y	13778	50S ribosomal protein L16, chloroplastic (Fragment) OS=Brassica oleracea var. capitata PE=3 SV=1
330	743	tr|A0A0H3Y2K1|A0A0H3Y2K1_BRAOC	134.78	38	5	5	Y	15080	50S ribosomal protein L16, chloroplastic OS=Brassica oleracea var. capitata GN=rpl16 PE=3 SV=1
330	744	tr|A0A191SEZ6|A0A191SEZ6_BRANI	134.78	36	5	5	Y	15557	50S ribosomal protein L16, chloroplastic OS=Brassica nigra GN=rpl16 PE=3 SV=1
436	570	tr|A0A0D3EG04|A0A0D3EG04_BRAOL	133.56	17	6	2	Y	54853	Tubulin beta chain (Fragment) OS=Brassica oleracea var. oleracea GN=TUB6 PE=3 SV=1
436	618	tr|F8U7Z8|F8U7Z8_BRAOB	130.39	14	5	1	Y	50287	Tubulin beta chain OS=Brassica oleracea var. botrytis GN=TUB6 PE=2 SV=1
305	391	tr|A0A0D3E956|A0A0D3E956_BRAOL	133.4	24	7	3	Y	25860	Uncharacterized protein OS=Brassica oleracea var. oleracea PE=3 SV=1
305	392	tr|A0A0D3B844|A0A0D3B844_BRAOL	133.4	24	7	3	Y	25809	Uncharacterized protein OS=Brassica oleracea var. oleracea PE=3 SV=1
583	999	tr|A0A0D3D9G0|A0A0D3D9G0_BRAOL	133.28	13	5	5	Y	49724	Uncharacterized protein OS=Brassica oleracea var. oleracea PE=3 SV=1
359	672	tr|A0A0D3CX29|A0A0D3CX29_BRAOL	132.6	22	5	1	Y	21622	Uncharacterized protein OS=Brassica oleracea var. oleracea PE=3 SV=1
474	1464	tr|A0A0D3BFI3|A0A0D3BFI3_BRAOL	131.66	11	2	1	Y	42501	Uncharacterized protein OS=Brassica oleracea var. oleracea PE=4 SV=1
509	601	tr|A0A0D3AYT9|A0A0D3AYT9_BRAOL	131.66	20	4	1	N	28285	Uncharacterized protein OS=Brassica oleracea var. oleracea PE=4 SV=1
527	1175	tr|A0A0D3CTF1|A0A0D3CTF1_BRAOL	131.33	8	2	2	N	45616	Uncharacterized protein OS=Brassica oleracea var. oleracea GN=ATBG_PPAP PE=3 SV=1
596	908	tr|A0A0D3BL44|A0A0D3BL44_BRAOL	131.29	10	3	3	Y	49977	Uncharacterized protein OS=Brassica oleracea var. oleracea PE=4 SV=1
596	911	tr|A0A0D3BL41|A0A0D3BL41_BRAOL	131.29	12	3	3	Y	42047	Uncharacterized protein OS=Brassica oleracea var. oleracea PE=4 SV=1
491	506	tr|A0A0D3D8H2|A0A0D3D8H2_BRAOL	130.62	23	5	2	N	27833	Uncharacterized protein OS=Brassica oleracea var. oleracea PE=4 SV=1
772	933	tr|A0A0D3CLT0|A0A0D3CLT0_BRAOL	130.33	16	2	1	N	31183	Chlorophyll a-b binding protein, chloroplastic OS=Brassica oleracea var. oleracea GN=LHCB4.2 PE=3 SV=1
457	527	tr|A0A0D3EB81|A0A0D3EB81_BRAOL	130.26	4	4	4	N	122053	Uncharacterized protein OS=Brassica oleracea var. oleracea PE=4 SV=1
457	565	tr|A0A0D3AM14|A0A0D3AM14_BRAOL	130.26	3	4	4	N	174322	Uncharacterized protein OS=Brassica oleracea var. oleracea PE=4 SV=1
457	539	tr|A0A0D3B3E5|A0A0D3B3E5_BRAOL	130.26	8	4	4	N	55713	Uncharacterized protein (Fragment) OS=Brassica oleracea var. oleracea PE=4 SV=1
345	643	tr|A0A0D3A6Y4|A0A0D3A6Y4_BRAOL	129.76	30	5	1	Y	20509	Uncharacterized protein OS=Brassica oleracea var. oleracea PE=4 SV=1
501	606	tr|A0A0D3BYR6|A0A0D3BYR6_BRAOL	129.31	17	7	7	Y	60412	Uncharacterized protein OS=Brassica oleracea var. oleracea PE=4 SV=1
125	1065	tr|A0A0D3DYI1|A0A0D3DYI1_BRAOL	129.2	12	6	1	Y	20684	Uncharacterized protein OS=Brassica oleracea var. oleracea GN=ATPA PE=4 SV=1
593	781	tr|A0A0D3BDH4|A0A0D3BDH4_BRAOL	129.06	4	4	3	Y	156461	Uncharacterized protein OS=Brassica oleracea var. oleracea PE=4 SV=1
593	780	tr|A0A0D3D4E9|A0A0D3D4E9_BRAOL	129.06	6	4	3	Y	107658	Aconitate hydratase OS=Brassica oleracea var. oleracea PE=3 SV=1
365	749	tr|A0A0D2ZSK2|A0A0D2ZSK2_BRAOL	128.92	24	4	4	N	20608	Uncharacterized protein OS=Brassica oleracea var. oleracea PE=3 SV=1
365	750	tr|A0A0D3EFH4|A0A0D3EFH4_BRAOL	128.92	24	4	4	N	20707	Uncharacterized protein OS=Brassica oleracea var. oleracea PE=3 SV=1
365	751	tr|A0A0D3E5C1|A0A0D3E5C1_BRAOL	128.92	24	4	4	N	20650	Uncharacterized protein OS=Brassica oleracea var. oleracea PE=3 SV=1
365	752	tr|A0A0D3DR23|A0A0D3DR23_BRAOL	128.92	24	4	4	N	20575	Uncharacterized protein OS=Brassica oleracea var. oleracea PE=3 SV=1
365	753	tr|A0A0D3APM3|A0A0D3APM3_BRAOL	128.92	24	4	4	N	20593	Uncharacterized protein OS=Brassica oleracea var. oleracea PE=3 SV=1
464	760	tr|A0A0D3AA76|A0A0D3AA76_BRAOL	128.86	13	3	3	Y	42920	Pyruvate dehydrogenase E1 component subunit alpha OS=Brassica oleracea var. oleracea PE=4 SV=1
645	865	tr|A0A0D3B5I8|A0A0D3B5I8_BRAOL	128.73	5	3	2	N	85479	Uncharacterized protein OS=Brassica oleracea var. oleracea PE=3 SV=1
645	866	tr|C0LLV4|C0LLV4_BRAOL	128.73	5	3	2	N	85442	Chloroplast carboxyltransferase alpha subunit isoform 1 OS=Brassica oleracea GN=accA1 PE=3 SV=1
645	856	tr|C0LLV5|C0LLV5_BRAOL	128.73	5	3	2	N	85313	Chloroplast carboxyltransferase alpha subunit isoform 2 OS=Brassica oleracea GN=accA2 PE=3 SV=1
645	857	tr|A0A0D3BR07|A0A0D3BR07_BRAOL	128.73	5	3	2	N	85551	Uncharacterized protein OS=Brassica oleracea var. oleracea PE=3 SV=1
579	1028	tr|A0A0D3B207|A0A0D3B207_BRAOL	128.6	19	4	4	Y	26196	Uncharacterized protein OS=Brassica oleracea var. oleracea PE=4 SV=1
339	719	tr|A0A0D3E317|A0A0D3E317_BRAOL	128.55	20	5	3	Y	18411	Peptidyl-prolyl cis-trans isomerase OS=Brassica oleracea var. oleracea GN=ROC3 PE=3 SV=1
614	1202	tr|A0A0D3AWL1|A0A0D3AWL1_BRAOL	128.25	3	2	1	Y	108371	Alpha-1,4 glucan phosphorylase OS=Brassica oleracea var. oleracea PE=3 SV=1
550	639	tr|A0A0D3A220|A0A0D3A220_BRAOL	128.04	6	4	4	N	92325	Uncharacterized protein OS=Brassica oleracea var. oleracea GN=FUC95A PE=4 SV=1
621	1578	tr|A0A0D3BW80|A0A0D3BW80_BRAOL	126.72	4	1	1	N	70004	Uncharacterized protein OS=Brassica oleracea var. oleracea PE=4 SV=1
712	1841	tr|Q43407|Q43407_BRAOL	125.68	14	2	1	Y	31157	Aspartic protease (Fragment) OS=Brassica oleracea PE=2 SV=1
396	631	tr|A0A0D3BQK6|A0A0D3BQK6_BRAOL	125.09	16	4	4	Y	26918	Uncharacterized protein OS=Brassica oleracea var. oleracea GN=PPL2 PE=4 SV=1
463	525	tr|A0A0D3B940|A0A0D3B940_BRAOL	125.07	19	5	5	N	28359	Uncharacterized protein OS=Brassica oleracea var. oleracea PE=3 SV=1
463	526	tr|A0A0D3DZP9|A0A0D3DZP9_BRAOL	125.07	19	5	5	N	28370	Uncharacterized protein OS=Brassica oleracea var. oleracea PE=3 SV=1
495	1177	tr|A0A0D3C7C1|A0A0D3C7C1_BRAOL	124.58	8	2	2	N	44411	Uncharacterized protein OS=Brassica oleracea var. oleracea PE=4 SV=1
434	641	tr|A0A0D3B0D5|A0A0D3B0D5_BRAOL	124.46	5	3	1	N	72780	Uncharacterized protein OS=Brassica oleracea var. oleracea PE=3 SV=1
477	975	tr|A0A0D3EFD2|A0A0D3EFD2_BRAOL	124.41	17	5	4	Y	36269	Uncharacterized protein OS=Brassica oleracea var. oleracea PE=4 SV=1
631	1108	tr|A0A0D3DLR0|A0A0D3DLR0_BRAOL	124.39	12	3	3	Y	44528	Obg-like ATPase 1 OS=Brassica oleracea var. oleracea PE=3 SV=1
581	556	tr|A0A0D3ABJ3|A0A0D3ABJ3_BRAOL	124.37	8	4	4	N	66008	Uncharacterized protein OS=Brassica oleracea var. oleracea PE=4 SV=1
708	1243	tr|A0A0D3E3H6|A0A0D3E3H6_BRAOL	124.25	6	2	2	Y	55439	Uncharacterized protein OS=Brassica oleracea var. oleracea PE=4 SV=1
708	1409	tr|A0A0D3D2L9|A0A0D3D2L9_BRAOL	124.25	6	2	2	Y	54685	Uncharacterized protein OS=Brassica oleracea var. oleracea PE=4 SV=1
497	610	tr|A0A0D3C630|A0A0D3C630_BRAOL	124.12	21	4	4	Y	22910	Uncharacterized protein OS=Brassica oleracea var. oleracea PE=4 SV=1
421	700	tr|A0A0D3DWB1|A0A0D3DWB1_BRAOL	124.02	10	3	3	Y	33189	Uncharacterized protein OS=Brassica oleracea var. oleracea GN=PSB29 PE=3 SV=1
761	1015	tr|A0A0D3BQ13|A0A0D3BQ13_BRAOL	123.84	7	2	1	N	56114	Pectinesterase OS=Brassica oleracea var. oleracea PE=4 SV=1
795	957	tr|A0A0D3DBA2|A0A0D3DBA2_BRAOL	123.66	10	2	2	N	33770	Eukaryotic translation initiation factor 3 subunit I OS=Brassica oleracea var. oleracea PE=3 SV=1
795	1041	tr|A0A0D3AW77|A0A0D3AW77_BRAOL	123.66	5	2	2	N	72174	Eukaryotic translation initiation factor 3 subunit I OS=Brassica oleracea var. oleracea PE=3 SV=1
605	2003	tr|A0A0D3AX62|A0A0D3AX62_BRAOL	123.6	20	2	2	Y	15427	40S ribosomal protein S24 OS=Brassica oleracea var. oleracea PE=3 SV=1
605	2005	tr|A0A0D3CMQ8|A0A0D3CMQ8_BRAOL	123.6	20	2	2	Y	15411	40S ribosomal protein S24 OS=Brassica oleracea var. oleracea PE=3 SV=1
677	1149	tr|A0A0D3DKC4|A0A0D3DKC4_BRAOL	123.35	20	5	5	Y	36841	Uncharacterized protein OS=Brassica oleracea var. oleracea PE=3 SV=1
[truncated: 684 more rows]

## Sheet: RawDataProtein list_SI-SC
Veloce (SI:SC)_Total leaves sample_Protein list
Protein ID	Accession	-10lgP	Coverage (%)	#Peptides	#Unique	PTM	Avg. Mass	Description
1	tr|A0A0H3XYL7|A0A0H3XYL7_BRAOC	237.87	76	135	11	Y	52956	Ribulose bisphosphate carboxylase large chain OS=Brassica oleracea var. capitata GN=rbcL PE=3 SV=1
2	P48686|RBL_BRAOL	237.87	76	135	11	Y	52956	Ribulose bisphosphate carboxylase large chain OS=Brassica oleracea GN=rbcL PE=3 SV=1
16	tr|A0A191SEW5|A0A191SEW5_BRANI	223.85	72	109	3	Y	52952	Ribulose bisphosphate carboxylase large chain OS=Brassica nigra GN=rbcL PE=3 SV=1
22	tr|K4FZS3|K4FZS3_BRAOL	207.76	68	78	1	Y	42319	Ribulose bisphosphate carboxylase large chain (Fragment) OS=Brassica oleracea GN=rbcL PE=3 SV=1
5	tr|A0A0D3B5W7|A0A0D3B5W7_BRAOL	206.37	82	65	9	Y	51900	Uncharacterized protein OS=Brassica oleracea var. oleracea PE=4 SV=1
6	tr|X2C5E1|X2C5E1_BRAOL	206.37	82	65	9	Y	51900	Chloroplast ribulose-1,5-bisphosphate carboxylase/oxygenase activase protein OS=Brassica oleracea PE=2 SV=1
8	tr|A0A0D3BQG5|A0A0D3BQG5_BRAOL	200.73	72	57	5	Y	51294	Uncharacterized protein OS=Brassica oleracea var. oleracea PE=4 SV=1
10	tr|A0A0D3C580|A0A0D3C580_BRAOL	200.67	76	55	16	Y	48111	Uncharacterized protein OS=Brassica oleracea var. oleracea PE=4 SV=1
13	tr|A0A0H3Y304|A0A0H3Y304_BRAOC	196.51	81	51	12	Y	53748	ATP synthase subunit beta, chloroplastic OS=Brassica oleracea var. capitata GN=atpB PE=3 SV=1
75	tr|A0A0D2ZQG6|A0A0D2ZQG6_BRAOL	195.52	59	63	1	Y	42680	Uncharacterized protein OS=Brassica oleracea var. oleracea PE=4 SV=1
17	tr|A0A0D3B420|A0A0D3B420_BRAOL	191.25	52	50	18	Y	103178	Uncharacterized protein OS=Brassica oleracea var. oleracea GN=CLPC PE=3 SV=1
4	tr|A0A0D3BB01|A0A0D3BB01_BRAOL	190.9	75	41	5	Y	50255	Phosphoglycerate kinase OS=Brassica oleracea var. oleracea GN=PGK1 PE=3 SV=1
11	tr|A0A0D3CKS7|A0A0D3CKS7_BRAOL	188.44	43	39	5	Y	88054	Phosphoglycerate kinase OS=Brassica oleracea var. oleracea PE=3 SV=1
9	tr|A0A0D3AE60|A0A0D3AE60_BRAOL	187.45	75	38	2	Y	50135	Phosphoglycerate kinase OS=Brassica oleracea var. oleracea PE=3 SV=1
15	tr|A0A191SEV9|A0A191SEV9_BRANI	185.61	70	40	1	Y	53816	ATP synthase subunit beta, chloroplastic OS=Brassica nigra GN=atpB PE=3 SV=1
52	tr|A0A0D3CND4|A0A0D3CND4_BRAOL	184.13	60	38	30	Y	37215	Carbonic anhydrase OS=Brassica oleracea var. oleracea PE=3 SV=1
19	tr|A0A0D3DKD8|A0A0D3DKD8_BRAOL	182.54	63	37	29	Y	47548	Glyceraldehyde-3-phosphate dehydrogenase OS=Brassica oleracea var. oleracea GN=GAPB PE=3 SV=1
20	tr|A0A0D3BJQ6|A0A0D3BJQ6_BRAOL	178.85	63	37	5	Y	57292	Serine hydroxymethyltransferase OS=Brassica oleracea var. oleracea PE=3 SV=1
44	tr|A0A0D3BN92|A0A0D3BN92_BRAOL	178.78	65	39	6	Y	63742	Uncharacterized protein OS=Brassica oleracea var. oleracea PE=3 SV=1
28	tr|A0A0D3A152|A0A0D3A152_BRAOL	178.08	69	38	5	Y	57261	Serine hydroxymethyltransferase OS=Brassica oleracea var. oleracea PE=3 SV=1
31	tr|A0A0D3DR12|A0A0D3DR12_BRAOL	176.87	70	36	7	Y	52875	Uncharacterized protein OS=Brassica oleracea var. oleracea PE=4 SV=1
58	tr|A0A0D3DFV0|A0A0D3DFV0_BRAOL	176.87	58	44	1	Y	75723	Uncharacterized protein OS=Brassica oleracea var. oleracea PE=3 SV=1
86	tr|A0A0D3BJB3|A0A0D3BJB3_BRAOL	175.96	58	35	5	Y	42975	Fructose-bisphosphate aldolase OS=Brassica oleracea var. oleracea PE=3 SV=1
61	tr|A0A0D3DMN8|A0A0D3DMN8_BRAOL	175.67	54	43	2	Y	80202	Uncharacterized protein (Fragment) OS=Brassica oleracea var. oleracea PE=3 SV=1
33	tr|A0A0D3CCN9|A0A0D3CCN9_BRAOL	174.86	70	36	7	Y	53091	Uncharacterized protein OS=Brassica oleracea var. oleracea PE=4 SV=1
87	tr|A0A0D3DIE9|A0A0D3DIE9_BRAOL	173.97	58	34	2	Y	43064	Fructose-bisphosphate aldolase OS=Brassica oleracea var. oleracea PE=3 SV=1
18	tr|A0A0D3BWL2|A0A0D3BWL2_BRAOL	173.28	45	32	9	Y	79257	Uncharacterized protein OS=Brassica oleracea var. oleracea PE=4 SV=1
25	tr|A0A0D3DUP5|A0A0D3DUP5_BRAOL	173.15	48	32	9	Y	79627	Uncharacterized protein OS=Brassica oleracea var. oleracea PE=4 SV=1
91	tr|A0A0D3A0U9|A0A0D3A0U9_BRAOL	172.73	58	34	2	Y	42962	Fructose-bisphosphate aldolase OS=Brassica oleracea var. oleracea PE=3 SV=1
39	tr|A0A0D3A4L7|A0A0D3A4L7_BRAOL	172.7	38	32	6	Y	79401	Elongation factor Tu OS=Brassica oleracea var. oleracea PE=3 SV=1
55	tr|A0A0D3CSF1|A0A0D3CSF1_BRAOL	172.6	54	34	2	Y	63902	Uncharacterized protein OS=Brassica oleracea var. oleracea PE=3 SV=1
21	tr|C9EH44|C9EH44_BRAOL	172.31	66	31	1	Y	56690	Catalase OS=Brassica oleracea PE=2 SV=1
26	tr|A0A0D3A9B7|A0A0D3A9B7_BRAOL	172.04	36	34	2	Y	102871	Uncharacterized protein OS=Brassica oleracea var. oleracea PE=3 SV=1
69	tr|A0A0D3A5X5|A0A0D3A5X5_BRAOL	170.99	50	42	8	Y	76037	Uncharacterized protein OS=Brassica oleracea var. oleracea PE=3 SV=1
34	tr|A0A0D3B7B3|A0A0D3B7B3_BRAOL	170.83	70	33	5	Y	57343	Uncharacterized protein OS=Brassica oleracea var. oleracea PE=3 SV=1
32	tr|A0A0D3CYR2|A0A0D3CYR2_BRAOL	170.67	47	31	30	Y	75314	Uncharacterized protein OS=Brassica oleracea var. oleracea GN=FTSH1 PE=3 SV=1
63	tr|A0A0D3C8Q5|A0A0D3C8Q5_BRAOL	170.55	66	30	30	Y	42428	Uncharacterized protein OS=Brassica oleracea var. oleracea PE=4 SV=1
92	tr|A0A0D3BZ71|A0A0D3BZ71_BRAOL	170.4	47	31	3	Y	53757	Glutamine synthetase (Fragment) OS=Brassica oleracea var. oleracea PE=3 SV=1
29	tr|A0A0D3C2G7|A0A0D3C2G7_BRAOL	170.21	38	32	4	Y	102567	Uncharacterized protein (Fragment) OS=Brassica oleracea var. oleracea PE=3 SV=1
23	tr|A0A0D3BL76|A0A0D3BL76_BRAOL	170.04	65	30	3	Y	56896	Catalase OS=Brassica oleracea var. oleracea PE=3 SV=1
154	tr|A0A0D3E2N9|A0A0D3E2N9_BRAOL	169.22	62	28	1	Y	35189	Uncharacterized protein OS=Brassica oleracea var. oleracea PE=4 SV=1
155	tr|A0A0D3AYU0|A0A0D3AYU0_BRAOL	169.22	62	28	1	Y	35185	Uncharacterized protein OS=Brassica oleracea var. oleracea PE=4 SV=1
35	tr|A0A0D3D7T0|A0A0D3D7T0_BRAOL	168.77	39	32	18	Y	112412	Catalase OS=Brassica oleracea var. oleracea PE=3 SV=1
40	tr|A0A0D3D906|A0A0D3D906_BRAOL	168.74	56	29	3	Y	51540	Elongation factor Tu OS=Brassica oleracea var. oleracea PE=3 SV=1
50	tr|A0A0D3B0C3|A0A0D3B0C3_BRAOL	168.55	49	29	26	Y	59533	ATP synthase subunit beta OS=Brassica oleracea var. oleracea PE=3 SV=1
46	tr|A0A0D3DXN8|A0A0D3DXN8_BRAOL	168.53	60	29	2	Y	42583	Glyceraldehyde-3-phosphate dehydrogenase OS=Brassica oleracea var. oleracea PE=3 SV=1
45	tr|A0A0D3C9I2|A0A0D3C9I2_BRAOL	168.2	60	29	2	Y	42692	Glyceraldehyde-3-phosphate dehydrogenase OS=Brassica oleracea var. oleracea PE=3 SV=1
109	tr|A0A0D3DL12|A0A0D3DL12_BRAOL	167.66	49	30	2	Y	47387	Glutamine synthetase OS=Brassica oleracea var. oleracea PE=3 SV=1
78	tr|A0A0D3CTI0|A0A0D3CTI0_BRAOL	167.34	77	26	2	Y	38425	Fructose-bisphosphate aldolase OS=Brassica oleracea var. oleracea PE=3 SV=1
51	tr|A0A0D3CK91|A0A0D3CK91_BRAOL	167.13	74	29	1	Y	40734	Uncharacterized protein OS=Brassica oleracea var. oleracea PE=4 SV=1
38	tr|A0A0D3EIB5|A0A0D3EIB5_BRAOL	166.73	43	28	1	Y	70844	Uncharacterized protein OS=Brassica oleracea var. oleracea PE=3 SV=1
76	tr|A0A0D3BYD7|A0A0D3BYD7_BRAOL	165.64	74	25	2	Y	38491	Fructose-bisphosphate aldolase OS=Brassica oleracea var. oleracea PE=3 SV=1
64	tr|A6XG32|A6XG32_BRAOA	165.33	45	28	3	Y	62707	Myrosinase OS=Brassica oleracea var. alboglabra PE=2 SV=1
57	tr|A0A0D3E2R1|A0A0D3E2R1_BRAOL	165.18	68	33	29	Y	40674	Ferredoxin--NADP reductase OS=Brassica oleracea var. oleracea PE=3 SV=1
53	tr|A0A0D3ADP1|A0A0D3ADP1_BRAOL	165.17	74	28	1	Y	40390	Uncharacterized protein OS=Brassica oleracea var. oleracea PE=4 SV=1
30	tr|A0A0D3C9T6|A0A0D3C9T6_BRAOL	163.98	71	24	3	Y	36969	Glyceraldehyde-3-phosphate dehydrogenase OS=Brassica oleracea var. oleracea PE=3 SV=1
82	tr|A0A0D3CDK7|A0A0D3CDK7_BRAOL	163.2	63	29	3	Y	44383	Phosphoribulokinase OS=Brassica oleracea var. oleracea PE=3 SV=1
56	tr|A0A0D3BTC0|A0A0D3BTC0_BRAOL	162.44	40	25	13	Y	78118	Uncharacterized protein OS=Brassica oleracea var. oleracea GN=VAR2 PE=3 SV=1
123	tr|A0A0D3DKY7|A0A0D3DKY7_BRAOL	162.24	61	28	2	Y	44992	Phosphoribulokinase OS=Brassica oleracea var. oleracea GN=PRK PE=3 SV=1
77	tr|A0A0D3AJ33|A0A0D3AJ33_BRAOL	160.34	83	27	22	Y	28335	Carbonic anhydrase OS=Brassica oleracea var. oleracea GN=CA2 PE=3 SV=1
88	tr|A0A0D3ASN3|A0A0D3ASN3_BRAOL	160.1	54	25	1	Y	41136	Uncharacterized protein OS=Brassica oleracea var. oleracea PE=3 SV=1
89	tr|A0A0D3B8H2|A0A0D3B8H2_BRAOL	160.1	54	25	1	Y	41097	Uncharacterized protein OS=Brassica oleracea var. oleracea PE=3 SV=1
90	tr|A0A0D3E873|A0A0D3E873_BRAOL	160.05	54	25	1	Y	41191	Uncharacterized protein OS=Brassica oleracea var. oleracea PE=3 SV=1
172	tr|A0A0D3A6M9|A0A0D3A6M9_BRAOL	159.39	24	22	20	Y	101041	Fructose-bisphosphate aldolase OS=Brassica oleracea var. oleracea PE=3 SV=1
236	tr|A0A075M9E6|A0A075M9E6_BRAOL	159.24	71	28	3	Y	19809	Ribulose bisphosphate carboxylase small chain (Fragment) OS=Brassica oleracea GN=rbcS PE=3 SV=1
174	tr|A0A0D3A8H2|A0A0D3A8H2_BRAOL	155.97	52	23	3	Y	39395	Uncharacterized protein OS=Brassica oleracea var. oleracea GN=PSBO2 PE=4 SV=1
234	tr|A0A0D3CSW6|A0A0D3CSW6_BRAOL	155.87	70	24	9	Y	20302	Ribulose bisphosphate carboxylase small chain OS=Brassica oleracea var. oleracea PE=3 SV=1
232	tr|A0A075M3T4|A0A075M3T4_BRAOL	155.87	71	24	9	Y	19926	Ribulose bisphosphate carboxylase small chain (Fragment) OS=Brassica oleracea GN=rbcS PE=3 SV=1
233	tr|A0A075M547|A0A075M547_BRAOL	155.87	71	24	9	Y	19908	Ribulose bisphosphate carboxylase small chain (Fragment) OS=Brassica oleracea GN=rbcS PE=3 SV=1
130	tr|A0A0H3XZN3|A0A0H3XZN3_BRAOC	155.33	41	22	20	Y	55328	ATP synthase subunit alpha, chloroplastic OS=Brassica oleracea var. capitata GN=atpA PE=3 SV=1
68	tr|A0A0D3BAZ0|A0A0D3BAZ0_BRAOL	155.17	35	23	6	Y	71256	Uncharacterized protein OS=Brassica oleracea var. oleracea PE=3 SV=1
100	tr|A0A0D3D7X1|A0A0D3D7X1_BRAOL	154.92	69	28	4	Y	39776	Uncharacterized protein OS=Brassica oleracea var. oleracea PE=4 SV=1
97	tr|A0A0D3BBA2|A0A0D3BBA2_BRAOL	154.92	64	23	2	Y	40409	Uncharacterized protein OS=Brassica oleracea var. oleracea PE=4 SV=1
337	tr|A0A0D3BZM2|A0A0D3BZM2_BRAOL	154.57	70	25	2	Y	20317	Ribulose bisphosphate carboxylase small chain OS=Brassica oleracea var. oleracea PE=3 SV=1
336	tr|A0A075M3S9|A0A075M3S9_BRAOL	154.57	71	25	2	Y	19865	Ribulose bisphosphate carboxylase small chain (Fragment) OS=Brassica oleracea GN=rbcS PE=3 SV=1
67	tr|A0A0D3DJ59|A0A0D3DJ59_BRAOL	153.38	44	24	2	Y	73870	Uncharacterized protein OS=Brassica oleracea var. oleracea PE=3 SV=1
65	tr|A0A0D3C833|A0A0D3C833_BRAOL	153.05	42	23	1	Y	73608	Uncharacterized protein OS=Brassica oleracea var. oleracea PE=3 SV=1
93	tr|A0A0D3AJM6|A0A0D3AJM6_BRAOL	152.53	28	21	1	Y	84389	Uncharacterized protein OS=Brassica oleracea var. oleracea PE=3 SV=1
83	tr|A0A0D3A2C6|A0A0D3A2C6_BRAOL	152.33	33	24	24	Y	114534	Uncharacterized protein OS=Brassica oleracea var. oleracea GN=AtGLDP1 PE=3 SV=1
134	tr|A0A0D3DXW2|A0A0D3DXW2_BRAOL	152	43	22	22	Y	44439	Aminomethyltransferase OS=Brassica oleracea var. oleracea PE=3 SV=1
106	tr|A0A0D3DQI2|A0A0D3DQI2_BRAOL	151.49	66	26	2	Y	40822	Uncharacterized protein OS=Brassica oleracea var. oleracea PE=4 SV=1
59	tr|A0A0D3ARK5|A0A0D3ARK5_BRAOL	151.47	46	21	21	Y	68724	Uncharacterized protein OS=Brassica oleracea var. oleracea PE=3 SV=1
60	tr|A0A0D3CVY0|A0A0D3CVY0_BRAOL	151.47	46	21	21	Y	68670	Uncharacterized protein OS=Brassica oleracea var. oleracea PE=3 SV=1
105	tr|A0A0D3BSK2|A0A0D3BSK2_BRAOL	151.37	55	18	5	Y	48652	Uncharacterized protein OS=Brassica oleracea var. oleracea PE=3 SV=1
70	tr|A0A0D3BC46|A0A0D3BC46_BRAOL	150.83	25	21	7	Y	120420	Uncharacterized protein OS=Brassica oleracea var. oleracea PE=4 SV=1
151	tr|A0A0D3CQN2|A0A0D3CQN2_BRAOL	148.9	59	20	3	Y	35905	Malate dehydrogenase OS=Brassica oleracea var. oleracea PE=3 SV=1
179	tr|A0A0D3BMU9|A0A0D3BMU9_BRAOL	148.32	60	20	1	Y	39656	Malate dehydrogenase (Fragment) OS=Brassica oleracea var. oleracea PE=3 SV=1
170	tr|A0A0D3EID2|A0A0D3EID2_BRAOL	148.12	68	16	16	Y	27164	Uncharacterized protein OS=Brassica oleracea var. oleracea PE=4 SV=1
137	tr|A0A0D3B4N7|A0A0D3B4N7_BRAOL	147.33	47	17	4	Y	48546	Uncharacterized protein OS=Brassica oleracea var. oleracea PE=3 SV=1
129	tr|A0A0D3AXF1|A0A0D3AXF1_BRAOL	147.28	39	20	1	Y	55354	Uncharacterized protein OS=Brassica oleracea var. oleracea PE=3 SV=1
278	tr|A0A0D3E051|A0A0D3E051_BRAOL	146.96	69	18	18	Y	22575	Uncharacterized protein OS=Brassica oleracea var. oleracea PE=4 SV=1
110	tr|A0A0D3BPM1|A0A0D3BPM1_BRAOL	146.81	54	18	4	Y	41788	Cysteine synthase OS=Brassica oleracea var. oleracea PE=3 SV=1
81	tr|A0A0D3ACD4|A0A0D3ACD4_BRAOL	146.75	21	18	4	Y	123986	Uncharacterized protein (Fragment) OS=Brassica oleracea var. oleracea PE=4 SV=1
124	tr|A0A0D3BXN3|A0A0D3BXN3_BRAOL	146.54	42	20	3	Y	42811	Uncharacterized protein OS=Brassica oleracea var. oleracea GN=SBPASE PE=3 SV=1
176	tr|A0A0D3DDD9|A0A0D3DDD9_BRAOL	146.5	46	18	18	Y	43741	Uncharacterized protein OS=Brassica oleracea var. oleracea GN=HCF136 PE=4 SV=1
136	tr|A0A0D2ZPE9|A0A0D2ZPE9_BRAOL	146.48	44	18	3	Y	42816	Glyceraldehyde-3-phosphate dehydrogenase OS=Brassica oleracea var. oleracea PE=3 SV=1
279	tr|A0A0D3DV08|A0A0D3DV08_BRAOL	146.11	67	16	11	Y	27455	Peptidyl-prolyl cis-trans isomerase OS=Brassica oleracea var. oleracea PE=3 SV=1
441	tr|A0A0D3DYQ1|A0A0D3DYQ1_BRAOL	145.55	48	18	4	Y	28187	Uncharacterized protein OS=Brassica oleracea var. oleracea PE=4 SV=1
119	tr|A0A0D3C4L8|A0A0D3C4L8_BRAOL	145.37	61	17	2	Y	39231	Uncharacterized protein OS=Brassica oleracea var. oleracea PE=4 SV=1
166	tr|A0A0D3CQE1|A0A0D3CQE1_BRAOL	144.73	57	18	1	Y	35747	Malate dehydrogenase OS=Brassica oleracea var. oleracea PE=3 SV=1
72	tr|A0A0D3E7V5|A0A0D3E7V5_BRAOL	144.63	37	20	6	Y	89014	Uncharacterized protein OS=Brassica oleracea var. oleracea PE=3 SV=1
150	tr|A0A0D3DTG9|A0A0D3DTG9_BRAOL	144.59	42	19	2	Y	42552	Uncharacterized protein OS=Brassica oleracea var. oleracea PE=3 SV=1
80	tr|A0A0D3B394|A0A0D3B394_BRAOL	144.26	32	19	5	Y	80019	Uncharacterized protein OS=Brassica oleracea var. oleracea PE=3 SV=1
386	tr|A0A0D3C4U5|A0A0D3C4U5_BRAOL	143.68	41	16	16	Y	36162	Uncharacterized protein OS=Brassica oleracea var. oleracea PE=4 SV=1
94	tr|A0A0D3E2Y9|A0A0D3E2Y9_BRAOL	143.15	36	20	8	Y	65154	Uncharacterized protein OS=Brassica oleracea var. oleracea PE=4 SV=1
148	tr|A0A0D3AFK9|A0A0D3AFK9_BRAOL	142.48	31	17	4	Y	58869	Uncharacterized protein OS=Brassica oleracea var. oleracea PE=3 SV=1
159	tr|A0A0D3DW97|A0A0D3DW97_BRAOL	142.44	63	19	4	Y	32916	Uncharacterized protein OS=Brassica oleracea var. oleracea PE=3 SV=1
181	tr|A0A0D3C8E0|A0A0D3C8E0_BRAOL	142.03	76	17	2	Y	27675	Uncharacterized protein OS=Brassica oleracea var. oleracea PE=3 SV=1
182	tr|H6TDM4|H6TDM4_BRAOT	142.03	76	17	2	Y	27675	Ascorbate peroxidase OS=Brassica oleracea var. italica GN=APX PE=2 SV=1
183	tr|Q8W3J6|Q8W3J6_BRAOL	142.03	76	17	2	Y	27675	Ascorbate peroxidase OS=Brassica oleracea GN=BO-APX 1 PE=2 SV=1
138	tr|A0A0D3A3L4|A0A0D3A3L4_BRAOL	141.95	24	22	22	Y	110190	Elongation factor Ts OS=Brassica oleracea var. oleracea GN=emb2726 PE=3 SV=1
113	tr|A0A0D3B0E4|A0A0D3B0E4_BRAOL	141.76	53	18	1	Y	41704	Uncharacterized protein OS=Brassica oleracea var. oleracea GN=ACT7 PE=3 SV=1
210	tr|A0A0D3DSX5|A0A0D3DSX5_BRAOL	141.66	46	14	12	Y	44795	Uncharacterized protein OS=Brassica oleracea var. oleracea PE=3 SV=1
127	tr|A0A0D3EEL1|A0A0D3EEL1_BRAOL	141.41	28	19	1	Y	82607	Uncharacterized protein OS=Brassica oleracea var. oleracea PE=3 SV=1
145	tr|A0A0D3C648|A0A0D3C648_BRAOL	141.1	72	17	3	Y	32498	Cysteine synthase OS=Brassica oleracea var. oleracea PE=3 SV=1
191	tr|A0A0H3XYM2|A0A0H3XYM2_BRAOC	140.95	48	16	16	Y	35389	Cytochrome f OS=Brassica oleracea var. capitata GN=petA PE=3 SV=1
220	tr|A0A191SEX0|A0A191SEX0_BRANI	139.77	45	15	15	Y	35389	Cytochrome f OS=Brassica nigra GN=petA PE=3 SV=1
135	tr|A0A0D3ARR0|A0A0D3ARR0_BRAOL	140.77	49	16	13	Y	42173	Phosphoglycerate kinase OS=Brassica oleracea var. oleracea PE=3 SV=1
114	tr|A0A0D3BD05|A0A0D3BD05_BRAOL	140.34	42	19	13	Y	61345	Uncharacterized protein OS=Brassica oleracea var. oleracea PE=3 SV=1
140	tr|A0A0D3CDW7|A0A0D3CDW7_BRAOL	140.07	43	16	3	Y	54091	Uncharacterized protein OS=Brassica oleracea var. oleracea PE=3 SV=1
141	tr|A0A0D3DQJ4|A0A0D3DQJ4_BRAOL	140.07	43	16	3	Y	54063	Uncharacterized protein OS=Brassica oleracea var. oleracea PE=3 SV=1
139	tr|A0A0D3D7U9|A0A0D3D7U9_BRAOL	140.07	43	16	3	Y	53451	Uncharacterized protein OS=Brassica oleracea var. oleracea PE=3 SV=1
188	tr|A0A0D3C0Y4|A0A0D3C0Y4_BRAOL	140.02	50	18	3	Y	37999	Uncharacterized protein OS=Brassica oleracea var. oleracea PE=3 SV=1
120	tr|A0A0D3D8X0|A0A0D3D8X0_BRAOL	139.69	52	17	1	Y	53424	Tubulin beta chain (Fragment) OS=Brassica oleracea var. oleracea PE=3 SV=1
193	tr|A0A0D3BC17|A0A0D3BC17_BRAOL	139.41	41	16	3	Y	41891	Uncharacterized protein OS=Brassica oleracea var. oleracea PE=3 SV=1
194	tr|A0A0D3CIQ7|A0A0D3CIQ7_BRAOL	139.41	41	16	3	Y	41877	Uncharacterized protein OS=Brassica oleracea var. oleracea PE=3 SV=1
282	tr|A0A0D3BW44|A0A0D3BW44_BRAOL	139.05	38	16	16	Y	43306	Uncharacterized protein OS=Brassica oleracea var. oleracea GN=CSP41A PE=4 SV=1
189	tr|A0A0D3D116|A0A0D3D116_BRAOL	138.55	60	20	20	Y	34002	Uncharacterized protein OS=Brassica oleracea var. oleracea PE=4 SV=1
219	tr|A0A0D3D1J9|A0A0D3D1J9_BRAOL	138.49	51	16	3	Y	33555	Uncharacterized protein (Fragment) OS=Brassica oleracea var. oleracea PE=3 SV=1
235	tr|S5R9K7|S5R9K7_BRAOA	138.42	68	16	1	Y	27611	Ascorbate peroxidase OS=Brassica oleracea var. alboglabra PE=2 SV=1
161	tr|A0A0D3BIW2|A0A0D3BIW2_BRAOL	138.28	60	16	12	Y	40076	Uncharacterized protein OS=Brassica oleracea var. oleracea PE=4 SV=1
256	tr|A0A0D3B8D6|A0A0D3B8D6_BRAOL	138.16	50	15	15	Y	37881	Uncharacterized protein OS=Brassica oleracea var. oleracea GN=APX4 PE=3 SV=1
142	tr|A0A0D3B5D7|A0A0D3B5D7_BRAOL	137.86	34	20	5	Y	73627	Uncharacterized protein OS=Brassica oleracea var. oleracea PE=3 SV=1
143	tr|A0A0D3B4B4|A0A0D3B4B4_BRAOL	137.86	34	20	5	Y	73605	Uncharacterized protein OS=Brassica oleracea var. oleracea PE=3 SV=1
131	tr|A0A0D3ALU9|A0A0D3ALU9_BRAOL	137.71	24	16	2	N	79723	Uncharacterized protein OS=Brassica oleracea var. oleracea PE=3 SV=1
442	tr|A0A0D3DJ65|A0A0D3DJ65_BRAOL	137.35	49	16	2	Y	27943	Uncharacterized protein OS=Brassica oleracea var. oleracea PE=4 SV=1
297	tr|A0A0D2ZRQ6|A0A0D2ZRQ6_BRAOL	137.29	64	19	19	Y	23883	Uncharacterized protein OS=Brassica oleracea var. oleracea GN=ATPRX Q PE=4 SV=1
186	tr|A0A0D3DW83|A0A0D3DW83_BRAOL	137.29	51	15	6	Y	42855	Fructose-bisphosphate aldolase OS=Brassica oleracea var. oleracea PE=3 SV=1
132	tr|A0A0D3BGJ7|A0A0D3BGJ7_BRAOL	137.04	46	17	3	Y	50748	Tubulin beta chain OS=Brassica oleracea var. oleracea PE=3 SV=1
133	tr|A0A0D3BFN8|A0A0D3BFN8_BRAOL	137.04	42	17	3	Y	56404	Tubulin beta chain (Fragment) OS=Brassica oleracea var. oleracea PE=3 SV=1
164	tr|M1GDJ6|M1GDJ6_BRAOL	136.76	65	15	6	Y	35718	Malate dehydrogenase OS=Brassica oleracea GN=MDH PE=2 SV=1
165	tr|A0A0D3C7I8|A0A0D3C7I8_BRAOL	136.76	65	15	6	Y	35718	Malate dehydrogenase OS=Brassica oleracea var. oleracea PE=3 SV=1
111	tr|A0A0D3C865|A0A0D3C865_BRAOL	136.58	26	19	9	Y	111119	Uncharacterized protein OS=Brassica oleracea var. oleracea PE=4 SV=1
149	tr|A0A0D3CPM5|A0A0D3CPM5_BRAOL	136.39	46	15	5	Y	53232	Tubulin alpha chain OS=Brassica oleracea var. oleracea GN=TUA6 PE=3 SV=1
175	tr|A0A0D3CGB8|A0A0D3CGB8_BRAOL	136.01	54	15	15	Y	36097	Annexin OS=Brassica oleracea var. oleracea PE=3 SV=1
231	tr|A7LCK9|A7LCK9_BRAOL	135.75	26	14	2	Y	62219	Myrosinase OS=Brassica oleracea PE=2 SV=1
126	tr|A0A0D3DAR1|A0A0D3DAR1_BRAOL	135.63	26	15	1	Y	89103	Uncharacterized protein OS=Brassica oleracea var. oleracea PE=3 SV=1
160	tr|A0A0D3D518|A0A0D3D518_BRAOL	135.45	32	17	2	Y	73673	Uncharacterized protein OS=Brassica oleracea var. oleracea PE=3 SV=1
209	tr|A0A0D3C7D0|A0A0D3C7D0_BRAOL	135.41	39	14	1	Y	48428	Uncharacterized protein (Fragment) OS=Brassica oleracea var. oleracea PE=4 SV=1
225	tr|A0A0D3A305|A0A0D3A305_BRAOL	135.32	29	12	6	Y	60975	Uncharacterized protein OS=Brassica oleracea var. oleracea PE=3 SV=1
147	tr|A0A0D3DD91|A0A0D3DD91_BRAOL	135.18	43	16	1	Y	50610	Tubulin beta chain OS=Brassica oleracea var. oleracea GN=TUB8 PE=3 SV=1
156	tr|A0A0D3E225|A0A0D3E225_BRAOL	134.4	38	14	2	Y	50280	Uncharacterized protein OS=Brassica oleracea var. oleracea PE=3 SV=1
270	tr|A0A0D3ARF8|A0A0D3ARF8_BRAOL	134.36	46	15	1	Y	29285	Uncharacterized protein OS=Brassica oleracea var. oleracea PE=3 SV=1
228	tr|A0A0D3CMR7|A0A0D3CMR7_BRAOL	134.33	52	15	3	Y	29283	Uncharacterized protein OS=Brassica oleracea var. oleracea PE=3 SV=1
162	tr|A0A0D3C1Q3|A0A0D3C1Q3_BRAOL	134.03	33	16	5	Y	53091	Uncharacterized protein OS=Brassica oleracea var. oleracea PE=3 SV=1
204	tr|A0A0D3D108|A0A0D3D108_BRAOL	134.01	35	14	1	Y	54284	Uncharacterized protein OS=Brassica oleracea var. oleracea PE=3 SV=1
207	tr|A0A0D3B358|A0A0D3B358_BRAOL	133.95	22	14	2	Y	62989	Uncharacterized protein OS=Brassica oleracea var. oleracea PE=3 SV=1
224	tr|A0A0D3CCM8|A0A0D3CCM8_BRAOL	133.71	36	19	9	Y	63205	Uncharacterized protein OS=Brassica oleracea var. oleracea PE=3 SV=1
208	tr|A0A0D3BHU5|A0A0D3BHU5_BRAOL	133.55	43	13	9	Y	41917	Malate dehydrogenase OS=Brassica oleracea var. oleracea PE=3 SV=1
217	tr|A0A0D3CGY3|A0A0D3CGY3_BRAOL	133.55	23	13	9	Y	80951	Uncharacterized protein OS=Brassica oleracea var. oleracea PE=4 SV=1
128	tr|A0A0D3EHZ6|A0A0D3EHZ6_BRAOL	133.27	13	14	8	Y	176430	Uncharacterized protein OS=Brassica oleracea var. oleracea GN=GLU1 PE=4 SV=1
288	tr|A0A0D3E317|A0A0D3E317_BRAOL	133.04	83	12	9	Y	18411	Peptidyl-prolyl cis-trans isomerase OS=Brassica oleracea var. oleracea GN=ROC3 PE=3 SV=1
201	tr|A0A0D3DZW9|A0A0D3DZW9_BRAOL	132.22	48	13	7	Y	43184	S-adenosylmethionine synthase OS=Brassica oleracea var. oleracea GN=SAM-2 PE=3 SV=1
200	tr|Q7XJ82|Q7XJ82_BRAOC	132.22	51	13	7	Y	40147	S-adenosylmethionine synthase (Fragment) OS=Brassica oleracea var. capitata PE=2 SV=1
197	tr|A0A0D3CP20|A0A0D3CP20_BRAOL	132.12	33	15	15	Y	62892	Dihydrolipoyl dehydrogenase OS=Brassica oleracea var. oleracea GN=mtLPD1 PE=4 SV=1
327	tr|A0A0D3AIF5|A0A0D3AIF5_BRAOL	131.89	54	15	7	Y	27992	Uncharacterized protein OS=Brassica oleracea var. oleracea PE=3 SV=1
285	tr|A0A0D3BXR0|A0A0D3BXR0_BRAOL	131.79	64	13	4	Y	27186	Uncharacterized protein OS=Brassica oleracea var. oleracea PE=3 SV=1
229	tr|A0A0D3CYU7|A0A0D3CYU7_BRAOL	131.59	27	15	5	Y	82324	Uncharacterized protein OS=Brassica oleracea var. oleracea PE=4 SV=1
223	tr|A0A0D3AK04|A0A0D3AK04_BRAOL	131.41	43	14	4	Y	49668	Tubulin alpha chain OS=Brassica oleracea var. oleracea PE=3 SV=1
539	tr|A0A0D3AK84|A0A0D3AK84_BRAOL	131.38	43	13	1	Y	26702	Uncharacterized protein OS=Brassica oleracea var. oleracea PE=3 SV=1
237	tr|A0A0D3DR09|A0A0D3DR09_BRAOL	130.61	41	19	9	Y	63437	Uncharacterized protein OS=Brassica oleracea var. oleracea GN=PGM3 PE=3 SV=1
668	tr|A0A0D3B249|A0A0D3B249_BRAOL	130.36	53	13	1	Y	26776	Uncharacterized protein OS=Brassica oleracea var. oleracea PE=3 SV=1
275	tr|A0A0D3DR38|A0A0D3DR38_BRAOL	130.34	32	11	9	Y	58629	Uncharacterized protein OS=Brassica oleracea var. oleracea PE=3 SV=1
294	tr|A0A0D3CW05|A0A0D3CW05_BRAOL	130.25	47	15	1	Y	29184	Uncharacterized protein OS=Brassica oleracea var. oleracea PE=3 SV=1
699	tr|A0A0D3AK68|A0A0D3AK68_BRAOL	129.98	43	12	2	Y	21932	Uncharacterized protein OS=Brassica oleracea var. oleracea PE=3 SV=1
240	tr|A0A0D2ZSK7|A0A0D2ZSK7_BRAOL	129.92	58	18	6	Y	28891	Uncharacterized protein OS=Brassica oleracea var. oleracea PE=3 SV=1
184	tr|A0A0D3BSH8|A0A0D3BSH8_BRAOL	129.85	38	16	10	Y	61716	Uncharacterized protein OS=Brassica oleracea var. oleracea PE=3 SV=1
190	tr|A0A0D3B4P2|A0A0D3B4P2_BRAOL	128.83	34	15	9	Y	61808	Uncharacterized protein OS=Brassica oleracea var. oleracea PE=3 SV=1
271	tr|A0A0D3BZM6|A0A0D3BZM6_BRAOL	129.51	67	16	3	Y	28847	Uncharacterized protein OS=Brassica oleracea var. oleracea PE=3 SV=1
187	tr|A0A0D3DVN9|A0A0D3DVN9_BRAOL	129.36	35	15	4	Y	53926	Uncharacterized protein OS=Brassica oleracea var. oleracea PE=3 SV=1
384	tr|A0A0D3DDE4|A0A0D3DDE4_BRAOL	128.99	38	11	11	Y	41367	Uncharacterized protein OS=Brassica oleracea var. oleracea PE=4 SV=1
444	tr|A0A0D3E811|A0A0D3E811_BRAOL	128.91	43	12	12	Y	27157	Uncharacterized protein OS=Brassica oleracea var. oleracea GN=PSBQ PE=4 SV=1
281	tr|A0A0D3C408|A0A0D3C408_BRAOL	128.58	43	11	11	Y	32399	Uncharacterized protein OS=Brassica oleracea var. oleracea PE=3 SV=1
296	tr|A0A0D3AZB0|A0A0D3AZB0_BRAOL	128.09	39	12	1	Y	33198	Uncharacterized protein OS=Brassica oleracea var. oleracea PE=3 SV=1
707	tr|A0A0D3B244|A0A0D3B244_BRAOL	127.94	43	12	1	Y	21885	Uncharacterized protein OS=Brassica oleracea var. oleracea PE=3 SV=1
203	tr|A0A0D3BFD9|A0A0D3BFD9_BRAOL	127.76	34	13	1	Y	50334	Uncharacterized protein OS=Brassica oleracea var. oleracea PE=3 SV=1
177	tr|A0A0D3D3Z5|A0A0D3D3Z5_BRAOL	127.7	29	14	2	Y	65620	Uncharacterized protein OS=Brassica oleracea var. oleracea PE=4 SV=1
287	tr|A0A0D3C7C1|A0A0D3C7C1_BRAOL	127.21	45	12	12	Y	44411	Uncharacterized protein OS=Brassica oleracea var. oleracea PE=4 SV=1
377	tr|A0A0D3B2U9|A0A0D3B2U9_BRAOL	126.72	35	13	3	Y	48310	Uncharacterized protein OS=Brassica oleracea var. oleracea PE=3 SV=1
241	tr|U6JMB1|U6JMB1_BRAOL	126.26	34	12	11	Y	49805	Aspartate aminotransferase OS=Brassica oleracea PE=4 SV=1
173	tr|A0A0D3D4E9|A0A0D3D4E9_BRAOL	125.72	22	14	6	Y	107658	Aconitate hydratase OS=Brassica oleracea var. oleracea PE=3 SV=1
214	tr|A0A0D3D0Z2|A0A0D3D0Z2_BRAOL	125.36	36	13	1	Y	50158	Tubulin beta chain OS=Brassica oleracea var. oleracea GN=TUB1 PE=3 SV=1
238	tr|A0A0D3CXY1|A0A0D3CXY1_BRAOL	125.32	41	12	2	Y	42214	Uncharacterized protein OS=Brassica oleracea var. oleracea PE=3 SV=1
227	tr|A0A0D3BBS5|A0A0D3BBS5_BRAOL	125.16	42	12	3	Y	42859	S-adenosylmethionine synthase OS=Brassica oleracea var. oleracea PE=3 SV=1
339	tr|A0A0D3DRC9|A0A0D3DRC9_BRAOL	125.06	38	14	4	Y	34266	Uncharacterized protein OS=Brassica oleracea var. oleracea PE=4 SV=1
262	tr|A0A0D3EGP4|A0A0D3EGP4_BRAOL	124.99	47	13	1	Y	37767	Malate dehydrogenase OS=Brassica oleracea var. oleracea GN=PMDH2 PE=3 SV=1
249	tr|A0A0D3DJ71|A0A0D3DJ71_BRAOL	124.91	9	15	5	Y	232291	Uncharacterized protein OS=Brassica oleracea var. oleracea PE=4 SV=1
258	tr|A0A0D3AG16|A0A0D3AG16_BRAOL	124.73	34	14	11	Y	53570	6-phosphogluconate dehydrogenase, decarboxylating OS=Brassica oleracea var. oleracea PE=3 SV=1
259	tr|A0A0D3CN92|A0A0D3CN92_BRAOL	124.63	33	14	11	Y	53785	6-phosphogluconate dehydrogenase, decarboxylating OS=Brassica oleracea var. oleracea PE=3 SV=1
293	tr|A0A0D3DZP9|A0A0D3DZP9_BRAOL	124.71	52	13	1	Y	28370	Uncharacterized protein OS=Brassica oleracea var. oleracea PE=3 SV=1
289	tr|A0A0D3B940|A0A0D3B940_BRAOL	124.67	52	13	1	Y	28359	Uncharacterized protein OS=Brassica oleracea var. oleracea PE=3 SV=1
213	tr|A0A0D3AXH2|A0A0D3AXH2_BRAOL	124.45	22	13	13	Y	93937	Uncharacterized protein OS=Brassica oleracea var. oleracea PE=4 SV=1
263	tr|A0A0D3C4Y0|A0A0D3C4Y0_BRAOL	124.41	45	11	5	Y	33052	Uncharacterized protein OS=Brassica oleracea var. oleracea GN=ATPDX1.1 PE=3 SV=1
226	tr|A0A0D3BW18|A0A0D3BW18_BRAOL	124.38	18	12	12	Y	92553	Uncharacterized protein OS=Brassica oleracea var. oleracea PE=3 SV=1
215	tr|A0A0D3A8W2|A0A0D3A8W2_BRAOL	124.15	35	12	12	Y	54062	Uncharacterized protein OS=Brassica oleracea var. oleracea GN=PTAC16 PE=4 SV=1
216	tr|A0A0D3AIB3|A0A0D3AIB3_BRAOL	124.01	54	14	2	Y	37655	Malate dehydrogenase OS=Brassica oleracea var. oleracea PE=3 SV=1
298	tr|A0A0D3DYI3|A0A0D3DYI3_BRAOL	123.88	58	12	3	Y	27560	Uncharacterized protein OS=Brassica oleracea var. oleracea PE=3 SV=1
299	tr|Q8W3J5|Q8W3J5_BRAOL	123.88	58	12	3	Y	27560	Ascorbate peroxidase OS=Brassica oleracea GN=BO-APX 2 PE=2 SV=1
439	tr|A0A0D3BXQ9|A0A0D3BXQ9_BRAOL	123.5	43	10	1	Y	27211	Uncharacterized protein OS=Brassica oleracea var. oleracea PE=3 SV=1
325	tr|A0A0D3DX16|A0A0D3DX16_BRAOL	123.46	20	11	7	Y	65978	Uncharacterized protein OS=Brassica oleracea var. oleracea PE=4 SV=1
222	tr|A0A0D3EG04|A0A0D3EG04_BRAOL	123.35	36	14	2	Y	54853	Tubulin beta chain (Fragment) OS=Brassica oleracea var. oleracea GN=TUB6 PE=3 SV=1
323	tr|A0A0D3CAP0|A0A0D3CAP0_BRAOL	123.31	42	11	7	Y	33475	Uncharacterized protein OS=Brassica oleracea var. oleracea PE=4 SV=1
331	tr|A0A0D3AHD8|A0A0D3AHD8_BRAOL	123.14	39	12	2	Y	33193	Uncharacterized protein OS=Brassica oleracea var. oleracea PE=3 SV=1
283	tr|A0A0D3BLL1|A0A0D3BLL1_BRAOL	122.9	25	11	5	Y	71821	Uncharacterized protein OS=Brassica oleracea var. oleracea PE=4 SV=1
269	tr|A0A0D3CLL4|A0A0D3CLL4_BRAOL	122.56	25	16	16	Y	89522	Uncharacterized protein OS=Brassica oleracea var. oleracea PE=4 SV=1
412	tr|A0A0D3ECC9|A0A0D3ECC9_BRAOL	121.98	41	12	2	Y	48103	Uncharacterized protein OS=Brassica oleracea var. oleracea PE=4 SV=1
382	tr|A0A0D3DWB1|A0A0D3DWB1_BRAOL	121.89	31	12	12	Y	33189	Uncharacterized protein OS=Brassica oleracea var. oleracea GN=PSB29 PE=3 SV=1
390	tr|A0A0D3EHD9|A0A0D3EHD9_BRAOL	121.11	33	11	6	Y	37295	Uncharacterized protein OS=Brassica oleracea var. oleracea GN=2-Cys Prx B PE=4 SV=1
363	tr|A0A0D3CJ64|A0A0D3CJ64_BRAOL	119.82	41	13	5	Y	38513	Glutamine synthetase OS=Brassica oleracea var. oleracea PE=3 SV=1
320	tr|A0A0D3AG28|A0A0D3AG28_BRAOL	119.82	32	12	12	Y	59041	Uncharacterized protein OS=Brassica oleracea var. oleracea PE=3 SV=1
306	tr|A0A0D2ZTX3|A0A0D2ZTX3_BRAOL	119.34	48	13	3	Y	29449	Uncharacterized protein OS=Brassica oleracea var. oleracea PE=3 SV=1
431	tr|A0A0D3DVQ0|A0A0D3DVQ0_BRAOL	119.17	22	8	2	Y	54222	Uncharacterized protein OS=Brassica oleracea var. oleracea PE=3 SV=1
312	tr|A0A0D3B7W4|A0A0D3B7W4_BRAOL	118.67	62	10	10	Y	25446	Uncharacterized protein OS=Brassica oleracea var. oleracea PE=3 SV=1
302	tr|A0A0D3A7Q7|A0A0D3A7Q7_BRAOL	118.58	26	12	12	Y	59321	Dihydrolipoyl dehydrogenase OS=Brassica oleracea var. oleracea PE=4 SV=1
333	tr|A0A0D3CVM1|A0A0D3CVM1_BRAOL	118.51	27	9	2	Y	51464	Uncharacterized protein OS=Brassica oleracea var. oleracea PE=4 SV=1
401	tr|A0A0D3CZT9|A0A0D3CZT9_BRAOL	117.99	25	11	2	Y	57155	Serine hydroxymethyltransferase OS=Brassica oleracea var. oleracea PE=3 SV=1
410	tr|A0A0D3CXC7|A0A0D3CXC7_BRAOL	117.99	26	11	2	Y	56604	Serine hydroxymethyltransferase OS=Brassica oleracea var. oleracea PE=3 SV=1
348	tr|A0A0D3BGB2|A0A0D3BGB2_BRAOL	117.9	42	12	2	Y	34273	Uncharacterized protein OS=Brassica oleracea var. oleracea PE=4 SV=1
346	tr|A0A0D3C2P1|A0A0D3C2P1_BRAOL	117.69	71	12	3	Y	16640	Histone H2B OS=Brassica oleracea var. oleracea PE=3 SV=1
274	tr|A0A0D3A5V9|A0A0D3A5V9_BRAOL	117.54	17	12	10	N	94192	Uncharacterized protein OS=Brassica oleracea var. oleracea PE=3 SV=1
315	tr|A0A0D3BDK9|A0A0D3BDK9_BRAOL	117.3	32	10	2	Y	44182	Uncharacterized protein OS=Brassica oleracea var. oleracea PE=3 SV=1
268	tr|A0A0D3EE37|A0A0D3EE37_BRAOL	117.12	31	12	4	Y	56889	Glucose-1-phosphate adenylyltransferase OS=Brassica oleracea var. oleracea PE=3 SV=1
273	tr|A0A0D3BEP9|A0A0D3BEP9_BRAOL	116.88	17	10	5	N	90413	Uncharacterized protein OS=Brassica oleracea var. oleracea PE=3 SV=1
482	tr|A0A0D3AEY7|A0A0D3AEY7_BRAOL	116.76	40	10	1	Y	34319	60S acidic ribosomal protein P0 OS=Brassica oleracea var. oleracea PE=3 SV=1
483	tr|A0A0D3CLR0|A0A0D3CLR0_BRAOL	116.76	40	10	1	Y	34333	60S acidic ribosomal protein P0 OS=Brassica oleracea var. oleracea PE=3 SV=1
376	tr|A0A0D3C1P0|A0A0D3C1P0_BRAOL	116.65	25	8	3	Y	54469	Uncharacterized protein OS=Brassica oleracea var. oleracea PE=3 SV=1
334	tr|A0A0D3DC68|A0A0D3DC68_BRAOL	116.61	15	10	6	Y	86259	Uncharacterized protein OS=Brassica oleracea var. oleracea PE=4 SV=1
569	tr|A0A0D3DFX5|A0A0D3DFX5_BRAOL	116.53	34	10	1	Y	33806	Uncharacterized protein OS=Brassica oleracea var. oleracea PE=4 SV=1
266	tr|A0A0D3E680|A0A0D3E680_BRAOL	116.34	56	12	4	Y	35584	Malate dehydrogenase OS=Brassica oleracea var. oleracea PE=3 SV=1
565	tr|A0A0D3A622|A0A0D3A622_BRAOL	116.25	35	10	1	Y	33255	Uncharacterized protein OS=Brassica oleracea var. oleracea PE=4 SV=1
728	tr|A0A0D3EDR5|A0A0D3EDR5_BRAOL	116.24	43	10	7	Y	21901	Uncharacterized protein OS=Brassica oleracea var. oleracea PE=3 SV=1
438	tr|A0A0D3DYH8|A0A0D3DYH8_BRAOL	116.22	25	10	7	Y	49418	Elongation factor 1-alpha OS=Brassica oleracea var. oleracea PE=3 SV=1
446	tr|M9XKE5|M9XKE5_BRAOB	116.22	25	10	7	Y	49474	Elongation factor 1-alpha OS=Brassica oleracea var. botrytis PE=2 SV=1
448	tr|A0A0D3DYH7|A0A0D3DYH7_BRAOL	116.22	25	10	7	Y	49474	Elongation factor 1-alpha OS=Brassica oleracea var. oleracea PE=3 SV=1
449	tr|A0A0D3C8E5|A0A0D3C8E5_BRAOL	116.22	24	10	7	Y	51945	Elongation factor 1-alpha OS=Brassica oleracea var. oleracea PE=3 SV=1
447	tr|A0A0D3ED38|A0A0D3ED38_BRAOL	116.22	25	10	7	Y	49488	Elongation factor 1-alpha OS=Brassica oleracea var. oleracea PE=3 SV=1
367	tr|A0A0D3AV28|A0A0D3AV28_BRAOL	116.21	33	11	9	Y	42281	Fructose-bisphosphate aldolase OS=Brassica oleracea var. oleracea PE=3 SV=1
478	tr|A0A0D3BAF4|A0A0D3BAF4_BRAOL	116.19	18	10	1	Y	80213	Uncharacterized protein OS=Brassica oleracea var. oleracea PE=4 SV=1
388	tr|A0A0D3EGW0|A0A0D3EGW0_BRAOL	116.13	30	9	1	Y	41033	Uncharacterized protein OS=Brassica oleracea var. oleracea PE=3 SV=1
389	tr|A0A0D3AI64|A0A0D3AI64_BRAOL	116.11	28	9	1	Y	40703	Uncharacterized protein OS=Brassica oleracea var. oleracea PE=3 SV=1
300	tr|A0A0D3ARX5|A0A0D3ARX5_BRAOL	115.99	32	10	5	N	51186	Uncharacterized protein OS=Brassica oleracea var. oleracea PE=4 SV=1
536	tr|A0A0D3AL91|A0A0D3AL91_BRAOL	115.84	31	10	1	Y	48084	Uncharacterized protein OS=Brassica oleracea var. oleracea PE=4 SV=1
614	tr|A0A0D3C4R0|A0A0D3C4R0_BRAOL	115.76	31	10	3	Y	30857	Uncharacterized protein OS=Brassica oleracea var. oleracea PE=4 SV=1
357	tr|A0A0D3A0S6|A0A0D3A0S6_BRAOL	115.68	27	11	11	N	47941	Aminoacylase-1 OS=Brassica oleracea var. oleracea PE=3 SV=1
340	tr|A0A0D3DIT7|A0A0D3DIT7_BRAOL	115.48	46	11	3	Y	35808	Malate dehydrogenase OS=Brassica oleracea var. oleracea PE=3 SV=1
440	tr|A0A0D3DGP5|A0A0D3DGP5_BRAOL	115.45	29	8	8	N	38534	Uncharacterized protein OS=Brassica oleracea var. oleracea PE=4 SV=1
459	tr|A0A0D3AJG2|A0A0D3AJG2_BRAOL	115.43	30	9	4	Y	39348	Uncharacterized protein OS=Brassica oleracea var. oleracea PE=4 SV=1
456	tr|A0A0D3BAS5|A0A0D3BAS5_BRAOL	115.39	42	11	4	Y	28764	Uncharacterized protein OS=Brassica oleracea var. oleracea PE=4 SV=1
457	tr|A0A0D3AEF6|A0A0D3AEF6_BRAOL	115.39	42	11	4	Y	29224	Uncharacterized protein OS=Brassica oleracea var. oleracea PE=4 SV=1
324	tr|A0A0D3CYL6|A0A0D3CYL6_BRAOL	115.36	32	12	11	Y	38369	Uncharacterized protein OS=Brassica oleracea var. oleracea PE=4 SV=1
398	tr|A0A0D3DKC4|A0A0D3DKC4_BRAOL	115.24	42	10	4	Y	36841	Uncharacterized protein OS=Brassica oleracea var. oleracea PE=3 SV=1
498	tr|A0A0D3A3E1|A0A0D3A3E1_BRAOL	115.17	26	9	9	Y	50366	Uncharacterized protein OS=Brassica oleracea var. oleracea PE=4 SV=1
292	tr|A0A0D3AQ01|A0A0D3AQ01_BRAOL	114.69	24	11	4	N	64112	Uncharacterized protein OS=Brassica oleracea var. oleracea PE=4 SV=1
392	tr|A0A0D2ZUH9|A0A0D2ZUH9_BRAOL	114.43	45	10	10	Y	34842	Uncharacterized protein OS=Brassica oleracea var. oleracea GN=GHBDH PE=4 SV=1
513	tr|A0A0D3CVZ7|A0A0D3CVZ7_BRAOL	114.33	49	11	11	Y	24731	Uncharacterized protein OS=Brassica oleracea var. oleracea GN=ATGSTU20 PE=4 SV=1
473	tr|A0A0D3A839|A0A0D3A839_BRAOL	113.83	34	9	9	Y	33851	Cysteine synthase OS=Brassica oleracea var. oleracea PE=3 SV=1
480	tr|A0A0D3DLV7|A0A0D3DLV7_BRAOL	113.83	33	9	9	Y	34402	Cysteine synthase OS=Brassica oleracea var. oleracea PE=3 SV=1
365	tr|A0A0D3B771|A0A0D3B771_BRAOL	113.7	51	11	11	Y	25778	Uncharacterized protein OS=Brassica oleracea var. oleracea PE=3 SV=1
393	tr|A0A0D3E8T5|A0A0D3E8T5_BRAOL	113.69	61	9	9	Y	17519	Uncharacterized protein OS=Brassica oleracea var. oleracea PE=3 SV=1
405	tr|A0A0D3AKA2|A0A0D3AKA2_BRAOL	113.61	18	8	8	Y	68161	Uncharacterized protein OS=Brassica oleracea var. oleracea PE=4 SV=1
349	tr|A0A0D3CUV9|A0A0D3CUV9_BRAOL	113.56	30	12	11	Y	66323	Methylenetetrahydrofolate reductase OS=Brassica oleracea var. oleracea PE=3 SV=1
338	tr|A0A0D3AK24|A0A0D3AK24_BRAOL	113.27	21	10	5	Y	71233	Uncharacterized protein OS=Brassica oleracea var. oleracea PE=3 SV=1
353	tr|A0A0D3B0D5|A0A0D3B0D5_BRAOL	113.24	18	9	8	N	72780	Uncharacterized protein OS=Brassica oleracea var. oleracea PE=3 SV=1
477	tr|A0A0D3AEU3|A0A0D3AEU3_BRAOL	113.16	33	8	5	Y	37665	Uncharacterized protein OS=Brassica oleracea var. oleracea GN=ADK1 PE=4 SV=1
385	tr|A0A0D3C5F9|A0A0D3C5F9_BRAOL	113.05	31	10	10	Y	43118	Uroporphyrinogen decarboxylase OS=Brassica oleracea var. oleracea PE=3 SV=1
352	tr|A0A0D3AK03|A0A0D3AK03_BRAOL	112.62	48	10	10	Y	32010	Uncharacterized protein OS=Brassica oleracea var. oleracea PE=3 SV=1
354	tr|A0A0D3EDZ4|A0A0D3EDZ4_BRAOL	112.62	41	10	10	Y	37918	Uncharacterized protein (Fragment) OS=Brassica oleracea var. oleracea PE=3 SV=1
556	tr|A0A0D3CNM2|A0A0D3CNM2_BRAOL	112.56	28	8	8	N	28118	Uncharacterized protein OS=Brassica oleracea var. oleracea PE=4 SV=1
557	tr|A0A0D3DK93|A0A0D3DK93_BRAOL	112.56	28	8	8	N	27994	Uncharacterized protein OS=Brassica oleracea var. oleracea PE=4 SV=1
514	tr|A0A0D3E8B6|A0A0D3E8B6_BRAOL	112.41	64	9	8	N	19269	Uncharacterized protein OS=Brassica oleracea var. oleracea PE=4 SV=1
427	tr|A0A0D3DEV3|A0A0D3DEV3_BRAOL	112.37	37	11	11	Y	46527	Mg-protoporphyrin IX chelatase OS=Brassica oleracea var. oleracea GN=CHLI1 PE=3 SV=1
497	tr|A0A0D3E058|A0A0D3E058_BRAOL	112.37	29	10	9	Y	49508	Elongation factor Tu OS=Brassica oleracea var. oleracea PE=3 SV=1
563	tr|A0A0D3CL44|A0A0D3CL44_BRAOL	112.34	34	10	3	Y	27937	Uncharacterized protein OS=Brassica oleracea var. oleracea PE=4 SV=1
351	tr|A0A0D3A475|A0A0D3A475_BRAOL	112.25	23	11	11	Y	65768	Uncharacterized protein OS=Brassica oleracea var. oleracea PE=4 SV=1
455	tr|A0A0D3DR99|A0A0D3DR99_BRAOL	112	21	8	6	Y	58482	Uncharacterized protein OS=Brassica oleracea var. oleracea PE=3 SV=1
378	tr|A0A0D3BU25|A0A0D3BU25_BRAOL	111.95	61	10	2	Y	16184	Histone H2B OS=Brassica oleracea var. oleracea PE=3 SV=1
321	tr|A0A0D3E413|A0A0D3E413_BRAOL	111.88	35	11	11	N	53342	Uncharacterized protein OS=Brassica oleracea var. oleracea GN=MDAR6 PE=4 SV=1
649	tr|A0A0D3CVG9|A0A0D3CVG9_BRAOL	111.82	23	9	9	Y	37932	Uncharacterized protein OS=Brassica oleracea var. oleracea GN=APG1 PE=4 SV=1
295	tr|A0A0D3CN32|A0A0D3CN32_BRAOL	111.73	33	11	3	Y	51704	Uncharacterized protein OS=Brassica oleracea var. oleracea PE=4 SV=1
391	tr|A0A0D3E0X8|A0A0D3E0X8_BRAOL	111.59	21	8	8	Y	65728	Uncharacterized protein OS=Brassica oleracea var. oleracea PE=4 SV=1
356	tr|A0A0D3E2U4|A0A0D3E2U4_BRAOL	111.58	28	9	1	Y	44150	Uncharacterized protein OS=Brassica oleracea var. oleracea GN=AGT PE=3 SV=1
308	tr|A0A0D3BK76|A0A0D3BK76_BRAOL	111.36	18	12	2	Y	98166	Aconitate hydratase OS=Brassica oleracea var. oleracea PE=3 SV=1
407	tr|A0A0D3BET0|A0A0D3BET0_BRAOL	111.35	38	11	3	Y	27962	Uncharacterized protein OS=Brassica oleracea var. oleracea PE=3 SV=1
343	tr|A0A0D3EA69|A0A0D3EA69_BRAOL	111.26	18	10	10	Y	73571	Uncharacterized protein (Fragment) OS=Brassica oleracea var. oleracea GN=PGM PE=4 SV=1
419	tr|A0A0D3CPS1|A0A0D3CPS1_BRAOL	111.2	15	8	8	Y	67778	Uncharacterized protein OS=Brassica oleracea var. oleracea PE=3 SV=1
564	tr|A0A0D3BYD5|A0A0D3BYD5_BRAOL	111.2	52	9	2	Y	17677	Uncharacterized protein OS=Brassica oleracea var. oleracea PE=4 SV=1
469	tr|A0A0D3CKC1|A0A0D3CKC1_BRAOL	111.05	32	8	5	Y	34865	Uncharacterized protein OS=Brassica oleracea var. oleracea PE=4 SV=1
361	tr|A0A0D3B9F1|A0A0D3B9F1_BRAOL	110.99	38	11	1	Y	29409	Uncharacterized protein OS=Brassica oleracea var. oleracea PE=3 SV=1
399	tr|A0A0D2ZR91|A0A0D2ZR91_BRAOL	110.96	32	11	11	Y	54630	Uncharacterized protein OS=Brassica oleracea var. oleracea PE=4 SV=1
372	tr|A0A0D3CZD3|A0A0D3CZD3_BRAOL	110.88	31	9	9	Y	46463	Delta-aminolevulinic acid dehydratase OS=Brassica oleracea var. oleracea GN=HEMB1 PE=3 SV=1
368	tr|A0A0D3ALZ9|A0A0D3ALZ9_BRAOL	110.83	30	13	13	Y	61432	Uncharacterized protein OS=Brassica oleracea var. oleracea PE=3 SV=1
374	tr|A0A0D3D4Q4|A0A0D3D4Q4_BRAOL	110.68	22	10	9	Y	57377	Glucose-1-phosphate adenylyltransferase OS=Brassica oleracea var. oleracea PE=3 SV=1
545	tr|A0A0D3D5H5|A0A0D3D5H5_BRAOL	110.63	36	6	6	N	29375	Uncharacterized protein OS=Brassica oleracea var. oleracea GN=FIB4 PE=4 SV=1
487	tr|A0A0D3A1W3|A0A0D3A1W3_BRAOL	110.41	51	9	6	Y	18220	Peptidyl-prolyl cis-trans isomerase OS=Brassica oleracea var. oleracea GN=ROC5 PE=3 SV=1
528	tr|A0A0D3DLA8|A0A0D3DLA8_BRAOL	110.23	37	8	8	Y	23875	Uncharacterized protein OS=Brassica oleracea var. oleracea PE=4 SV=1
552	tr|A0A0D3D5L8|A0A0D3D5L8_BRAOL	110.23	37	8	8	Y	23727	Uncharacterized protein OS=Brassica oleracea var. oleracea PE=4 SV=1
561	tr|A0A0D3CF58|A0A0D3CF58_BRAOL	110.23	36	8	8	Y	24193	Uncharacterized protein OS=Brassica oleracea var. oleracea PE=4 SV=1
415	tr|A0A0D3DFX0|A0A0D3DFX0_BRAOL	110.04	19	9	9	Y	66988	Glucose-6-phosphate isomerase OS=Brassica oleracea var. oleracea PE=3 SV=1
326	tr|A0A0D3B1L8|A0A0D3B1L8_BRAOL	110.01	30	10	3	Y	51772	Uncharacterized protein OS=Brassica oleracea var. oleracea PE=4 SV=1
458	tr|A0A0D3CB32|A0A0D3CB32_BRAOL	109.68	36	8	8	Y	36293	Uncharacterized protein OS=Brassica oleracea var. oleracea GN=GLYR2 PE=4 SV=1
764	tr|A0A0D3B5D5|A0A0D3B5D5_BRAOL	109.6	28	8	1	Y	31018	Uncharacterized protein OS=Brassica oleracea var. oleracea PE=4 SV=1
451	tr|A0A0D3DU84|A0A0D3DU84_BRAOL	109.45	35	8	1	Y	28936	Uncharacterized protein OS=Brassica oleracea var. oleracea PE=4 SV=1
452	tr|A0A0D3CUN7|A0A0D3CUN7_BRAOL	109.43	35	8	1	Y	28936	Uncharacterized protein OS=Brassica oleracea var. oleracea PE=4 SV=1
555	tr|A0A0D3A4T4|A0A0D3A4T4_BRAOL	109.26	41	7	7	N	24417	Uncharacterized protein OS=Brassica oleracea var. oleracea PE=4 SV=1
543	tr|A0A0D3EGP5|A0A0D3EGP5_BRAOL	109.25	32	10	5	Y	33038	Uncharacterized protein OS=Brassica oleracea var. oleracea PE=4 SV=1
395	tr|A0A0D3ARV8|A0A0D3ARV8_BRAOL	109.21	29	9	9	N	43351	3-isopropylmalate dehydrogenase OS=Brassica oleracea var. oleracea PE=3 SV=1
454	tr|A0A0D3DSN3|A0A0D3DSN3_BRAOL	109.13	39	8	1	Y	24168	Uncharacterized protein OS=Brassica oleracea var. oleracea PE=4 SV=1
422	tr|A0A0D3D217|A0A0D3D217_BRAOL	108.93	29	10	4	Y	50160	Uncharacterized protein OS=Brassica oleracea var. oleracea PE=4 SV=1
420	tr|A0A0D3BDA5|A0A0D3BDA5_BRAOL	108.88	42	10	10	Y	34617	Uncharacterized protein OS=Brassica oleracea var. oleracea PE=3 SV=1
421	tr|A0A0D3BDA6|A0A0D3BDA6_BRAOL	108.88	39	10	10	Y	36915	Uncharacterized protein OS=Brassica oleracea var. oleracea PE=3 SV=1
406	tr|A0A0D2ZR55|A0A0D2ZR55_BRAOL	108.71	34	8	8	Y	43441	Uncharacterized protein OS=Brassica oleracea var. oleracea PE=3 SV=1
322	tr|A0A0D3A3B8|A0A0D3A3B8_BRAOL	108.71	23	10	4	Y	57796	Uncharacterized protein OS=Brassica oleracea var. oleracea PE=4 SV=1
540	tr|A0A0D3CQ46|A0A0D3CQ46_BRAOL	108.69	14	8	2	N	61938	Uncharacterized protein (Fragment) OS=Brassica oleracea var. oleracea PE=3 SV=1
345	tr|A0A0D3AJV0|A0A0D3AJV0_BRAOL	108.63	27	10	2	Y	59657	Glucose-1-phosphate adenylyltransferase OS=Brassica oleracea var. oleracea PE=3 SV=1
400	tr|A0A0D3A267|A0A0D3A267_BRAOL	108.62	27	8	2	Y	46542	Uncharacterized protein OS=Brassica oleracea var. oleracea PE=3 SV=1
865	tr|A0A0D3C2I5|A0A0D3C2I5_BRAOL	108.33	39	8	8	Y	21360	Superoxide dismutase [Cu-Zn] OS=Brassica oleracea var. oleracea GN=CSD2 PE=3 SV=1
408	tr|A0A0D3D944|A0A0D3D944_BRAOL	108.09	33	8	8	Y	41343	Uncharacterized protein OS=Brassica oleracea var. oleracea PE=4 SV=1
462	tr|A0A0D3E7X8|A0A0D3E7X8_BRAOL	107.7	28	8	3	Y	48915	Dihydrolipoamide acetyltransferase component of pyruvate dehydrogenase complex OS=Brassica oleracea var. oleracea PE=3 SV=1
366	tr|A0A0D3EFG5|A0A0D3EFG5_BRAOL	107.57	36	10	10	Y	41930	Formate dehydrogenase, mitochondrial OS=Brassica oleracea var. oleracea PE=3 SV=1
403	tr|A0A0D3DZR9|A0A0D3DZR9_BRAOL	107.54	21	10	4	Y	53384	Uncharacterized protein OS=Brassica oleracea var. oleracea GN=TROL PE=4 SV=1
358	tr|A0A0D3D022|A0A0D3D022_BRAOL	107.28	25	10	3	N	63104	Uncharacterized protein OS=Brassica oleracea var. oleracea PE=4 SV=1
617	tr|A0A0D3BRT9|A0A0D3BRT9_BRAOL	107.13	23	8	8	Y	39219	Uncharacterized protein OS=Brassica oleracea var. oleracea PE=4 SV=1
521	tr|Q75UU5|Q75UU5_BRAOL	107.11	44	8	8	Y	28643	Dehydroascorbate reductase OS=Brassica oleracea GN=BO-DHAR PE=2 SV=1
568	tr|A0A0D3EEY7|A0A0D3EEY7_BRAOL	104.87	7	7	7	Y	142401	Uncharacterized protein OS=Brassica oleracea var. oleracea GN=EMB2247 PE=3 SV=1
468	tr|A0A0D3BWC2|A0A0D3BWC2_BRAOL	107.03	41	8	3	Y	28467	Peptidyl-prolyl cis-trans isomerase OS=Brassica oleracea var. oleracea GN=ROC4 PE=3 SV=1
461	tr|A0A0D3DAW5|A0A0D3DAW5_BRAOL	107.01	23	8	3	Y	49596	Dihydrolipoamide acetyltransferase component of pyruvate dehydrogenase complex OS=Brassica oleracea var. oleracea PE=3 SV=1
364	tr|A0A0D3B2D1|A0A0D3B2D1_BRAOL	106.62	69	10	2	Y	15443	Histone H2B OS=Brassica oleracea var. oleracea PE=3 SV=1
650	tr|A0A0D3B544|A0A0D3B544_BRAOL	106.24	26	7	3	N	19756	Uncharacterized protein OS=Brassica oleracea var. oleracea PE=4 SV=1
383	tr|A0A0D3CLV2|A0A0D3CLV2_BRAOL	106.03	25	10	10	Y	61013	Uncharacterized protein OS=Brassica oleracea var. oleracea PE=4 SV=1
381	tr|A0A0D3B783|A0A0D3B783_BRAOL	105.91	63	9	1	Y	16571	Histone H2B OS=Brassica oleracea var. oleracea PE=3 SV=1
463	tr|A0A0D3B0D7|A0A0D3B0D7_BRAOL	105.58	33	9	4	Y	32991	Uncharacterized protein OS=Brassica oleracea var. oleracea GN=AtPPa6 PE=4 SV=1
646	tr|A0A0D3DPB4|A0A0D3DPB4_BRAOL	105.24	37	9	9	Y	32666	Uncharacterized protein OS=Brassica oleracea var. oleracea PE=4 SV=1
484	tr|A0A0D3C666|A0A0D3C666_BRAOL	104.93	17	9	9	Y	62302	Uncharacterized protein OS=Brassica oleracea var. oleracea PE=4 SV=1
418	tr|A0A0D3CRS4|A0A0D3CRS4_BRAOL	104.85	28	8	7	Y	47843	Dihydrolipoamide acetyltransferase component of pyruvate dehydrogenase complex OS=Brassica oleracea var. oleracea GN=EMB3003 PE=3 SV=1
494	tr|A0A0D3A6Y3|A0A0D3A6Y3_BRAOL	104.52	38	8	2	Y	25271	Uncharacterized protein OS=Brassica oleracea var. oleracea PE=4 SV=1
467	tr|A0A0D3C737|A0A0D3C737_BRAOL	104.19	18	8	8	Y	57407	Uncharacterized protein OS=Brassica oleracea var. oleracea GN=PPOX PE=4 SV=1
429	tr|A0A0D3D4C8|A0A0D3D4C8_BRAOL	104.02	37	9	9	Y	40799	Uncharacterized protein OS=Brassica oleracea var. oleracea GN=MOD1 PE=4 SV=1
426	tr|A0A0D3DJN4|A0A0D3DJN4_BRAOL	103.97	29	10	10	Y	53196	Chorismate synthase (Fragment) OS=Brassica oleracea var. oleracea GN=EMB1144 PE=3 SV=1
492	tr|A0A0D3E6T9|A0A0D3E6T9_BRAOL	103.75	27	8	8	Y	53428	Uncharacterized protein (Fragment) OS=Brassica oleracea var. oleracea PE=4 SV=1
493	tr|A0A0D3D9G0|A0A0D3D9G0_BRAOL	103.75	29	8	8	Y	49724	Uncharacterized protein OS=Brassica oleracea var. oleracea PE=3 SV=1
414	tr|A0A0D3BXB6|A0A0D3BXB6_BRAOL	103.73	31	8	8	Y	41076	Uncharacterized protein OS=Brassica oleracea var. oleracea PE=3 SV=1
604	tr|A0A0D3BUD4|A0A0D3BUD4_BRAOL	103.71	19	7	7	Y	42787	Uncharacterized protein OS=Brassica oleracea var. oleracea PE=4 SV=1
432	tr|A0A0D6CBC9|A0A0D6CBC9_BRANI	103.64	17	9	7	Y	55057	ATP synthase subunit alpha OS=Brassica nigra GN=atp1 PE=3 SV=1
433	tr|G4XYD7|G4XYD7_BRAOL	103.64	17	9	7	Y	55057	ATP synthase subunit alpha OS=Brassica oleracea GN=atp1 PE=3 SV=1
434	tr|A0A068BEY2|A0A068BEY2_BRAOB	103.64	17	9	7	Y	55057	ATP synthase subunit alpha OS=Brassica oleracea var. botrytis GN=atp1 PE=3 SV=1
550	tr|A0A0D3DGZ0|A0A0D3DGZ0_BRAOL	103.3	30	6	6	Y	31591	Xyloglucan endotransglucosylase/hydrolase OS=Brassica oleracea var. oleracea PE=3 SV=1
624	tr|A0A0D3A5F0|A0A0D3A5F0_BRAOL	103.18	19	7	7	N	57927	Uncharacterized protein OS=Brassica oleracea var. oleracea PE=4 SV=1
791	tr|A0A0D3B4U6|A0A0D3B4U6_BRAOL	103.18	20	6	2	Y	28202	Chlorophyll a-b binding protein, chloroplastic OS=Brassica oleracea var. oleracea PE=3 SV=1
792	tr|Q8W159|Q8W159_BRAOL	103.18	20	6	2	Y	28202	Chlorophyll a-b binding protein, chloroplastic OS=Brassica oleracea GN=CAB1 PE=2 SV=1
787	tr|A0A0D3BS62|A0A0D3BS62_BRAOL	103.18	20	6	2	Y	28184	Chlorophyll a-b binding protein, chloroplastic OS=Brassica oleracea var. oleracea PE=3 SV=1
409	tr|A0A0D3BYV0|A0A0D3BYV0_BRAOL	102.95	26	9	9	Y	51542	Serine hydroxymethyltransferase OS=Brassica oleracea var. oleracea PE=3 SV=1
475	tr|A0A0D3ECX9|A0A0D3ECX9_BRAOL	102.91	57	9	1	Y	16366	Histone H2B OS=Brassica oleracea var. oleracea PE=3 SV=1
595	tr|A0A0D3EAE6|A0A0D3EAE6_BRAOL	102.9	9	7	1	N	81048	Uncharacterized protein OS=Brassica oleracea var. oleracea GN=HSP81-1 PE=3 SV=1
437	tr|A0A0D3DPE1|A0A0D3DPE1_BRAOL	102.69	26	7	7	N	42775	Uncharacterized protein OS=Brassica oleracea var. oleracea PE=4 SV=1
583	tr|A0A0D3CCE5|A0A0D3CCE5_BRAOL	102.53	25	8	5	Y	32650	Uncharacterized protein (Fragment) OS=Brassica oleracea var. oleracea PE=3 SV=1
594	tr|A0A0D3D7E8|A0A0D3D7E8_BRAOL	102.53	9	8	5	Y	89184	Uncharacterized protein OS=Brassica oleracea var. oleracea PE=3 SV=1
489	tr|A0A0D3BSL1|A0A0D3BSL1_BRAOL	102.32	38	7	1	Y	32276	Uncharacterized protein OS=Brassica oleracea var. oleracea PE=3 SV=1
355	tr|A0A0D3BCU5|A0A0D3BCU5_BRAOL	102.22	31	9	3	Y	51184	Uncharacterized protein OS=Brassica oleracea var. oleracea PE=4 SV=1
585	tr|A0A0D3DYM9|A0A0D3DYM9_BRAOL	101.79	44	7	2	Y	25292	Uncharacterized protein OS=Brassica oleracea var. oleracea PE=4 SV=1
548	tr|A0A0D3DNJ9|A0A0D3DNJ9_BRAOL	101.69	25	8	8	Y	35590	ATP-dependent Clp protease proteolytic subunit OS=Brassica oleracea var. oleracea PE=3 SV=1
436	tr|A0A0D3BW40|A0A0D3BW40_BRAOL	101.63	37	10	10	N	32554	Uncharacterized protein OS=Brassica oleracea var. oleracea PE=3 SV=1
423	tr|A0A0D3ANB9|A0A0D3ANB9_BRAOL	101.58	42	8	3	Y	39274	Glutamine synthetase OS=Brassica oleracea var. oleracea GN=ATGSR2 PE=3 SV=1
424	tr|B5A7Q7|B5A7Q7_BRAOB	101.58	42	8	3	Y	39274	Glutamine synthetase OS=Brassica oleracea var. botrytis GN=GS1_1 PE=3 SV=1
425	tr|B5A7Q8|B5A7Q8_BRAOT	101.58	42	8	3	Y	39214	Glutamine synthetase OS=Brassica oleracea var. italica GN=GS1_1 PE=3 SV=1
430	tr|A0A0D3B8J8|A0A0D3B8J8_BRAOL	101.46	29	8	4	N	35703	Uncharacterized protein OS=Brassica oleracea var. oleracea PE=4 SV=1
592	tr|A0A0D3EB42|A0A0D3EB42_BRAOL	101.32	27	8	8	Y	37018	Thiamine thiazole synthase, chloroplastic OS=Brassica oleracea var. oleracea GN=THI1 PE=3 SV=1
634	tr|A0A0D3AJG1|A0A0D3AJG1_BRAOL	101.19	35	7	7	N	28283	Uncharacterized protein OS=Brassica oleracea var. oleracea PE=4 SV=1
661	tr|A0A0D3DKT0|A0A0D3DKT0_BRAOL	101.11	40	6	1	Y	17995	Uncharacterized protein OS=Brassica oleracea var. oleracea PE=3 SV=1
662	tr|A0A0D3DDK7|A0A0D3DDK7_BRAOL	101.02	33	6	3	Y	30301	Uncharacterized protein OS=Brassica oleracea var. oleracea PE=4 SV=1
512	tr|A0A0D3B746|A0A0D3B746_BRAOL	100.65	26	6	3	N	39588	Uncharacterized protein OS=Brassica oleracea var. oleracea PE=3 SV=1
643	tr|A0A0D3D5Z6|A0A0D3D5Z6_BRAOL	100.64	23	6	6	Y	40350	Uncharacterized protein OS=Brassica oleracea var. oleracea PE=4 SV=1
686	tr|A0A0D3B0W7|A0A0D3B0W7_BRAOL	100.61	31	6	5	Y	27875	Peptidyl-prolyl cis-trans isomerase OS=Brassica oleracea var. oleracea GN=ATCYP20-2 PE=3 SV=1
717	tr|A0A0D3C4J2|A0A0D3C4J2_BRAOL	100.54	17	6	1	Y	49578	Uncharacterized protein OS=Brassica oleracea var. oleracea GN=FTSZ2-1 PE=3 SV=1
508	tr|A0A0D3C0A1|A0A0D3C0A1_BRAOL	100.48	38	8	3	Y	30467	Uncharacterized protein OS=Brassica oleracea var. oleracea PE=4 SV=1
509	tr|A0A0D3CT51|A0A0D3CT51_BRAOL	100.48	38	8	3	Y	30463	Uncharacterized protein OS=Brassica oleracea var. oleracea PE=4 SV=1
486	tr|A0A0D3B672|A0A0D3B672_BRAOL	100.38	7	7	1	Y	176200	Uncharacterized protein OS=Brassica oleracea var. oleracea PE=4 SV=1
689	tr|A0A0D3E0I0|A0A0D3E0I0_BRAOL	100.09	32	6	5	Y	28697	Chlorophyll a-b binding protein, chloroplastic OS=Brassica oleracea var. oleracea PE=3 SV=1
690	tr|A0A0D3AW97|A0A0D3AW97_BRAOL	100.09	32	6	5	Y	28667	Chlorophyll a-b binding protein, chloroplastic OS=Brassica oleracea var. oleracea PE=3 SV=1
691	tr|A0A0D3DBD3|A0A0D3DBD3_BRAOL	100.09	32	6	5	Y	28681	Chlorophyll a-b binding protein, chloroplastic OS=Brassica oleracea var. oleracea PE=3 SV=1
369	tr|A0A0D3CH25|A0A0D3CH25_BRAOL	100.05	31	9	2	Y	50736	Uncharacterized protein OS=Brassica oleracea var. oleracea PE=4 SV=1
370	tr|B0FRG0|B0FRG0_BRAOL	100.05	31	9	2	Y	50736	Chloroplast ATP sulfurylase 1 OS=Brassica oleracea GN=ATPS1 PE=2 SV=1
532	tr|A0A0D3D2L9|A0A0D3D2L9_BRAOL	100.02	20	7	7	Y	54685	Uncharacterized protein OS=Brassica oleracea var. oleracea PE=4 SV=1
485	tr|A0A0D3DQY3|A0A0D3DQY3_BRAOL	99.9	36	8	2	Y	29051	Uncharacterized protein OS=Brassica oleracea var. oleracea PE=3 SV=1
499	tr|A0A0D3CX43|A0A0D3CX43_BRAOL	99.77	39	7	1	Y	31613	40S ribosomal protein SA OS=Brassica oleracea var. oleracea PE=3 SV=1
696	tr|A0A0D3E8B7|A0A0D3E8B7_BRAOL	99.73	48	6	4	Y	16401	Uncharacterized protein OS=Brassica oleracea var. oleracea PE=4 SV=1
639	tr|A0A0D3EH74|A0A0D3EH74_BRAOL	99.63	10	5	2	Y	84815	Uncharacterized protein OS=Brassica oleracea var. oleracea PE=4 SV=1
581	tr|A0A0D3AT72|A0A0D3AT72_BRAOL	99.57	31	8	8	N	30294	Chlorophyll a-b binding protein, chloroplastic OS=Brassica oleracea var. oleracea PE=3 SV=1
544	tr|A0A0D3C753|A0A0D3C753_BRAOL	99.51	37	8	8	Y	36025	ATP-dependent Clp protease proteolytic subunit (Fragment) OS=Brassica oleracea var. oleracea GN=CLPP5 PE=3 SV=1
416	tr|A0A0D3B926|A0A0D3B926_BRAOL	99.49	12	10	4	Y	109092	Uncharacterized protein OS=Brassica oleracea var. oleracea PE=4 SV=1
519	tr|A0A0D3BZG9|A0A0D3BZG9_BRAOL	99.24	36	8	1	Y	45329	Glutamine synthetase (Fragment) OS=Brassica oleracea var. oleracea GN=ATGSR1 PE=3 SV=1
506	tr|A0A0D3DW81|A0A0D3DW81_BRAOL	99.17	24	8	8	Y	53213	Uncharacterized protein OS=Brassica oleracea var. oleracea GN=XK-1 PE=4 SV=1
470	tr|A0A0D3AQH8|A0A0D3AQH8_BRAOL	99.16	24	7	7	Y	51815	Uncharacterized protein OS=Brassica oleracea var. oleracea PE=4 SV=1
471	tr|A0A0D3D0N3|A0A0D3D0N3_BRAOL	99.16	24	7	7	Y	51747	Uncharacterized protein OS=Brassica oleracea var. oleracea PE=4 SV=1
833	tr|A0A0D3BS61|A0A0D3BS61_BRAOL	99.15	16	6	2	Y	34652	Chlorophyll a-b binding protein, chloroplastic OS=Brassica oleracea var. oleracea PE=3 SV=1
567	tr|A0A0D3AEV7|A0A0D3AEV7_BRAOL	98.92	23	6	6	Y	44663	Uncharacterized protein OS=Brassica oleracea var. oleracea PE=4 SV=1
566	tr|A0A0D3CLN1|A0A0D3CLN1_BRAOL	98.92	23	6	6	Y	44643	Uncharacterized protein OS=Brassica oleracea var. oleracea PE=4 SV=1
599	tr|A0A0D3AZJ2|A0A0D3AZJ2_BRAOL	98.87	23	6	3	Y	37787	Uncharacterized protein OS=Brassica oleracea var. oleracea GN=ADK2 PE=4 SV=1
652	tr|A0A0D3BNK6|A0A0D3BNK6_BRAOL	98.69	18	6	3	Y	39510	Uncharacterized protein OS=Brassica oleracea var. oleracea PE=3 SV=1
417	tr|A0A0D3EC68|A0A0D3EC68_BRAOL	98.68	28	10	10	Y	55326	Xylose isomerase OS=Brassica oleracea var. oleracea PE=3 SV=1
573	tr|A0A0D3D1D8|A0A0D3D1D8_BRAOL	98.53	23	6	4	Y	47289	Uncharacterized protein OS=Brassica oleracea var. oleracea GN=TAPX PE=3 SV=1
572	tr|Q75UU9|Q75UU9_BRAOL	98.53	23	6	4	Y	47204	Thylakoid-bound ascorbate peroxidase OS=Brassica oleracea GN=BO-tbAPX PE=2 SV=1
714	tr|A0A0D3DSL4|A0A0D3DSL4_BRAOL	98.5	19	6	1	N	49210	Uncharacterized protein OS=Brassica oleracea var. oleracea PE=3 SV=1
505	tr|A0A0D3B0N4|A0A0D3B0N4_BRAOL	98.49	19	7	7	Y	64463	Malic enzyme OS=Brassica oleracea var. oleracea GN=ATNADP-ME2 PE=3 SV=1
490	tr|A0A0D3ECD8|A0A0D3ECD8_BRAOL	98.47	35	8	8	Y	29748	40S ribosomal protein S4 OS=Brassica oleracea var. oleracea PE=3 SV=1
491	tr|A0A0D3AI17|A0A0D3AI17_BRAOL	98.47	35	8	8	Y	29856	40S ribosomal protein S4 OS=Brassica oleracea var. oleracea PE=3 SV=1
597	tr|A0A0D3CDE3|A0A0D3CDE3_BRAOL	98.45	26	7	1	Y	26926	Uncharacterized protein (Fragment) OS=Brassica oleracea var. oleracea PE=4 SV=1
653	tr|A0A0D3DRJ8|A0A0D3DRJ8_BRAOL	98.37	17	6	6	N	38861	Peroxidase OS=Brassica oleracea var. oleracea PE=3 SV=1
560	tr|A0A0D3BJ97|A0A0D3BJ97_BRAOL	98.32	56	6	3	Y	18370	Peptidyl-prolyl cis-trans isomerase OS=Brassica oleracea var. oleracea PE=3 SV=1
682	tr|A0A0D2ZRT1|A0A0D2ZRT1_BRAOL	98.15	19	6	1	Y	38339	Uncharacterized protein OS=Brassica oleracea var. oleracea PE=4 SV=1
402	tr|A0A0D3B9T4|A0A0D3B9T4_BRAOL	98.14	28	9	8	Y	47492	Uncharacterized protein OS=Brassica oleracea var. oleracea PE=3 SV=1
404	tr|A0A0D3CMK0|A0A0D3CMK0_BRAOL	98.14	26	9	8	Y	52725	Uncharacterized protein (Fragment) OS=Brassica oleracea var. oleracea PE=3 SV=1
963	tr|A0A0D3AAQ4|A0A0D3AAQ4_BRAOL	98.04	29	6	1	Y	29182	Chlorophyll a-b binding protein, chloroplastic OS=Brassica oleracea var. oleracea PE=3 SV=1
784	tr|A0A0D3D5W2|A0A0D3D5W2_BRAOL	97.79	18	5	1	Y	28198	Chlorophyll a-b binding protein, chloroplastic OS=Brassica oleracea var. oleracea PE=3 SV=1
718	tr|A0A0D3DNC9|A0A0D3DNC9_BRAOL	97.7	61	8	8	N	14941	Uncharacterized protein OS=Brassica oleracea var. oleracea PE=4 SV=1
516	tr|A0A0D3BY39|A0A0D3BY39_BRAOL	97.58	22	8	6	Y	45992	Uncharacterized protein OS=Brassica oleracea var. oleracea PE=3 SV=1
817	tr|A0A0D3CDR3|A0A0D3CDR3_BRAOL	97.43	40	6	1	Y	17995	Uncharacterized protein OS=Brassica oleracea var. oleracea PE=3 SV=1
547	tr|A0A0D3DIC6|A0A0D3DIC6_BRAOL	97.42	29	6	6	N	38877	Uncharacterized protein OS=Brassica oleracea var. oleracea GN=ATCAD9 PE=3 SV=1
859	tr|A0A0D3DSU9|A0A0D3DSU9_BRAOL	97.38	21	8	8	Y	32082	Histone H4 OS=Brassica oleracea var. oleracea PE=3 SV=1
885	tr|A0A0D3C2P6|A0A0D3C2P6_BRAOL	97.38	59	8	8	Y	11409	Histone H4 OS=Brassica oleracea var. oleracea PE=3 SV=1
846	tr|A0A0D3E520|A0A0D3E520_BRAOL	97.21	25	5	1	Y	29090	Chlorophyll a-b binding protein, chloroplastic OS=Brassica oleracea var. oleracea PE=3 SV=1
533	tr|A0A0D3BYK4|A0A0D3BYK4_BRAOL	97.06	30	6	6	N	28696	Uncharacterized protein OS=Brassica oleracea var. oleracea PE=4 SV=1
794	tr|A0A0D3AY78|A0A0D3AY78_BRAOL	96.99	33	5	2	Y	22844	Uncharacterized protein OS=Brassica oleracea var. oleracea PE=4 SV=1
511	tr|A0A0D3DHL2|A0A0D3DHL2_BRAOL	96.98	32	8	8	Y	36956	Uncharacterized protein OS=Brassica oleracea var. oleracea PE=4 SV=1
670	tr|A0A0D3CWK5|A0A0D3CWK5_BRAOL	96.94	36	6	1	Y	25855	Uncharacterized protein OS=Brassica oleracea var. oleracea PE=3 SV=1
913	tr|Q7Y1A1|Q7Y1A1_BRAOL	96.84	24	6	2	Y	29046	Chlorophyll a-b binding protein, chloroplastic OS=Brassica oleracea PE=2 SV=1
993	tr|A0A0D3BIZ0|A0A0D3BIZ0_BRAOL	93.92	18	5	1	Y	28296	Chlorophyll a-b binding protein, chloroplastic OS=Brassica oleracea var. oleracea PE=3 SV=1
994	tr|A0A0D3CEM3|A0A0D3CEM3_BRAOL	93.92	18	5	1	Y	28296	Chlorophyll a-b binding protein, chloroplastic OS=Brassica oleracea var. oleracea PE=3 SV=1
465	tr|A0A0D3BAL2|A0A0D3BAL2_BRAOL	96.76	16	8	3	N	71976	Uncharacterized protein OS=Brassica oleracea var. oleracea PE=4 SV=1
534	tr|A0A0D3BMP0|A0A0D3BMP0_BRAOL	96.6	15	7	1	N	54086	Uncharacterized protein OS=Brassica oleracea var. oleracea PE=3 SV=1
638	tr|A0A0D3BL52|A0A0D3BL52_BRAOL	96.52	17	7	7	Y	43568	Uncharacterized protein OS=Brassica oleracea var. oleracea PE=4 SV=1
845	tr|Q8W180|Q8W180_BRAOL	96.51	16	5	1	Y	53795	Senescence-associated cysteine protease OS=Brassica oleracea GN=CP3 PE=2 SV=1
844	tr|A0A0D3CNU8|A0A0D3CNU8_BRAOL	96.51	17	5	1	Y	50570	Uncharacterized protein OS=Brassica oleracea var. oleracea PE=3 SV=1
843	tr|B1Q3A2|B1Q3A2_BRAOT	96.51	18	5	1	Y	48677	Cysteine protease (Fragment) OS=Brassica oleracea var. italica GN=BoCP3 PE=3 SV=1
518	tr|A0A0D3D040|A0A0D3D040_BRAOL	96.27	40	7	1	Y	32000	40S ribosomal protein SA OS=Brassica oleracea var. oleracea PE=3 SV=1
571	tr|A0A0D3AQ29|A0A0D3AQ29_BRAOL	96.25	34	6	1	Y	32294	40S ribosomal protein SA OS=Brassica oleracea var. oleracea PE=3 SV=1
669	tr|A0A0D3D0S1|A0A0D3D0S1_BRAOL	95.66	40	6	1	Y	22858	Uncharacterized protein OS=Brassica oleracea var. oleracea PE=3 SV=1
763	tr|A0A0D3BRA0|A0A0D3BRA0_BRAOL	95.39	20	6	1	N	30656	Uncharacterized protein OS=Brassica oleracea var. oleracea PE=4 SV=1
821	tr|A0A0D3EDU6|A0A0D3EDU6_BRAOL	95.36	30	5	5	N	25338	40S ribosomal protein S8 OS=Brassica oleracea var. oleracea PE=3 SV=1
629	tr|A0A0D3CMF0|A0A0D3CMF0_BRAOL	95.34	44	6	6	N	21377	Uncharacterized protein OS=Brassica oleracea var. oleracea GN=PRXIIF PE=4 SV=1
762	tr|A0A0D3A9U5|A0A0D3A9U5_BRAOL	95.3	35	6	6	N	30886	Uncharacterized protein OS=Brassica oleracea var. oleracea GN=TLP18.3 PE=4 SV=1
591	tr|A0A0D3DLR0|A0A0D3DLR0_BRAOL	94.94	18	6	6	N	44528	Obg-like ATPase 1 OS=Brassica oleracea var. oleracea PE=3 SV=1
635	tr|A0A0D3DB82|A0A0D3DB82_BRAOL	94.33	27	7	2	Y	30368	Uncharacterized protein OS=Brassica oleracea var. oleracea PE=4 SV=1
637	tr|A0A0D3E0G6|A0A0D3E0G6_BRAOL	94.33	27	7	2	Y	30331	Uncharacterized protein OS=Brassica oleracea var. oleracea PE=4 SV=1
633	tr|A0A0D3BMD8|A0A0D3BMD8_BRAOL	94.17	26	9	9	Y	46898	ATP-dependent Clp protease proteolytic subunit (Fragment) OS=Brassica oleracea var. oleracea PE=3 SV=1
786	tr|A0A0D3D5Z5|A0A0D3D5Z5_BRAOL	93.99	22	7	3	Y	39569	Uncharacterized protein OS=Brassica oleracea var. oleracea PE=4 SV=1
891	tr|A0A0D3DK37|A0A0D3DK37_BRAOL	93.19	17	5	2	Y	50648	Uncharacterized protein OS=Brassica oleracea var. oleracea PE=3 SV=1
679	tr|A0A0D3CP07|A0A0D3CP07_BRAOL	93.13	21	5	5	Y	35336	Uncharacterized protein OS=Brassica oleracea var. oleracea PE=4 SV=1
502	tr|A0A0D3DU71|A0A0D3DU71_BRAOL	92.82	19	7	1	Y	62903	Ketol-acid reductoisomerase OS=Brassica oleracea var. oleracea PE=3 SV=1
620	tr|A0A0D3EHU5|A0A0D3EHU5_BRAOL	92.79	17	7	2	Y	72312	Uncharacterized protein OS=Brassica oleracea var. oleracea GN=SIR PE=4 SV=1
621	tr|A0A0D3A280|A0A0D3A280_BRAOL	92.77	15	7	5	Y	56594	Phospho-2-dehydro-3-deoxyheptonate aldolase OS=Brassica oleracea var. oleracea GN=DHS2 PE=3 SV=1
860	tr|A0A0D3B9A5|A0A0D3B9A5_BRAOL	92.77	20	5	4	N	34586	Uncharacterized protein (Fragment) OS=Brassica oleracea var. oleracea PE=4 SV=1
517	tr|A0A0D3CVH2|A0A0D3CVH2_BRAOL	92.44	10	7	7	Y	102941	Lipoxygenase OS=Brassica oleracea var. oleracea PE=3 SV=1
627	tr|A0A0D3B694|A0A0D3B694_BRAOL	92.08	30	7	7	Y	31915	S-formylglutathione hydrolase OS=Brassica oleracea var. oleracea PE=3 SV=1
640	tr|A0A0D3BWT8|A0A0D3BWT8_BRAOL	92.05	17	6	2	Y	45433	Cysteine synthase OS=Brassica oleracea var. oleracea GN=OASC PE=3 SV=1
701	tr|A0A0D3DIG7|A0A0D3DIG7_BRAOL	91.94	48	5	2	Y	18384	Peptidyl-prolyl cis-trans isomerase OS=Brassica oleracea var. oleracea PE=3 SV=1
530	tr|A0A0D3CQQ6|A0A0D3CQQ6_BRAOL	91.86	13	6	6	Y	90372	Uncharacterized protein OS=Brassica oleracea var. oleracea PE=3 SV=1
537	tr|A0A0D3CQU9|A0A0D3CQU9_BRAOL	91.85	29	6	5	Y	37745	Uncharacterized protein OS=Brassica oleracea var. oleracea PE=4 SV=1
538	tr|Q4TU02|Q4TU02_BRAOT	91.85	29	6	5	Y	37745	Epithiospecifier protein OS=Brassica oleracea var. italica PE=2 SV=1
618	tr|A0A0D3CGF5|A0A0D3CGF5_BRAOL	91.68	23	8	1	Y	30046	Uncharacterized protein OS=Brassica oleracea var. oleracea GN=GRF4 PE=3 SV=1
862	tr|A0A0D3D6Z6|A0A0D3D6Z6_BRAOL	91.54	48	5	5	Y	17106	Uncharacterized protein OS=Brassica oleracea var. oleracea GN=MLP423 PE=4 SV=1
541	tr|A0A0D3AFV4|A0A0D3AFV4_BRAOL	91.46	19	6	1	Y	47517	Uncharacterized protein OS=Brassica oleracea var. oleracea PE=4 SV=1
574	tr|A0A0D3C4Q4|A0A0D3C4Q4_BRAOL	91.42	46	6	6	Y	17986	Uncharacterized protein OS=Brassica oleracea var. oleracea PE=3 SV=1
575	tr|A0A0D3B5D0|A0A0D3B5D0_BRAOL	91.42	46	6	6	Y	17968	Uncharacterized protein OS=Brassica oleracea var. oleracea PE=3 SV=1
576	tr|A0A0D3DSS5|A0A0D3DSS5_BRAOL	91.42	46	6	6	Y	17954	Uncharacterized protein OS=Brassica oleracea var. oleracea PE=3 SV=1
577	tr|A0A0D2ZTX7|A0A0D2ZTX7_BRAOL	91.42	46	6	6	Y	17982	Uncharacterized protein OS=Brassica oleracea var. oleracea PE=3 SV=1
578	tr|A0A0D3CTL2|A0A0D3CTL2_BRAOL	91.42	46	6	6	Y	17968	Uncharacterized protein OS=Brassica oleracea var. oleracea PE=3 SV=1
719	tr|A0A0D3ADT8|A0A0D3ADT8_BRAOL	91.37	17	5	1	Y	46701	Uncharacterized protein OS=Brassica oleracea var. oleracea PE=3 SV=1
721	tr|A0A0D3CKF2|A0A0D3CKF2_BRAOL	91.37	15	5	1	Y	51159	Uncharacterized protein OS=Brassica oleracea var. oleracea PE=3 SV=1
704	tr|A0A0D3AZJ1|A0A0D3AZJ1_BRAOL	90.92	22	6	6	N	40711	Isocitrate dehydrogenase [NAD] subunit, mitochondrial OS=Brassica oleracea var. oleracea PE=3 SV=1
768	tr|A0A0D3EI63|A0A0D3EI63_BRAOL	88.21	18	5	5	N	39823	Isocitrate dehydrogenase [NAD] subunit, mitochondrial OS=Brassica oleracea var. oleracea PE=3 SV=1
901	tr|Q39369|Q39369_BRAOL	90.82	25	5	2	Y	23321	Trypsin inhibitor propeptide OS=Brassica oleracea PE=2 SV=1
734	tr|A0A0D3DC89|A0A0D3DC89_BRAOL	90.82	17	7	7	Y	45082	Uncharacterized protein OS=Brassica oleracea var. oleracea GN=RPS1 PE=4 SV=1
525	tr|A0A0D3CSF0|A0A0D3CSF0_BRAOL	90.82	41	8	8	Y	36522	Uncharacterized protein OS=Brassica oleracea var. oleracea GN=ZKT PE=4 SV=1
1067	tr|A0A0D3E092|A0A0D3E092_BRAOL	90.69	29	6	3	Y	24564	Cytochrome b6-f complex iron-sulfur subunit OS=Brassica oleracea var. oleracea PE=3 SV=1
632	tr|A0A0D3A311|A0A0D3A311_BRAOL	90.62	16	6	4	Y	53476	Carboxypeptidase OS=Brassica oleracea var. oleracea PE=3 SV=1
848	tr|A0A0D3BB70|A0A0D3BB70_BRAOL	90.6	17	5	1	Y	46621	Uncharacterized protein OS=Brassica oleracea var. oleracea PE=3 SV=1
529	tr|A0A0D3BMA5|A0A0D3BMA5_BRAOL	90.41	14	7	1	Y	57655	Uncharacterized protein OS=Brassica oleracea var. oleracea PE=4 SV=1
779	tr|A0A0D3A664|A0A0D3A664_BRAOL	90.35	30	6	6	Y	28395	Uncharacterized protein OS=Brassica oleracea var. oleracea GN=PMSR4 PE=3 SV=1
1065	tr|A0A0D3D125|A0A0D3D125_BRAOL	90.31	20	5	5	Y	21924	Uncharacterized protein OS=Brassica oleracea var. oleracea PE=3 SV=1
1066	tr|Q39386|Q39386_BRAOL	90.31	20	5	5	Y	22439	Pollen coat protein OS=Brassica oleracea PE=2 SV=1
730	tr|A0A0D3CHW5|A0A0D3CHW5_BRAOL	90.17	22	6	6	N	39914	Uncharacterized protein OS=Brassica oleracea var. oleracea PE=4 SV=1
884	tr|A0A0D3DJ66|A0A0D3DJ66_BRAOL	90.14	24	6	6	Y	41399	Uncharacterized protein OS=Brassica oleracea var. oleracea PE=4 SV=1
806	tr|A0A0D3AX14|A0A0D3AX14_BRAOL	90.12	9	5	1	Y	83217	Uncharacterized protein OS=Brassica oleracea var. oleracea PE=4 SV=1
600	tr|A0A0D3AFD9|A0A0D3AFD9_BRAOL	90.09	14	7	7	Y	60143	T-complex protein 1 subunit gamma OS=Brassica oleracea var. oleracea PE=3 SV=1
601	tr|A0A0D3B9W7|A0A0D3B9W7_BRAOL	90.09	14	7	7	Y	60143	T-complex protein 1 subunit gamma OS=Brassica oleracea var. oleracea PE=3 SV=1
709	tr|A0A0D3A2X0|A0A0D3A2X0_BRAOL	90	30	5	5	Y	25141	Proteasome subunit beta type OS=Brassica oleracea var. oleracea PE=3 SV=1
723	tr|A0A0D3BM11|A0A0D3BM11_BRAOL	90	17	5	5	Y	44767	Uncharacterized protein OS=Brassica oleracea var. oleracea PE=3 SV=1
510	tr|A0A0D3AJY6|A0A0D3AJY6_BRAOL	89.96	21	7	6	Y	44073	Aspartate aminotransferase OS=Brassica oleracea var. oleracea PE=4 SV=1
676	tr|A0A0D3ED64|A0A0D3ED64_BRAOL	89.83	10	5	5	N	86623	Uncharacterized protein OS=Brassica oleracea var. oleracea PE=3 SV=1
687	tr|A0A0D3EDW0|A0A0D3EDW0_BRAOL	89.83	18	6	1	Y	47245	Uncharacterized protein OS=Brassica oleracea var. oleracea PE=3 SV=1
628	tr|A0A0D3E3G6|A0A0D3E3G6_BRAOL	89.75	11	6	2	Y	72006	Uncharacterized protein OS=Brassica oleracea var. oleracea PE=4 SV=1
551	tr|A0A0D3AF38|A0A0D3AF38_BRAOL	89.68	8	6	1	Y	95956	Uncharacterized protein OS=Brassica oleracea var. oleracea PE=3 SV=1
526	tr|A0A0D3CUM7|A0A0D3CUM7_BRAOL	89.55	19	7	1	Y	63675	Ketol-acid reductoisomerase OS=Brassica oleracea var. oleracea PE=3 SV=1
744	tr|A0A0D3CWI0|A0A0D3CWI0_BRAOL	89.53	24	6	6	Y	41208	Uncharacterized protein OS=Brassica oleracea var. oleracea PE=3 SV=1
876	tr|A0A0D3BPN7|A0A0D3BPN7_BRAOL	89.37	12	5	5	Y	53974	Uncharacterized protein OS=Brassica oleracea var. oleracea PE=4 SV=1
590	tr|A0A0D3D1M2|A0A0D3D1M2_BRAOL	89.29	12	7	7	N	87680	Uncharacterized protein OS=Brassica oleracea var. oleracea GN=POLD3 PE=3 SV=1
531	tr|A0A0D3B0I6|A0A0D3B0I6_BRAOL	89.28	10	6	1	N	79016	Uncharacterized protein OS=Brassica oleracea var. oleracea PE=3 SV=1
593	tr|A0A0D3DUU3|A0A0D3DUU3_BRAOL	89.27	18	6	6	Y	41079	Cysteine synthase OS=Brassica oleracea var. oleracea PE=3 SV=1
527	tr|A0A0D3D2A0|A0A0D3D2A0_BRAOL	89.02	20	7	1	N	45223	Succinate-CoA ligase subunit beta OS=Brassica oleracea var. oleracea PE=3 SV=1
1092	tr|A0A0D3D059|A0A0D3D059_BRAOL	88.8	18	5	5	Y	21565	Uncharacterized protein OS=Brassica oleracea var. oleracea PE=3 SV=1
1219	tr|A0A0D3B8L3|A0A0D3B8L3_BRAOL	88.77	24	5	2	Y	30485	Uncharacterized protein (Fragment) OS=Brassica oleracea var. oleracea PE=3 SV=1
724	tr|A0A0D3AN62|A0A0D3AN62_BRAOL	88.75	21	5	5	N	39596	Uncharacterized protein (Fragment) OS=Brassica oleracea var. oleracea GN=PTAC4 PE=4 SV=1
648	tr|A0A0D3BF93|A0A0D3BF93_BRAOL	88.71	17	6	6	Y	43393	Uncharacterized protein OS=Brassica oleracea var. oleracea PE=4 SV=1
997	tr|A0A0D3C912|A0A0D3C912_BRAOL	88.7	22	4	4	Y	25263	Uncharacterized protein OS=Brassica oleracea var. oleracea PE=3 SV=1
1075	tr|A0A0D3C913|A0A0D3C913_BRAOL	85.69	22	4	4	Y	25131	Uncharacterized protein OS=Brassica oleracea var. oleracea PE=3 SV=1
811	tr|A0A0D3EFS1|A0A0D3EFS1_BRAOL	88.42	22	5	5	Y	24468	Uncharacterized protein OS=Brassica oleracea var. oleracea PE=3 SV=1
535	tr|A0A0D3E3Z1|A0A0D3E3Z1_BRAOL	88.12	20	7	1	N	45243	Succinate-CoA ligase subunit beta OS=Brassica oleracea var. oleracea PE=3 SV=1
758	tr|A0A0D3CIN9|A0A0D3CIN9_BRAOL	88.12	19	6	6	N	69937	Uncharacterized protein OS=Brassica oleracea var. oleracea PE=4 SV=1
1048	tr|A0A0D3DAX9|A0A0D3DAX9_BRAOL	88.05	5	5	5	N	103704	Uncharacterized protein OS=Brassica oleracea var. oleracea PE=4 SV=1
870	tr|A0A0D3C7C7|A0A0D3C7C7_BRAOL	87.96	34	4	1	Y	18550	Uncharacterized protein OS=Brassica oleracea var. oleracea PE=3 SV=1
863	tr|A0A0D3AKV1|A0A0D3AKV1_BRAOL	87.93	43	5	1	Y	15927	Uncharacterized protein OS=Brassica oleracea var. oleracea PE=3 SV=1
864	tr|A0A0D3ECX7|A0A0D3ECX7_BRAOL	87.93	43	5	1	Y	15870	Uncharacterized protein OS=Brassica oleracea var. oleracea PE=3 SV=1
895	tr|A0A0D3AJK3|A0A0D3AJK3_BRAOL	87.72	19	6	3	N	34810	GrpE protein homolog OS=Brassica oleracea var. oleracea PE=3 SV=1
705	tr|A0A0D3AHP7|A0A0D3AHP7_BRAOL	87.68	16	6	2	Y	61448	Uncharacterized protein OS=Brassica oleracea var. oleracea PE=3 SV=1
626	tr|A0A0D3CKF1|A0A0D3CKF1_BRAOL	87.44	18	6	1	N	58713	Acetyltransferase component of pyruvate dehydrogenase complex OS=Brassica oleracea var. oleracea PE=3 SV=1
642	tr|A0A0D3CC63|A0A0D3CC63_BRAOL	87.42	12	6	6	N	77699	Uncharacterized protein OS=Brassica oleracea var. oleracea PE=4 SV=1
1446	tr|A0A0D3E746|A0A0D3E746_BRAOL	87.41	28	4	4	Y	16380	Nucleoside diphosphate kinase OS=Brassica oleracea var. oleracea PE=3 SV=1
651	tr|A0A0D3EB81|A0A0D3EB81_BRAOL	87.34	8	8	3	N	122053	Uncharacterized protein OS=Brassica oleracea var. oleracea PE=4 SV=1
773	tr|A0A0D3D9S7|A0A0D3D9S7_BRAOL	87.29	40	6	6	Y	22314	Uncharacterized protein OS=Brassica oleracea var. oleracea PE=4 SV=1
813	tr|A0A0D3E769|A0A0D3E769_BRAOL	84.59	35	5	5	Y	22472	Uncharacterized protein OS=Brassica oleracea var. oleracea PE=4 SV=1
814	tr|Q2A9V7|Q2A9V7_BRAOL	84.59	35	5	5	Y	22472	GTP-binding protein, putative OS=Brassica oleracea GN=24.t00078 PE=4 SV=1
812	tr|A0A0D3AUX4|A0A0D3AUX4_BRAOL	84.59	35	5	5	Y	22344	Uncharacterized protein OS=Brassica oleracea var. oleracea PE=4 SV=1
623	tr|A0A0D3BFR4|A0A0D3BFR4_BRAOL	87.28	16	6	6	N	61861	Uncharacterized protein OS=Brassica oleracea var. oleracea PE=4 SV=1
615	tr|A0A0D3E624|A0A0D3E624_BRAOL	87.27	15	6	6	Y	61687	Glucose-6-phosphate isomerase OS=Brassica oleracea var. oleracea PE=3 SV=1
580	tr|A0A0D3EI18|A0A0D3EI18_BRAOL	87.26	14	6	2	N	61642	Uncharacterized protein OS=Brassica oleracea var. oleracea PE=3 SV=1
667	tr|A0A0D3CAV9|A0A0D3CAV9_BRAOL	87.24	19	5	1	N	30926	Uncharacterized protein OS=Brassica oleracea var. oleracea PE=4 SV=1
663	tr|Q75UU8|Q75UU8_BRAOL	87.22	21	5	3	Y	38532	Stromal ascorbate peroxidase OS=Brassica oleracea GN=BO-sAPX PE=2 SV=1
664	tr|A0A0D3E8I0|A0A0D3E8I0_BRAOL	87.22	21	5	3	Y	38672	Uncharacterized protein OS=Brassica oleracea var. oleracea GN=SAPX PE=3 SV=1
713	tr|W6EMB8|W6EMB8_BRAOA	87.22	21	5	3	Y	38650	Chloroplast ascorbate peroxidase S OS=Brassica oleracea var. alboglabra PE=2 SV=1
716	tr|A0A0D3DPX1|A0A0D3DPX1_BRAOL	87.03	19	5	1	N	31014	Uncharacterized protein OS=Brassica oleracea var. oleracea PE=4 SV=1
955	tr|A0A0D3AUA0|A0A0D3AUA0_BRAOL	87.03	14	5	2	Y	42204	Uncharacterized protein OS=Brassica oleracea var. oleracea PE=4 SV=1
708	tr|A0A0D3C7E7|A0A0D3C7E7_BRAOL	86.71	20	5	2	N	31847	Uncharacterized protein OS=Brassica oleracea var. oleracea PE=4 SV=1
710	tr|A0A0D3DIQ7|A0A0D3DIQ7_BRAOL	86.71	7	5	2	N	97273	Uncharacterized protein (Fragment) OS=Brassica oleracea var. oleracea PE=4 SV=1
1054	tr|A0A0D3AEK1|A0A0D3AEK1_BRAOL	86.61	25	4	2	Y	25581	Superoxide dismutase OS=Brassica oleracea var. oleracea PE=3 SV=1
777	tr|A0A0D3C0I3|A0A0D3C0I3_BRAOL	86.56	9	4	1	Y	53369	6-phosphogluconate dehydrogenase, decarboxylating OS=Brassica oleracea var. oleracea PE=3 SV=1
722	tr|A0A0D3C9K1|A0A0D3C9K1_BRAOL	86.56	11	5	5	N	64532	Uncharacterized protein OS=Brassica oleracea var. oleracea PE=3 SV=1
672	tr|A0A0D3BYH7|A0A0D3BYH7_BRAOL	86.51	15	5	5	Y	51109	Uncharacterized protein OS=Brassica oleracea var. oleracea PE=3 SV=1
674	tr|A0A0D3D6U2|A0A0D3D6U2_BRAOL	86.47	8	5	5	Y	94019	Uncharacterized protein OS=Brassica oleracea var. oleracea PE=4 SV=1
736	tr|A0A0D3BHZ5|A0A0D3BHZ5_BRAOL	86.47	43	5	5	Y	17084	Eukaryotic translation initiation factor 5A OS=Brassica oleracea var. oleracea GN=FBR12 PE=3 SV=1
647	tr|A0A0D3DYQ2|A0A0D3DYQ2_BRAOL	86.43	15	6	2	N	41816	Uncharacterized protein OS=Brassica oleracea var. oleracea PE=3 SV=1
872	tr|A0A0D3AW77|A0A0D3AW77_BRAOL	86.39	10	5	5	N	72174	Eukaryotic translation initiation factor 3 subunit I OS=Brassica oleracea var. oleracea PE=3 SV=1
790	tr|A0A0D3B428|A0A0D3B428_BRAOL	86.34	24	5	5	Y	39544	Uncharacterized protein OS=Brassica oleracea var. oleracea PE=4 SV=1
789	tr|A0A0D3AN09|A0A0D3AN09_BRAOL	86.34	24	5	5	Y	39369	Uncharacterized protein OS=Brassica oleracea var. oleracea PE=4 SV=1
788	tr|A0A0D3E9T7|A0A0D3E9T7_BRAOL	86.34	24	5	5	Y	39189	Uncharacterized protein OS=Brassica oleracea var. oleracea PE=4 SV=1
857	tr|A0A0D3AUP7|A0A0D3AUP7_BRAOL	86.32	26	4	4	Y	30734	Uncharacterized protein OS=Brassica oleracea var. oleracea PE=3 SV=1
737	tr|A0A0D3DVI8|A0A0D3DVI8_BRAOL	86.31	40	6	6	Y	25994	Glutathione peroxidase OS=Brassica oleracea var. oleracea GN=ATGPX1 PE=3 SV=1
1018	tr|A0A0D3BP67|A0A0D3BP67_BRAOL	86.27	3	4	4	Y	138584	Uncharacterized protein OS=Brassica oleracea var. oleracea PE=3 SV=1
1056	tr|A0A0D3C5P3|A0A0D3C5P3_BRAOL	86.27	13	4	4	Y	30776	Uncharacterized protein OS=Brassica oleracea var. oleracea PE=3 SV=1
1055	tr|A0A0D3B6A6|A0A0D3B6A6_BRAOL	86.27	13	4	4	Y	30382	Uncharacterized protein OS=Brassica oleracea var. oleracea PE=3 SV=1
1068	tr|A0A0D3AA47|A0A0D3AA47_BRAOL	86.27	13	4	4	Y	30067	Uncharacterized protein OS=Brassica oleracea var. oleracea PE=3 SV=1
1045	tr|A0A0D3CYQ9|A0A0D3CYQ9_BRAOL	86.16	6	4	2	N	110275	Uncharacterized protein OS=Brassica oleracea var. oleracea PE=3 SV=1
727	tr|A0A0D3EEP0|A0A0D3EEP0_BRAOL	86.12	20	5	2	N	34647	GrpE protein homolog OS=Brassica oleracea var. oleracea PE=3 SV=1
1134	tr|A0A0D3BY67|A0A0D3BY67_BRAOL	85.9	39	4	2	Y	15624	Uncharacterized protein OS=Brassica oleracea var. oleracea PE=3 SV=1
772	tr|A0A0D3B5K6|A0A0D3B5K6_BRAOL	85.83	29	5	5	Y	31684	Uncharacterized protein OS=Brassica oleracea var. oleracea GN=CXIP2 PE=4 SV=1
654	tr|A0A0D3CZA1|A0A0D3CZA1_BRAOL	85.65	20	5	5	N	33210	Uncharacterized protein OS=Brassica oleracea var. oleracea PE=4 SV=1
836	tr|A0A0D3DRI6|A0A0D3DRI6_BRAOL	85.65	8	4	4	Y	55381	Uncharacterized protein OS=Brassica oleracea var. oleracea PE=4 SV=1
861	tr|A0A0D3DYA3|A0A0D3DYA3_BRAOL	85.63	15	4	2	Y	46578	Uncharacterized protein OS=Brassica oleracea var. oleracea PE=4 SV=1
619	tr|A0A0D3ARW7|A0A0D3ARW7_BRAOL	85.43	17	6	6	N	50720	Uncharacterized protein OS=Brassica oleracea var. oleracea GN=PTAC17 PE=4 SV=1
946	tr|A0A0D3E7C2|A0A0D3E7C2_BRAOL	85.41	24	5	5	N	27924	Uncharacterized protein OS=Brassica oleracea var. oleracea PE=4 SV=1
947	tr|A0A0D3DA05|A0A0D3DA05_BRAOL	85.41	24	5	5	N	27931	Uncharacterized protein OS=Brassica oleracea var. oleracea PE=4 SV=1
754	tr|A0A0D3DJ89|A0A0D3DJ89_BRAOL	85.34	38	6	1	Y	25286	Uncharacterized protein OS=Brassica oleracea var. oleracea PE=4 SV=1
871	tr|A0A0D3DIP5|A0A0D3DIP5_BRAOL	85.26	26	4	1	Y	18761	Uncharacterized protein OS=Brassica oleracea var. oleracea PE=3 SV=1
837	tr|A0A0D3DXW1|A0A0D3DXW1_BRAOL	85.22	11	4	4	Y	57309	Uncharacterized protein OS=Brassica oleracea var. oleracea PE=4 SV=1
783	tr|A0A0D3BB64|A0A0D3BB64_BRAOL	85.05	12	6	6	N	60497	Uncharacterized protein OS=Brassica oleracea var. oleracea GN=HSP60-3A PE=3 SV=1
802	tr|A0A0D3DYQ4|A0A0D3DYQ4_BRAOL	85.05	24	5	1	N	20404	Uncharacterized protein OS=Brassica oleracea var. oleracea PE=4 SV=1
868	tr|A0A0D3C8T8|A0A0D3C8T8_BRAOL	84.99	17	5	3	Y	46325	Uncharacterized protein OS=Brassica oleracea var. oleracea PE=4 SV=1
603	tr|A0A0D3A6Y4|A0A0D3A6Y4_BRAOL	84.75	42	6	1	N	20509	Uncharacterized protein OS=Brassica oleracea var. oleracea PE=4 SV=1
943	tr|A0A0D3D0B2|A0A0D3D0B2_BRAOL	84.56	28	4	1	Y	23256	Uncharacterized protein OS=Brassica oleracea var. oleracea PE=4 SV=1
752	tr|A0A0D3AJ53|A0A0D3AJ53_BRAOL	84.53	23	5	3	N	29401	Uncharacterized protein OS=Brassica oleracea var. oleracea PE=4 SV=1
781	tr|A0A0D3D991|A0A0D3D991_BRAOL	84.51	26	6	6	Y	31317	ATP-dependent Clp protease proteolytic subunit OS=Brassica oleracea var. oleracea GN=CLPP4 PE=3 SV=1
874	tr|A0A0D3AB15|A0A0D3AB15_BRAOL	84.37	12	5	5	N	53118	Adenosylhomocysteinase OS=Brassica oleracea var. oleracea PE=3 SV=1
830	tr|A0A191SEV6|A0A191SEV6_BRANI	84.36	12	4	1	Y	51868	Photosystem II CP43 reaction center protein OS=Brassica nigra GN=psbC PE=3 SV=1
831	tr|A0A0H3Y2F7|A0A0H3Y2F7_BRAOC	84.36	12	4	1	Y	51868	Photosystem II CP43 reaction center protein OS=Brassica oleracea var. capitata GN=psbC PE=3 SV=1
841	tr|A0A0D3CL23|A0A0D3CL23_BRAOL	84.32	11	5	5	Y	59886	Uncharacterized protein OS=Brassica oleracea var. oleracea PE=3 SV=1
842	tr|A0A0D3BAU9|A0A0D3BAU9_BRAOL	84.32	11	5	5	Y	59933	Uncharacterized protein OS=Brassica oleracea var. oleracea PE=3 SV=1
834	tr|A0A0D3AEE3|A0A0D3AEE3_BRAOL	84.32	11	5	5	Y	59757	Uncharacterized protein OS=Brassica oleracea var. oleracea PE=3 SV=1
782	tr|A0A0D3CQW8|A0A0D3CQW8_BRAOL	84.25	16	5	2	Y	58430	Acetyltransferase component of pyruvate dehydrogenase complex OS=Brassica oleracea var. oleracea PE=3 SV=1
1113	tr|A0A0D3B2I8|A0A0D3B2I8_BRAOL	83.85	43	5	1	Y	15955	Uncharacterized protein OS=Brassica oleracea var. oleracea PE=3 SV=1
766	tr|A0A0D3CES3|A0A0D3CES3_BRAOL	83.82	33	5	2	Y	25107	Uncharacterized protein OS=Brassica oleracea var. oleracea PE=3 SV=1
1135	tr|A0A0D3DKI8|A0A0D3DKI8_BRAOL	83.78	22	4	4	N	22056	Uncharacterized protein OS=Brassica oleracea var. oleracea PE=3 SV=1
742	tr|A0A0D3EF89|A0A0D3EF89_BRAOL	83.37	19	5	5	Y	36304	Uncharacterized protein OS=Brassica oleracea var. oleracea PE=4 SV=2
745	tr|A0A0D3B1C1|A0A0D3B1C1_BRAOL	83.37	17	5	5	Y	41123	Uncharacterized protein OS=Brassica oleracea var. oleracea PE=4 SV=1
747	tr|A0A0D3CNA0|A0A0D3CNA0_BRAOL	83.37	17	5	5	Y	40505	Uncharacterized protein OS=Brassica oleracea var. oleracea PE=4 SV=1
748	tr|A0A0D3AG23|A0A0D3AG23_BRAOL	83.37	17	5	5	Y	40477	Uncharacterized protein OS=Brassica oleracea var. oleracea PE=4 SV=1
753	tr|A0A0D3B9D8|A0A0D3B9D8_BRAOL	83.37	16	5	5	Y	44101	Uncharacterized protein (Fragment) OS=Brassica oleracea var. oleracea PE=4 SV=1
803	tr|A0A0D3DCA0|A0A0D3DCA0_BRAOL	82.9	13	5	5	Y	48661	Uncharacterized protein (Fragment) OS=Brassica oleracea var. oleracea PE=4 SV=1
824	tr|A0A0H3Y354|A0A0H3Y354_BRAOC	82.39	53	4	4	Y	9038	Photosystem I iron-sulfur center OS=Brassica oleracea var. capitata GN=psaC PE=3 SV=1
825	tr|A0A191SF11|A0A191SF11_BRANI	82.39	53	4	4	Y	9038	Photosystem I iron-sulfur center OS=Brassica nigra GN=psaC PE=3 SV=1
732	tr|A0A0D3A5M6|A0A0D3A5M6_BRAOL	82.24	17	5	4	N	47180	Uncharacterized protein OS=Brassica oleracea var. oleracea GN=CORI3 PE=4 SV=1
1114	tr|A0A0D3CY16|A0A0D3CY16_BRAOL	82.22	22	4	2	N	25434	Uncharacterized protein OS=Brassica oleracea var. oleracea PE=4 SV=1
951	tr|A0A0D3CGT9|A0A0D3CGT9_BRAOL	82.15	15	5	5	N	45354	Uncharacterized protein OS=Brassica oleracea var. oleracea PE=4 SV=1
828	tr|A0A0D3AJ74|A0A0D3AJ74_BRAOL	82.03	5	4	3	N	108184	Uncharacterized protein OS=Brassica oleracea var. oleracea PE=3 SV=1
829	tr|A0A0D3EFB2|A0A0D3EFB2_BRAOL	82.03	5	4	3	N	109153	Uncharacterized protein OS=Brassica oleracea var. oleracea PE=3 SV=1
924	tr|A0A0H3Y2H1|A0A0H3Y2H1_BRAOC	81.82	44	4	1	Y	14568	ATP synthase epsilon chain, chloroplastic OS=Brassica oleracea var. capitata GN=atpE PE=3 SV=1
925	tr|A0A191SEW6|A0A191SEW6_BRANI	81.82	44	4	1	Y	14568	ATP synthase epsilon chain, chloroplastic OS=Brassica nigra GN=atpE PE=3 SV=1
1001	tr|A0A0D3DP74|A0A0D3DP74_BRAOL	81.78	13	4	3	Y	31814	Lactoylglutathione lyase OS=Brassica oleracea var. oleracea GN=ATGLX1 PE=3 SV=1
631	tr|A0A0D3BHP4|A0A0D3BHP4_BRAOL	81.75	12	8	8	Y	95194	Alpha-1,4 glucan phosphorylase OS=Brassica oleracea var. oleracea GN=ATPHS2 PE=3 SV=1
733	tr|A0A0D3BXH2|A0A0D3BXH2_BRAOL	81.44	36	5	5	N	27960	Uncharacterized protein OS=Brassica oleracea var. oleracea PE=4 SV=1
715	tr|A0A0D3AX95|A0A0D3AX95_BRAOL	81.43	14	6	6	N	51328	Uncharacterized protein OS=Brassica oleracea var. oleracea PE=4 SV=1
1154	tr|A0A0D3BJ03|A0A0D3BJ03_BRAOL	81.43	9	5	5	N	47516	Uncharacterized protein (Fragment) OS=Brassica oleracea var. oleracea PE=4 SV=1
1153	tr|A0A0D3CEQ5|A0A0D3CEQ5_BRAOL	81.43	10	5	5	N	43816	Uncharacterized protein OS=Brassica oleracea var. oleracea PE=4 SV=1
671	tr|A0A0D3DL31|A0A0D3DL31_BRAOL	80.99	11	5	5	N	64496	Uncharacterized protein OS=Brassica oleracea var. oleracea PE=3 SV=1
1475	tr|A0A0D3BNJ0|A0A0D3BNJ0_BRAOL	80.86	26	5	5	Y	24105	Uncharacterized protein OS=Brassica oleracea var. oleracea GN=ATGSTF8 PE=3 SV=1
1185	tr|A0A0D3CKB5|A0A0D3CKB5_BRAOL	80.84	18	4	1	Y	42947	Uncharacterized protein OS=Brassica oleracea var. oleracea PE=4 SV=1
909	tr|A0A0D3DBZ4|A0A0D3DBZ4_BRAOL	80.56	11	4	4	N	46019	Uncharacterized protein OS=Brassica oleracea var. oleracea GN=DEGP1 PE=4 SV=1
910	tr|A0A0D3CUD4|A0A0D3CUD4_BRAOL	80.51	12	4	1	Y	53372	Adenylosuccinate synthetase, chloroplastic OS=Brassica oleracea var. oleracea GN=PURA PE=3 SV=1
922	tr|A0A0D3BX87|A0A0D3BX87_BRAOL	80.51	12	4	1	Y	53264	Adenylosuccinate synthetase, chloroplastic OS=Brassica oleracea var. oleracea GN=PURA PE=3 SV=1
1157	tr|A0A0D3A3L7|A0A0D3A3L7_BRAOL	80.5	11	5	5	N	49381	Uncharacterized protein OS=Brassica oleracea var. oleracea PE=3 SV=1
1158	tr|A0A0D3DNF0|A0A0D3DNF0_BRAOL	80.5	11	5	5	N	49483	Uncharacterized protein OS=Brassica oleracea var. oleracea PE=3 SV=1
770	tr|A0A0D3D7D5|A0A0D3D7D5_BRAOL	80.47	20	5	1	Y	29079	Uncharacterized protein OS=Brassica oleracea var. oleracea PE=3 SV=1
743	tr|A0A0D3AEE9|A0A0D3AEE9_BRAOL	80.43	9	6	6	Y	70015	Lysine--tRNA ligase OS=Brassica oleracea var. oleracea PE=3 SV=1
1061	tr|A0A0D3CL56|A0A0D3CL56_BRAOL	80.24	29	4	4	N	16329	Uncharacterized protein OS=Brassica oleracea var. oleracea PE=3 SV=1
1062	tr|A0A0D3BAR1|A0A0D3BAR1_BRAOL	80.24	20	4	4	N	23372	Uncharacterized protein OS=Brassica oleracea var. oleracea PE=3 SV=1
657	tr|J7GP93|J7GP93_BRAOB	80.03	20	6	6	Y	40700	S-(hydroxymethyl)glutathione dehydrogenase OS=Brassica oleracea var. botrytis GN=ADH3 PE=2 SV=1
658	tr|A0A0D3D8S0|A0A0D3D8S0_BRAOL	80.03	20	6	6	Y	40755	S-(hydroxymethyl)glutathione dehydrogenase OS=Brassica oleracea var. oleracea PE=3 SV=1
659	tr|A0A0D3E6B9|A0A0D3E6B9_BRAOL	80.03	20	6	6	Y	40713	S-(hydroxymethyl)glutathione dehydrogenase OS=Brassica oleracea var. oleracea PE=3 SV=1
738	tr|A0A0D3CVZ5|A0A0D3CVZ5_BRAOL	80.01	31	5	5	Y	25658	Uncharacterized protein OS=Brassica oleracea var. oleracea PE=4 SV=1
1086	tr|A0A0D3A4C6|A0A0D3A4C6_BRAOL	79.94	9	4	1	N	42217	Uncharacterized protein OS=Brassica oleracea var. oleracea PE=4 SV=1
801	tr|A0A0D3DJE7|A0A0D3DJE7_BRAOL	79.92	15	4	4	Y	43928	Uncharacterized protein OS=Brassica oleracea var. oleracea PE=4 SV=1
799	tr|A0A0D3C2F8|A0A0D3C2F8_BRAOL	79.92	15	4	4	Y	43705	Uncharacterized protein OS=Brassica oleracea var. oleracea GN=AXS1 PE=4 SV=1
800	tr|A0A0D3DYG2|A0A0D3DYG2_BRAOL	79.92	15	4	4	Y	43875	Uncharacterized protein OS=Brassica oleracea var. oleracea PE=4 SV=1
749	tr|A0A0D3CL16|A0A0D3CL16_BRAOL	79.88	28	6	6	Y	22977	Uncharacterized protein OS=Brassica oleracea var. oleracea PE=3 SV=1
750	tr|A0A0D3BR95|A0A0D3BR95_BRAOL	79.88	28	6	6	Y	22973	Uncharacterized protein OS=Brassica oleracea var. oleracea PE=3 SV=1
751	tr|A0A0D3C4R3|A0A0D3C4R3_BRAOL	79.88	28	6	6	Y	23015	Uncharacterized protein OS=Brassica oleracea var. oleracea PE=3 SV=1
912	tr|A0A0D3BQG1|A0A0D3BQG1_BRAOL	79.71	8	4	4	N	77800	Uncharacterized protein OS=Brassica oleracea var. oleracea PE=3 SV=1
894	tr|A0A0D3CND6|A0A0D3CND6_BRAOL	79.54	17	5	5	Y	47529	Uncharacterized protein OS=Brassica oleracea var. oleracea PE=4 SV=1
815	tr|A0A0D3AUW5|A0A0D3AUW5_BRAOL	79.38	21	6	6	N	43386	Uncharacterized protein OS=Brassica oleracea var. oleracea PE=4 SV=1
816	tr|Q2A9L2|Q2A9L2_BRAOL	79.38	21	6	6	N	44540	Sulfite oxidase, putative OS=Brassica oleracea GN=26.t00074 PE=4 SV=1
660	tr|A0A0D3B3E5|A0A0D3B3E5_BRAOL	79.22	14	6	1	N	55713	Uncharacterized protein (Fragment) OS=Brassica oleracea var. oleracea PE=4 SV=1
1042	tr|A0A0D3A5J6|A0A0D3A5J6_BRAOL	79.03	8	3	3	Y	63908	Uncharacterized protein OS=Brassica oleracea var. oleracea PE=3 SV=1
1049	tr|A0A191SF18|A0A191SF18_BRANI	79.03	17	3	3	Y	30042	50S ribosomal protein L2, chloroplastic OS=Brassica nigra GN=rpl2 PE=3 SV=1
1050	tr|A0A0H3Y2Q4|A0A0H3Y2Q4_BRAOC	79.03	17	3	3	Y	30042	50S ribosomal protein L2, chloroplastic OS=Brassica oleracea var. capitata GN=rpl2 PE=3 SV=1
1432	tr|A0A0D3CLB6|A0A0D3CLB6_BRAOL	79	12	3	1	Y	25433	Superoxide dismutase OS=Brassica oleracea var. oleracea PE=3 SV=1
1082	tr|A0A0D3CYE3|A0A0D3CYE3_BRAOL	78.88	11	4	4	N	41773	Uncharacterized protein OS=Brassica oleracea var. oleracea PE=3 SV=1
911	tr|A0A0D3DTZ9|A0A0D3DTZ9_BRAOL	78.76	12	4	1	Y	53272	Adenylosuccinate synthetase, chloroplastic OS=Brassica oleracea var. oleracea GN=PURA PE=3 SV=1
853	tr|A0A0D3BLH1|A0A0D3BLH1_BRAOL	78.75	10	4	3	Y	67567	Polyadenylate-binding protein OS=Brassica oleracea var. oleracea PE=3 SV=1
1053	tr|A0A0D3C9M6|A0A0D3C9M6_BRAOL	78.68	15	4	2	N	31229	ATP-dependent Clp protease proteolytic subunit OS=Brassica oleracea var. oleracea PE=3 SV=1
1141	tr|A0A0D3AB31|A0A0D3AB31_BRAOL	78.64	26	4	4	Y	29344	Uncharacterized protein OS=Brassica oleracea var. oleracea PE=4 SV=1
819	tr|A0A0D3BJ21|A0A0D3BJ21_BRAOL	78.59	28	4	1	N	25051	Uncharacterized protein OS=Brassica oleracea var. oleracea PE=3 SV=1
775	tr|A0A0D3AM14|A0A0D3AM14_BRAOL	78.56	6	7	1	N	174322	Uncharacterized protein OS=Brassica oleracea var. oleracea PE=4 SV=1
838	tr|A0A0D3CK19|A0A0D3CK19_BRAOL	78.25	15	4	4	Y	46184	Uroporphyrinogen decarboxylase OS=Brassica oleracea var. oleracea PE=3 SV=1
774	tr|A0A0D3DL05|A0A0D3DL05_BRAOL	78.23	11	5	5	N	65000	Glucose-6-phosphate 1-dehydrogenase OS=Brassica oleracea var. oleracea GN=G6PD1 PE=3 SV=1
636	tr|A0A0D3BP88|A0A0D3BP88_BRAOL	78.15	30	6	6	N	33331	Uncharacterized protein OS=Brassica oleracea var. oleracea PE=4 SV=1
810	tr|A0A0D3DQU3|A0A0D3DQU3_BRAOL	78.11	15	4	3	N	55726	Protein disulfide-isomerase OS=Brassica oleracea var. oleracea PE=3 SV=1
720	tr|A0A0D3EFE4|A0A0D3EFE4_BRAOL	78.04	25	5	3	N	29322	Uncharacterized protein OS=Brassica oleracea var. oleracea PE=4 SV=1
889	tr|A0A0D3BAX8|A0A0D3BAX8_BRAOL	78.02	28	5	3	Y	21797	Uncharacterized protein OS=Brassica oleracea var. oleracea PE=4 SV=1
928	tr|A0A0D3ANN2|A0A0D3ANN2_BRAOL	77.97	24	5	5	N	19844	Uncharacterized protein OS=Brassica oleracea var. oleracea PE=3 SV=1
929	tr|A0A0D3CY38|A0A0D3CY38_BRAOL	77.97	24	5	5	N	19860	Uncharacterized protein OS=Brassica oleracea var. oleracea PE=3 SV=1
930	tr|A0A0D3CYM9|A0A0D3CYM9_BRAOL	77.97	24	5	5	N	19874	Uncharacterized protein OS=Brassica oleracea var. oleracea PE=3 SV=1
822	tr|A0A0D3A8N8|A0A0D3A8N8_BRAOL	77.88	14	4	4	N	43151	Uncharacterized protein OS=Brassica oleracea var. oleracea PE=4 SV=1
916	tr|A0A0D3D0A1|A0A0D3D0A1_BRAOL	77.62	12	4	3	N	47873	Uncharacterized protein OS=Brassica oleracea var. oleracea PE=4 SV=1
933	tr|A0A0D3BXS5|A0A0D3BXS5_BRAOL	77.55	25	5	5	N	25807	Uncharacterized protein OS=Brassica oleracea var. oleracea GN=PPL1 PE=4 SV=1
900	tr|A0A0D3AQF3|A0A0D3AQF3_BRAOL	77.48	17	4	4	Y	34015	Uncharacterized protein OS=Brassica oleracea var. oleracea PE=4 SV=1
807	tr|A0A0D3CKW3|A0A0D3CKW3_BRAOL	77.15	28	4	4	N	31598	Uncharacterized protein OS=Brassica oleracea var. oleracea PE=3 SV=1
893	tr|A0A0D3DSG6|A0A0D3DSG6_BRAOL	77.1	18	4	4	N	27325	Uncharacterized protein OS=Brassica oleracea var. oleracea PE=4 SV=1
952	tr|A0A0D3E5T6|A0A0D3E5T6_BRAOL	77.05	4	5	5	N	114720	Uncharacterized protein OS=Brassica oleracea var. oleracea PE=4 SV=1
1243	tr|A0A0D3E586|A0A0D3E586_BRAOL	77.05	12	4	4	Y	46706	Uncharacterized protein OS=Brassica oleracea var. oleracea GN=ACLA-2 PE=4 SV=1
1450	tr|A0A067ZYQ0|A0A067ZYQ0_BRAOV	77.05	34	4	1	Y	13509	Elongation factor 1 alpha (Fragment) OS=Brassica oleracea var. viridis GN=EF1a PE=2 SV=1
795	tr|A0A0D3A4N1|A0A0D3A4N1_BRAOL	77.03	10	5	5	N	62931	Uncharacterized protein OS=Brassica oleracea var. oleracea PE=4 SV=1
950	tr|A0A0D3D4D5|A0A0D3D4D5_BRAOL	76.78	22	4	4	Y	27327	Uncharacterized protein OS=Brassica oleracea var. oleracea PE=4 SV=1
956	tr|A0A0D3BDJ7|A0A0D3BDJ7_BRAOL	76.78	22	4	4	Y	27172	Uncharacterized protein OS=Brassica oleracea var. oleracea PE=4 SV=1
923	tr|A0A0D3B6G1|A0A0D3B6G1_BRAOL	76.72	27	4	4	Y	26200	Uncharacterized protein OS=Brassica oleracea var. oleracea PE=4 SV=1
966	tr|A0A076MKQ3|A0A076MKQ3_PECAT	76.69	23	4	4	N	25730	ATP synthase subunit beta (Fragment) OS=Pectobacterium atrosepticum GN=atpD PE=4 SV=1
969	tr|A0A076MEL3|A0A076MEL3_DICDA	76.69	23	4	4	N	25653	ATP synthase subunit beta (Fragment) OS=Dickeya dadantii GN=atpD PE=4 SV=1
970	tr|A0A076MFB4|A0A076MFB4_PECCA	76.69	23	4	4	N	25788	ATP synthase subunit beta (Fragment) OS=Pectobacterium carotovorum subsp. odoriferum GN=atpD PE=4 SV=1
971	tr|A0A076MEJ8|A0A076MEJ8_PECCC	76.69	23	4	4	N	25788	ATP synthase subunit beta (Fragment) OS=Pectobacterium carotovorum subsp. carotovorum GN=atpD PE=4 SV=1
972	tr|A0A076MKF2|A0A076MKF2_PECCC	76.69	23	4	4	N	25787	ATP synthase subunit beta (Fragment) OS=Pectobacterium carotovorum subsp. carotovorum GN=atpD PE=4 SV=1
973	tr|A0A076MNY7|A0A076MNY7_PECCC	76.69	23	4	4	N	25786	ATP synthase subunit beta (Fragment) OS=Pectobacterium carotovorum subsp. carotovorum GN=atpD PE=4 SV=1
974	tr|A0A076MFC6|A0A076MFC6_PECAT	76.69	23	4	4	N	25802	ATP synthase subunit beta (Fragment) OS=Pectobacterium atrosepticum GN=atpD PE=4 SV=1
1204	tr|A0A0D3E2V2|A0A0D3E2V2_BRAOL	76.49	10	4	4	Y	56638	Uncharacterized protein OS=Brassica oleracea var. oleracea GN=ALDH6B2 PE=4 SV=1
793	tr|A0A0D3B0P8|A0A0D3B0P8_BRAOL	76.42	14	5	5	N	58500	Uncharacterized protein (Fragment) OS=Brassica oleracea var. oleracea PE=3 SV=1
1012	tr|A0A0D3D1P0|A0A0D3D1P0_BRAOL	76.39	15	4	4	Y	50281	Uncharacterized protein OS=Brassica oleracea var. oleracea PE=4 SV=1
1472	tr|A0A0D3BDR4|A0A0D3BDR4_BRAOL	76.31	16	4	4	N	24998	Uncharacterized protein OS=Brassica oleracea var. oleracea PE=4 SV=1
1016	tr|A0A0D3CIV6|A0A0D3CIV6_BRAOL	76.23	11	3	3	N	51922	Uncharacterized protein OS=Brassica oleracea var. oleracea PE=3 SV=1
949	tr|A0A0D3CE12|A0A0D3CE12_BRAOL	76.22	31	4	4	N	19957	Uncharacterized protein OS=Brassica oleracea var. oleracea PE=3 SV=1
976	tr|A0A0D3BL41|A0A0D3BL41_BRAOL	76.22	16	4	3	N	42047	Uncharacterized protein OS=Brassica oleracea var. oleracea PE=4 SV=1
977	tr|A0A0D3BL44|A0A0D3BL44_BRAOL	76.22	14	4	3	N	49977	Uncharacterized protein OS=Brassica oleracea var. oleracea PE=4 SV=1
771	tr|A0A0D3CLW2|A0A0D3CLW2_BRAOL	76.21	25	5	5	N	25821	Uncharacterized protein OS=Brassica oleracea var. oleracea PE=3 SV=1
1188	tr|A0A0D3DTA6|A0A0D3DTA6_BRAOL	76.09	24	4	4	N	17372	Uncharacterized protein OS=Brassica oleracea var. oleracea PE=3 SV=1
1189	tr|A0A0D3BQK7|A0A0D3BQK7_BRAOL	76.09	24	4	4	N	17426	Uncharacterized protein OS=Brassica oleracea var. oleracea PE=3 SV=1
1190	tr|A0A0D3BXS9|A0A0D3BXS9_BRAOL	76.09	24	4	4	N	17358	Uncharacterized protein OS=Brassica oleracea var. oleracea PE=3 SV=1
1191	tr|A0A0D3CTY4|A0A0D3CTY4_BRAOL	76.09	24	4	4	N	17546	Uncharacterized protein OS=Brassica oleracea var. oleracea PE=3 SV=1
746	tr|A0A0D3CJV9|A0A0D3CJV9_BRAOL	76.07	16	5	5	N	50012	Uncharacterized protein OS=Brassica oleracea var. oleracea PE=4 SV=1
655	tr|A0A0D3B6Q1|A0A0D3B6Q1_BRAOL	76.05	16	6	6	Y	52757	Citrate synthase OS=Brassica oleracea var. oleracea PE=3 SV=1
656	tr|A0A0D3C679|A0A0D3C679_BRAOL	76.05	16	6	6	Y	52763	Citrate synthase OS=Brassica oleracea var. oleracea PE=3 SV=1
1223	tr|A0A0D3BKH0|A0A0D3BKH0_BRAOL	76.03	11	4	1	Y	42182	Uncharacterized protein OS=Brassica oleracea var. oleracea PE=4 SV=1
851	tr|A0A0D3EF05|A0A0D3EF05_BRAOL	75.76	18	4	1	Y	39021	Glutamine synthetase OS=Brassica oleracea var. oleracea PE=3 SV=1
918	tr|C6L7Z2|C6L7Z2_BRAOC	75.47	41	4	4	Y	13778	50S ribosomal protein L16, chloroplastic (Fragment) OS=Brassica oleracea var. capitata PE=3 SV=1
919	tr|A0A0H3Y2K1|A0A0H3Y2K1_BRAOC	75.47	38	4	4	Y	15080	50S ribosomal protein L16, chloroplastic OS=Brassica oleracea var. capitata GN=rpl16 PE=3 SV=1
920	tr|A0A191SEZ6|A0A191SEZ6_BRANI	75.47	36	4	4	Y	15557	50S ribosomal protein L16, chloroplastic OS=Brassica nigra GN=rpl16 PE=3 SV=1
1375	tr|A0A0D3DXS2|A0A0D3DXS2_BRAOL	75.45	6	3	1	N	67809	ATP-dependent Clp protease proteolytic subunit OS=Brassica oleracea var. oleracea PE=3 SV=1
1004	tr|A0A0D3DX36|A0A0D3DX36_BRAOL	75.33	25	4	4	N	27715	Chlorophyll a-b binding protein, chloroplastic OS=Brassica oleracea var. oleracea PE=3 SV=1
941	tr|A0A0D3A124|A0A0D3A124_BRAOL	75.31	12	5	3	Y	53346	Phospho-2-dehydro-3-deoxyheptonate aldolase OS=Brassica oleracea var. oleracea GN=DHS1 PE=3 SV=1
926	tr|A0A0D3CSH7|A0A0D3CSH7_BRAOL	75.11	12	4	4	N	45855	Obg-like ATPase 1 OS=Brassica oleracea var. oleracea PE=3 SV=1
809	tr|A0A0D3DNL4|A0A0D3DNL4_BRAOL	75.07	44	6	6	Y	18804	Uncharacterized protein OS=Brassica oleracea var. oleracea PE=4 SV=1
1364	tr|A0A0D3E1F7|A0A0D3E1F7_BRAOL	75.06	10	3	3	N	37615	Uncharacterized protein (Fragment) OS=Brassica oleracea var. oleracea PE=4 SV=1
1006	tr|A0A0D3BPY9|A0A0D3BPY9_BRAOL	75.02	36	4	4	N	23365	Uncharacterized protein OS=Brassica oleracea var. oleracea PE=4 SV=1
1182	tr|A0A0D3B1S7|A0A0D3B1S7_BRAOL	74.94	24	4	4	N	16545	Uncharacterized protein OS=Brassica oleracea var. oleracea PE=3 SV=1
914	tr|A0A0D3DY71|A0A0D3DY71_BRAOL	74.91	11	4	4	N	58557	Uncharacterized protein OS=Brassica oleracea var. oleracea PE=4 SV=1
915	tr|D9I762|D9I762_BRAOL	74.91	11	4	4	N	58490	Chloroplast biotin carboxylase OS=Brassica oleracea GN=BolC.BC.b PE=4 SV=1
903	tr|A0A0D3C446|A0A0D3C446_BRAOL	74.87	26	5	5	Y	21278	60S ribosomal protein L18a OS=Brassica oleracea var. oleracea PE=3 SV=1
904	tr|A0A0D3BS59|A0A0D3BS59_BRAOL	74.87	26	5	5	Y	21262	60S ribosomal protein L18a OS=Brassica oleracea var. oleracea PE=3 SV=1
905	tr|A0A0D3B4U7|A0A0D3B4U7_BRAOL	74.87	26	5	5	Y	21306	60S ribosomal protein L18a OS=Brassica oleracea var. oleracea PE=3 SV=1
906	tr|A0A0D3CK62|A0A0D3CK62_BRAOL	74.87	26	5	5	Y	21347	60S ribosomal protein L18a OS=Brassica oleracea var. oleracea PE=3 SV=1
907	tr|A0A0D3BBB7|A0A0D3BBB7_BRAOL	74.87	26	5	5	Y	21279	60S ribosomal protein L18a OS=Brassica oleracea var. oleracea PE=3 SV=1
1156	tr|A0A0D3CP65|A0A0D3CP65_BRAOL	74.84	13	4	4	Y	44051	Uncharacterized protein OS=Brassica oleracea var. oleracea GN=D-CDES PE=4 SV=1
985	tr|A0A0D3DZ20|A0A0D3DZ20_BRAOL	74.82	39	5	5	Y	17139	Uncharacterized protein OS=Brassica oleracea var. oleracea PE=3 SV=1
986	tr|A0A0D3DIS5|A0A0D3DIS5_BRAOL	74.82	19	5	5	Y	35236	Uncharacterized protein OS=Brassica oleracea var. oleracea GN=MPI7 PE=3 SV=1
1087	tr|A0A191SEU8|A0A191SEU8_BRANI	74.77	12	3	2	N	39548	Photosystem II D2 protein OS=Brassica nigra GN=psbD PE=3 SV=1
1088	tr|A0A0H3XZP4|A0A0H3XZP4_BRAOC	74.77	12	3	2	N	39548	Photosystem II D2 protein OS=Brassica oleracea var. capitata GN=psbD PE=3 SV=1
1089	tr|A0A0D3BE55|A0A0D3BE55_BRAOL	74.77	12	3	2	N	40313	Photosystem II D2 protein OS=Brassica oleracea var. oleracea GN=PSBD PE=3 SV=1
984	tr|A0A0D3A1G2|A0A0D3A1G2_BRAOL	74.67	12	4	4	N	39733	Uncharacterized protein OS=Brassica oleracea var. oleracea PE=3 SV=1
1023	tr|A0A0D3BUR1|A0A0D3BUR1_BRAOL	74.64	11	3	1	Y	50580	Uncharacterized protein OS=Brassica oleracea var. oleracea PE=3 SV=1
1036	tr|A0A0D3ATN6|A0A0D3ATN6_BRAOL	74.64	11	3	1	Y	50694	Uncharacterized protein OS=Brassica oleracea var. oleracea PE=3 SV=1
940	tr|A0A0D3A3R8|A0A0D3A3R8_BRAOL	74.48	17	4	1	N	32049	Uncharacterized protein OS=Brassica oleracea var. oleracea PE=4 SV=1
887	tr|A0A0D3D8Y7|A0A0D3D8Y7_BRAOL	74.37	21	4	3	Y	37751	Uncharacterized protein OS=Brassica oleracea var. oleracea PE=4 SV=1
990	tr|A0A0H3XZM8|A0A0H3XZM8_BRAOC	74.31	10	3	3	N	38949	Photosystem II protein D1 OS=Brassica oleracea var. capitata GN=psbA PE=3 SV=1
991	tr|A0A191SET3|A0A191SET3_BRANI	74.31	10	3	3	N	38949	Photosystem II protein D1 OS=Brassica nigra GN=psbA PE=3 SV=1
808	tr|A0A0D3B2P6|A0A0D3B2P6_BRAOL	74.21	20	5	5	N	38656	Uncharacterized protein OS=Brassica oleracea var. oleracea PE=4 SV=1
1213	tr|A0A0D3BM52|A0A0D3BM52_BRAOL	74.11	7	4	2	N	53049	Uncharacterized protein OS=Brassica oleracea var. oleracea PE=3 SV=1
1222	tr|A0A0D3CZK2|A0A0D3CZK2_BRAOL	74.07	19	4	1	Y	30893	Carbonic anhydrase OS=Brassica oleracea var. oleracea PE=3 SV=1
1197	tr|A0A0D3AL95|A0A0D3AL95_BRAOL	74.02	13	4	3	N	45473	Uncharacterized protein OS=Brassica oleracea var. oleracea PE=3 SV=1
1198	tr|A0A0D3B2V2|A0A0D3B2V2_BRAOL	74.02	13	4	3	N	45465	Uncharacterized protein OS=Brassica oleracea var. oleracea PE=3 SV=1
1199	tr|A0A0D3ECC7|A0A0D3ECC7_BRAOL	74.02	13	4	3	N	45476	Uncharacterized protein OS=Brassica oleracea var. oleracea PE=3 SV=1
1139	tr|A0A0D3BR43|A0A0D3BR43_BRAOL	74.01	9	5	2	Y	35198	Uncharacterized protein OS=Brassica oleracea var. oleracea PE=4 SV=1
835	tr|A0A0D3A3P4|A0A0D3A3P4_BRAOL	73.98	38	4	4	Y	18760	Uncharacterized protein OS=Brassica oleracea var. oleracea PE=4 SV=1
1031	tr|A0A0D3BLH7|A0A0D3BLH7_BRAOL	73.97	16	4	4	Y	29024	Uncharacterized protein OS=Brassica oleracea var. oleracea PE=4 SV=1
1186	tr|A0A0D3BR39|A0A0D3BR39_BRAOL	73.92	11	5	2	Y	35068	Uncharacterized protein OS=Brassica oleracea var. oleracea PE=4 SV=1
1096	tr|A0A0H3Y2E8|A0A0H3Y2E8_BRAOC	73.68	23	3	3	N	21039	ATP synthase subunit b, chloroplastic OS=Brassica oleracea var. capitata GN=atpF PE=3 SV=1
921	tr|A0A0D3BRU3|A0A0D3BRU3_BRAOL	73.62	14	4	4	N	39232	Uncharacterized protein OS=Brassica oleracea var. oleracea PE=4 SV=1
1085	tr|A0A0D3B9F5|A0A0D3B9F5_BRAOL	73.5	24	4	3	N	22165	Uncharacterized protein OS=Brassica oleracea var. oleracea PE=4 SV=1
917	tr|Q2A960|Q2A960_BRAOL	73.42	13	4	4	N	48034	Acetylornithine deacetylase, putative OS=Brassica oleracea GN=40.t00060 PE=4 SV=1
776	tr|A0A0D3E0S7|A0A0D3E0S7_BRAOL	73.28	24	5	5	Y	41368	Uncharacterized protein OS=Brassica oleracea var. oleracea PE=3 SV=1
1058	tr|A0A0D3C4D6|A0A0D3C4D6_BRAOL	73.18	8	3	3	N	48689	Uncharacterized protein OS=Brassica oleracea var. oleracea PE=4 SV=1
1052	tr|A0A0D3BAL7|A0A0D3BAL7_BRAOL	73	6	4	4	Y	104666	Uncharacterized protein OS=Brassica oleracea var. oleracea PE=4 SV=1
998	tr|A0A0D3B844|A0A0D3B844_BRAOL	72.95	29	5	5	Y	25809	Uncharacterized protein OS=Brassica oleracea var. oleracea PE=3 SV=1
1241	tr|A0A0D3E636|A0A0D3E636_BRAOL	72.93	19	4	4	Y	30376	Uncharacterized protein OS=Brassica oleracea var. oleracea PE=4 SV=1
1072	tr|A0A0D3DPN9|A0A0D3DPN9_BRAOL	72.9	15	3	3	N	32953	Uncharacterized protein (Fragment) OS=Brassica oleracea var. oleracea PE=4 SV=1
944	tr|A0A0D3A0W5|A0A0D3A0W5_BRAOL	72.89	17	4	4	Y	38419	Uncharacterized protein OS=Brassica oleracea var. oleracea PE=4 SV=1
989	tr|A0A0D3D1U5|A0A0D3D1U5_BRAOL	72.83	7	3	3	Y	62377	Uncharacterized protein OS=Brassica oleracea var. oleracea GN=ALDH5F1 PE=3 SV=1
1046	tr|A0A0D3A7F3|A0A0D3A7F3_BRAOL	72.74	16	4	4	N	32991	ATP-dependent Clp protease proteolytic subunit OS=Brassica oleracea var. oleracea PE=3 SV=1
1148	tr|A0A0D3DEI9|A0A0D3DEI9_BRAOL	72.74	14	4	4	N	37101	ATP-dependent Clp protease proteolytic subunit (Fragment) OS=Brassica oleracea var. oleracea PE=3 SV=1
1170	tr|A0A0D3A9D2|A0A0D3A9D2_BRAOL	72.53	15	3	3	N	38412	Peroxidase OS=Brassica oleracea var. oleracea PE=3 SV=1
1076	tr|A0A0D3CTQ3|A0A0D3CTQ3_BRAOL	72.51	39	3	3	Y	17686	Uncharacterized protein OS=Brassica oleracea var. oleracea PE=4 SV=1
1017	tr|A0A0D3DL33|A0A0D3DL33_BRAOL	72.45	20	4	4	Y	30401	Peptidyl-prolyl cis-trans isomerase OS=Brassica oleracea var. oleracea PE=3 SV=1
1118	tr|A0A0D3D5F5|A0A0D3D5F5_BRAOL	72.37	20	4	4	N	18641	Cyanate hydratase OS=Brassica oleracea var. oleracea GN=CYN PE=3 SV=1
1216	tr|A0A0D3C6S2|A0A0D3C6S2_BRAOL	72.36	19	4	4	N	28016	Uncharacterized protein OS=Brassica oleracea var. oleracea GN=CRR6 PE=4 SV=1
967	tr|A0A0D3EHQ5|A0A0D3EHQ5_BRAOL	72.35	9	4	4	N	57956	Uncharacterized protein OS=Brassica oleracea var. oleracea PE=3 SV=1
948	tr|A0A0D3ACP5|A0A0D3ACP5_BRAOL	72.17	8	4	4	N	59441	Uncharacterized protein OS=Brassica oleracea var. oleracea GN=BGLU44 PE=3 SV=1
935	tr|A0A0D3BLY7|A0A0D3BLY7_BRAOL	72.16	18	4	1	N	28399	40S ribosomal protein S6 OS=Brassica oleracea var. oleracea PE=3 SV=1
934	tr|A0A0D3B0G9|A0A0D3B0G9_BRAOL	72.16	18	4	1	N	28266	40S ribosomal protein S6 OS=Brassica oleracea var. oleracea PE=3 SV=1
1094	tr|A0A0D3BLU6|A0A0D3BLU6_BRAOL	71.88	29	3	3	Y	14712	Cytochrome b-c1 complex subunit 7 OS=Brassica oleracea var. oleracea PE=3 SV=1
1143	tr|A0A0D3BF46|A0A0D3BF46_BRAOL	71.67	15	3	3	N	47260	Uncharacterized protein OS=Brassica oleracea var. oleracea PE=3 SV=1
983	tr|A0A0D3AFZ6|A0A0D3AFZ6_BRAOL	71.64	6	3	3	N	63337	Tyrosine--tRNA ligase OS=Brassica oleracea var. oleracea PE=3 SV=1
937	tr|A0A0D3EGH6|A0A0D3EGH6_BRAOL	71.35	18	4	1	N	28310	40S ribosomal protein S6 OS=Brassica oleracea var. oleracea PE=3 SV=1
880	tr|A0A0D3DI26|A0A0D3DI26_BRAOL	71.32	22	5	3	Y	34079	Uncharacterized protein OS=Brassica oleracea var. oleracea PE=4 SV=1
1009	tr|A0A0D3CB04|A0A0D3CB04_BRAOL	71.27	8	3	1	Y	59573	Uncharacterized protein OS=Brassica oleracea var. oleracea PE=4 SV=1
1011	tr|A0A0D3DWU7|A0A0D3DWU7_BRAOL	71.27	8	3	1	Y	60294	Uncharacterized protein OS=Brassica oleracea var. oleracea PE=4 SV=1
1201	tr|A0A0D3CNF6|A0A0D3CNF6_BRAOL	71.17	18	4	3	N	29314	Uncharacterized protein OS=Brassica oleracea var. oleracea PE=4 SV=1
1167	Q42641|NLTPA_BRAOT	71.17	31	3	3	Y	11911	Non-specific lipid-transfer protein A OS=Brassica oleracea var. italica GN=WAX9A PE=3 SV=1
1168	tr|A0A0D2ZX73|A0A0D2ZX73_BRAOL	71.17	31	3	3	Y	11822	Non-specific lipid-transfer protein OS=Brassica oleracea var. oleracea PE=3 SV=1
975	tr|A0A0D3BZB9|A0A0D3BZB9_BRAOL	70.98	22	4	4	Y	39569	Uncharacterized protein OS=Brassica oleracea var. oleracea PE=4 SV=1
1461	tr|A0A0D3DQE3|A0A0D3DQE3_BRAOL	70.8	13	3	3	Y	23222	Uncharacterized protein OS=Brassica oleracea var. oleracea PE=4 SV=1
1083	tr|A0A0D3DGN3|A0A0D3DGN3_BRAOL	70.73	10	3	3	N	57801	Uncharacterized protein OS=Brassica oleracea var. oleracea GN=HCF101 PE=3 SV=1
1097	tr|A0A0D3C630|A0A0D3C630_BRAOL	70.49	14	3	3	N	22910	Uncharacterized protein OS=Brassica oleracea var. oleracea PE=4 SV=1
1063	tr|A0A0D3ACH8|A0A0D3ACH8_BRAOL	70.44	29	3	3	Y	17132	Uncharacterized protein (Fragment) OS=Brassica oleracea var. oleracea PE=3 SV=1
1115	tr|A0A0D3BC13|A0A0D3BC13_BRAOL	70.44	39	3	3	Y	12218	Uncharacterized protein OS=Brassica oleracea var. oleracea PE=3 SV=1
1116	tr|A0A0D3CW24|A0A0D3CW24_BRAOL	70.44	39	3	3	Y	12218	Uncharacterized protein OS=Brassica oleracea var. oleracea PE=3 SV=1
1117	tr|A0A0D3D1G5|A0A0D3D1G5_BRAOL	70.44	31	3	3	Y	15847	Uncharacterized protein (Fragment) OS=Brassica oleracea var. oleracea PE=3 SV=1
1119	tr|A0A0D3BTL0|A0A0D3BTL0_BRAOL	70.26	15	3	3	N	41042	Uncharacterized protein OS=Brassica oleracea var. oleracea PE=4 SV=1
1174	tr|A0A0D3B461|A0A0D3B461_BRAOL	70.26	16	3	3	N	38635	Uncharacterized protein OS=Brassica oleracea var. oleracea PE=4 SV=1
899	tr|A0A0D3AYU8|A0A0D3AYU8_BRAOL	69.99	7	4	4	N	69159	Succinate dehydrogenase [ubiquinone] flavoprotein subunit, mitochondrial OS=Brassica oleracea var. oleracea PE=3 SV=1
898	tr|A0A0D3E2L9|A0A0D3E2L9_BRAOL	69.99	7	4	4	N	69065	Succinate dehydrogenase [ubiquinone] flavoprotein subunit, mitochondrial OS=Brassica oleracea var. oleracea PE=3 SV=1
897	tr|A0A0D3D8D6|A0A0D3D8D6_BRAOL	69.99	8	4	4	N	68873	Succinate dehydrogenase [ubiquinone] flavoprotein subunit, mitochondrial OS=Brassica oleracea var. oleracea PE=3 SV=1
1051	tr|A0A0D3DZC0|A0A0D3DZC0_BRAOL	69.85	11	3	3	Y	46622	Pyruvate dehydrogenase E1 component subunit alpha OS=Brassica oleracea var. oleracea PE=4 SV=1
1057	tr|A0A0D3DZB7|A0A0D3DZB7_BRAOL	69.85	14	3	3	Y	36803	Pyruvate dehydrogenase E1 component subunit alpha OS=Brassica oleracea var. oleracea PE=4 SV=1
1445	tr|A0A0D3C3W8|A0A0D3C3W8_BRAOL	69.84	14	3	3	N	26928	Uncharacterized protein OS=Brassica oleracea var. oleracea PE=4 SV=1
1041	tr|A0A0D3C9Q0|A0A0D3C9Q0_BRAOL	69.57	10	3	3	N	43944	Uncharacterized protein OS=Brassica oleracea var. oleracea PE=4 SV=1
785	tr|A0A0D3D1E1|A0A0D3D1E1_BRAOL	69.49	18	5	5	N	55782	Protein disulfide-isomerase OS=Brassica oleracea var. oleracea PE=3 SV=1
1035	tr|A0A0D3CNY8|A0A0D3CNY8_BRAOL	69.45	11	3	3	Y	42449	Uncharacterized protein OS=Brassica oleracea var. oleracea PE=3 SV=1
1463	tr|A0A0H3XZT6|A0A0H3XZT6_BRAOC	69.43	30	3	3	Y	13585	50S ribosomal protein L14, chloroplastic OS=Brassica oleracea var. capitata GN=rpl14 PE=3 SV=1
1464	tr|A0A191SEY7|A0A191SEY7_BRANI	69.43	30	3	3	Y	13581	50S ribosomal protein L14, chloroplastic OS=Brassica nigra GN=rpl14 PE=3 SV=1
979	tr|A0A0D3E6A7|A0A0D3E6A7_BRAOL	69.23	24	4	4	Y	27468	Uncharacterized protein OS=Brassica oleracea var. oleracea PE=4 SV=1
780	tr|A0A0D3E128|A0A0D3E128_BRAOL	69.22	11	5	5	N	59649	Glutathione synthetase OS=Brassica oleracea var. oleracea PE=3 SV=1
1155	tr|A0A0D3A1T5|A0A0D3A1T5_BRAOL	68.85	11	4	2	Y	45259	Uncharacterized protein OS=Brassica oleracea var. oleracea PE=3 SV=1
877	tr|A0A0D3DK23|A0A0D3DK23_BRAOL	68.8	20	4	4	N	29963	Uncharacterized protein OS=Brassica oleracea var. oleracea PE=4 SV=1
878	tr|A0A0D3CFI5|A0A0D3CFI5_BRAOL	68.8	20	4	4	N	29945	Uncharacterized protein OS=Brassica oleracea var. oleracea PE=4 SV=1
957	tr|A0A0D3CZV7|A0A0D3CZV7_BRAOL	68.63	26	5	5	Y	31077	Uncharacterized protein OS=Brassica oleracea var. oleracea PE=4 SV=1
1103	tr|A0A0D3DEC3|A0A0D3DEC3_BRAOL	68.63	8	3	1	Y	65920	Uncharacterized protein (Fragment) OS=Brassica oleracea var. oleracea PE=4 SV=1
902	tr|A0A0D3CZE5|A0A0D3CZE5_BRAOL	68.61	10	5	5	N	99323	Uncharacterized protein OS=Brassica oleracea var. oleracea GN=ATAMY3 PE=4 SV=1
945	tr|A0A0D3DW52|A0A0D3DW52_BRAOL	68.53	11	5	4	N	58562	Uncharacterized protein OS=Brassica oleracea var. oleracea PE=4 SV=1
1104	tr|A0A0D3DM48|A0A0D3DM48_BRAOL	68.51	8	3	1	Y	58799	Importin subunit alpha OS=Brassica oleracea var. oleracea PE=3 SV=1
1187	tr|A0A0D3BJF9|A0A0D3BJF9_BRAOL	68.5	10	3	3	Y	40675	Uncharacterized protein OS=Brassica oleracea var. oleracea GN=SAMC1 PE=3 SV=1
1247	tr|A0A0D3CJL5|A0A0D3CJL5_BRAOL	68.43	14	3	3	Y	27198	Uncharacterized protein OS=Brassica oleracea var. oleracea PE=4 SV=1
931	tr|A0A0D3AMQ7|A0A0D3AMQ7_BRAOL	68.32	10	4	4	N	60562	Uncharacterized protein OS=Brassica oleracea var. oleracea PE=3 SV=1
1130	tr|A0A0D3B553|A0A0D3B553_BRAOL	68.13	15	3	3	N	34192	Uncharacterized protein OS=Brassica oleracea var. oleracea GN=UBQ14 PE=4 SV=1
1129	tr|A0A0D3B7A2|A0A0D3B7A2_BRAOL	68.13	21	3	3	N	25685	Uncharacterized protein OS=Brassica oleracea var. oleracea GN=UBQ11 PE=4 SV=1
1128	tr|A0A0D3BRQ7|A0A0D3BRQ7_BRAOL	68.13	30	3	3	N	17626	Uncharacterized protein OS=Brassica oleracea var. oleracea PE=4 SV=1
1126	tr|A0A0D3B727|A0A0D3B727_BRAOL	68.13	30	3	3	N	17741	Uncharacterized protein OS=Brassica oleracea var. oleracea PE=4 SV=1
1127	tr|A0A0D3BWB1|A0A0D3BWB1_BRAOL	68.13	30	3	3	N	17755	Uncharacterized protein OS=Brassica oleracea var. oleracea PE=4 SV=1
1124	tr|A0A0D3CCQ4|A0A0D3CCQ4_BRAOL	68.13	30	3	3	N	17727	Uncharacterized protein OS=Brassica oleracea var. oleracea PE=4 SV=1
1125	tr|A0A0D3D748|A0A0D3D748_BRAOL	68.13	30	3	3	N	17753	Uncharacterized protein OS=Brassica oleracea var. oleracea PE=4 SV=1
1123	tr|A0A0D3BRG2|A0A0D3BRG2_BRAOL	68.13	31	3	3	N	17266	Uncharacterized protein OS=Brassica oleracea var. oleracea PE=4 SV=1
1122	tr|K7WLA8|K7WLA8_BRAOL	68.13	31	3	3	N	17233	Ribosomal protein S27a (Fragment) OS=Brassica oleracea GN=S27a PE=4 SV=1
1121	tr|A0A0D3BRM6|A0A0D3BRM6_BRAOL	68.13	37	3	3	N	14673	Uncharacterized protein OS=Brassica oleracea var. oleracea GN=UBQ1 PE=4 SV=1
1120	tr|A0A067ZVF1|A0A067ZVF1_BRAOV	68.13	39	3	3	N	13522	Ubiquitin (Fragment) OS=Brassica oleracea var. viridis GN=UBQ2 PE=2 SV=1
1132	tr|A0A0D3BEK5|A0A0D3BEK5_BRAOL	68.13	10	3	3	N	51206	Uncharacterized protein OS=Brassica oleracea var. oleracea GN=UBQ10 PE=4 SV=1
1131	tr|A0A0D3ACM7|A0A0D3ACM7_BRAOL	68.13	12	3	3	N	42665	Uncharacterized protein OS=Brassica oleracea var. oleracea PE=4 SV=1
1209	tr|A0A0D3CEL8|A0A0D3CEL8_BRAOL	68.04	6	3	3	N	77276	Uncharacterized protein OS=Brassica oleracea var. oleracea PE=4 SV=1
954	tr|A0A0D3AER6|A0A0D3AER6_BRAOL	67.68	12	4	4	N	44030	Uncharacterized protein OS=Brassica oleracea var. oleracea PE=4 SV=1
995	tr|A0A0D3BFM6|A0A0D3BFM6_BRAOL	67.52	13	4	4	Y	52441	Uncharacterized protein OS=Brassica oleracea var. oleracea PE=3 SV=1
1160	tr|A0A0D3E1W7|A0A0D3E1W7_BRAOL	63.39	9	3	3	Y	51647	Uncharacterized protein OS=Brassica oleracea var. oleracea PE=3 SV=1
1000	tr|A0A0D3BTP6|A0A0D3BTP6_BRAOL	67.47	17	4	2	N	21728	Peptidyl-prolyl cis-trans isomerase OS=Brassica oleracea var. oleracea GN=CYP5 PE=3 SV=1
1010	tr|A0A0D3DCM7|A0A0D3DCM7_BRAOL	67.44	20	3	3	N	23253	UMP-CMP kinase OS=Brassica oleracea var. oleracea PE=3 SV=1
1169	tr|A0A0D3B766|A0A0D3B766_BRAOL	67.3	7	3	3	N	70402	Uncharacterized protein OS=Brassica oleracea var. oleracea PE=4 SV=1
1630	tr|A0A0D3DXT1|A0A0D3DXT1_BRAOL	67.29	13	3	3	N	29882	Uncharacterized protein OS=Brassica oleracea var. oleracea PE=4 SV=1
1002	tr|A0A0D3B0Y5|A0A0D3B0Y5_BRAOL	67.25	21	4	2	N	26377	Uncharacterized protein OS=Brassica oleracea var. oleracea PE=3 SV=1
1008	tr|A0A0D3EFS7|A0A0D3EFS7_BRAOL	67.25	21	4	2	N	26775	Uncharacterized protein OS=Brassica oleracea var. oleracea PE=3 SV=1
1138	tr|A0A0D3EGW2|A0A0D3EGW2_BRAOL	67.19	8	3	3	N	58810	Carboxypeptidase (Fragment) OS=Brassica oleracea var. oleracea PE=3 SV=1
1192	tr|A0A0D3D0I8|A0A0D3D0I8_BRAOL	67.17	8	3	1	Y	51780	Uncharacterized protein OS=Brassica oleracea var. oleracea GN=ENO1 PE=3 SV=1
1030	tr|A0A0D3CJR1|A0A0D3CJR1_BRAOL	66.92	5	3	3	N	80729	Uncharacterized protein OS=Brassica oleracea var. oleracea PE=4 SV=1
1183	tr|A0A0D3BJQ8|A0A0D3BJQ8_BRAOL	66.89	10	3	2	N	72959	Uncharacterized protein OS=Brassica oleracea var. oleracea PE=3 SV=1
1108	tr|A0A0D3CAS2|A0A0D3CAS2_BRAOL	66.86	12	3	3	N	41660	Sulfurtransferase OS=Brassica oleracea var. oleracea GN=ATRDH2 PE=4 SV=1
1473	tr|A0A0D3DYD4|A0A0D3DYD4_BRAOL	66.74	21	3	2	N	20397	Superoxide dismutase [Cu-Zn] OS=Brassica oleracea var. oleracea PE=3 SV=1
896	tr|A0A0D3EE20|A0A0D3EE20_BRAOL	66.66	18	4	4	Y	35651	Uncharacterized protein OS=Brassica oleracea var. oleracea PE=4 SV=1
1409	tr|A0A0D3E035|A0A0D3E035_BRAOL	66.48	13	3	3	Y	44978	Uncharacterized protein OS=Brassica oleracea var. oleracea PE=4 SV=1
1098	P00072|CYC_FAGES	66.37	31	3	3	N	12099	Cytochrome c OS=Fagopyrum esculentum PE=1 SV=1
1099	P62773|CYC_BRAOL	66.37	31	3	3	N	12083	Cytochrome c OS=Brassica oleracea PE=1 SV=1
1100	tr|A0A0D3CCI8|A0A0D3CCI8_BRAOL	66.37	30	3	3	N	12258	Uncharacterized protein OS=Brassica oleracea var. oleracea PE=3 SV=1
1101	tr|A0A0D3D797|A0A0D3D797_BRAOL	66.37	30	3	3	N	12242	Uncharacterized protein OS=Brassica oleracea var. oleracea PE=3 SV=1
1152	tr|A0A0D3C6H1|A0A0D3C6H1_BRAOL	65.74	19	3	3	N	21597	Uncharacterized protein OS=Brassica oleracea var. oleracea PE=4 SV=1
1253	tr|A0A0D3DT06|A0A0D3DT06_BRAOL	65.68	7	3	1	N	46011	Uncharacterized protein OS=Brassica oleracea var. oleracea PE=3 SV=1
942	tr|A0A0D3A658|A0A0D3A658_BRAOL	65.65	19	4	4	N	33855	Uncharacterized protein OS=Brassica oleracea var. oleracea PE=4 SV=1
1112	tr|A0A0D3B202|A0A0D3B202_BRAOL	65.43	3	3	3	Y	123679	Uncharacterized protein OS=Brassica oleracea var. oleracea PE=4 SV=1
1111	tr|A0A0D3EDY6|A0A0D3EDY6_BRAOL	65.43	4	3	3	Y	123245	Uncharacterized protein OS=Brassica oleracea var. oleracea PE=4 SV=1
987	tr|A0A0D3C0N4|A0A0D3C0N4_BRAOL	65.41	6	3	3	N	68195	Uncharacterized protein OS=Brassica oleracea var. oleracea PE=3 SV=1
988	tr|A0A0D3CTE9|A0A0D3CTE9_BRAOL	65.41	5	3	3	N	82697	Uncharacterized protein OS=Brassica oleracea var. oleracea PE=3 SV=1
965	tr|A0A0D3DKX9|A0A0D3DKX9_BRAOL	65.21	16	4	4	N	50055	Glycerol-3-phosphate acyltransferase, chloroplastic OS=Brassica oleracea var. oleracea PE=3 SV=1
1338	tr|A0A0D3BF80|A0A0D3BF80_BRAOL	65.03	5	2	2	N	62738	Uncharacterized protein OS=Brassica oleracea var. oleracea GN=ATERS PE=3 SV=1
1077	tr|A0A0D3E2R7|A0A0D3E2R7_BRAOL	64.98	12	3	3	Y	47235	Uncharacterized protein OS=Brassica oleracea var. oleracea PE=3 SV=1
1448	tr|A0A0D3BJ90|A0A0D3BJ90_BRAOL	64.92	11	2	2	N	40322	Uncharacterized protein OS=Brassica oleracea var. oleracea PE=4 SV=1
958	tr|A0A0D3E190|A0A0D3E190_BRAOL	64.77	4	4	4	N	129737	Uncharacterized protein OS=Brassica oleracea var. oleracea PE=4 SV=1
1059	tr|A0A0D3AXI2|A0A0D3AXI2_BRAOL	60.42	3	3	3	N	127265	Uncharacterized protein OS=Brassica oleracea var. oleracea PE=4 SV=1
1248	tr|A0A0D3BJI3|A0A0D3BJI3_BRAOL	64.74	13	3	3	N	48750	Uncharacterized protein OS=Brassica oleracea var. oleracea PE=3 SV=1
1249	tr|A0A0D3A0Z6|A0A0D3A0Z6_BRAOL	64.74	12	3	3	N	51978	Uncharacterized protein OS=Brassica oleracea var. oleracea PE=3 SV=1
1095	tr|A0A0D3BFH1|A0A0D3BFH1_BRAOL	64.72	17	3	3	N	25566	Nucleoside diphosphate kinase OS=Brassica oleracea var. oleracea PE=3 SV=1
1176	tr|A0A0D3BQ24|A0A0D3BQ24_BRAOL	64.55	20	3	3	N	17105	Uncharacterized protein OS=Brassica oleracea var. oleracea PE=3 SV=1
1177	tr|A0A0D3DUP7|A0A0D3DUP7_BRAOL	64.55	20	3	3	N	17076	Uncharacterized protein OS=Brassica oleracea var. oleracea PE=3 SV=1
1178	tr|A0A0D3CV16|A0A0D3CV16_BRAOL	64.55	19	3	3	N	17712	Uncharacterized protein OS=Brassica oleracea var. oleracea PE=3 SV=1
953	tr|A0A0D3B6F7|A0A0D3B6F7_BRAOL	64.53	20	4	4	N	29028	Uncharacterized protein OS=Brassica oleracea var. oleracea PE=3 SV=1
1259	tr|A0A0D3BUK0|A0A0D3BUK0_BRAOL	64.47	14	3	3	Y	42716	Uncharacterized protein OS=Brassica oleracea var. oleracea GN=ATCDPMEK PE=3 SV=1
1181	tr|A0A0D3B8E0|A0A0D3B8E0_BRAOL	64.4	13	4	4	N	37248	Uncharacterized protein OS=Brassica oleracea var. oleracea PE=3 SV=1
1166	tr|A0A0D3A0W9|A0A0D3A0W9_BRAOL	64.36	22	3	2	Y	15985	Uncharacterized protein OS=Brassica oleracea var. oleracea PE=4 SV=1
1393	tr|A0A0D3D061|A0A0D3D061_BRAOL	64.35	13	2	2	N	33262	Uncharacterized protein OS=Brassica oleracea var. oleracea PE=4 SV=1
1013	tr|A0A0D3DPZ3|A0A0D3DPZ3_BRAOL	64.26	8	3	1	Y	62786	Uncharacterized protein OS=Brassica oleracea var. oleracea PE=4 SV=1
1147	tr|A0A0D3D9N2|A0A0D3D9N2_BRAOL	63.96	9	4	4	N	44657	Uncharacterized protein OS=Brassica oleracea var. oleracea PE=3 SV=1
1140	tr|A0A0D3AE96|A0A0D3AE96_BRAOL	63.94	18	3	1	Y	21847	Uncharacterized protein OS=Brassica oleracea var. oleracea PE=4 SV=1
1260	tr|A0A0D3B7J6|A0A0D3B7J6_BRAOL	63.89	21	3	3	N	25830	Uncharacterized protein OS=Brassica oleracea var. oleracea PE=4 SV=1
999	tr|A0A0D3DP70|A0A0D3DP70_BRAOL	63.51	10	3	3	N	33826	ATP-dependent Clp protease proteolytic subunit (Fragment) OS=Brassica oleracea var. oleracea PE=3 SV=1
1024	tr|A0A0D3CB89|A0A0D3CB89_BRAOL	63.31	5	3	2	N	67609	Uncharacterized protein OS=Brassica oleracea var. oleracea PE=3 SV=1
1255	tr|A0A0D3ACZ3|A0A0D3ACZ3_BRAOL	63.22	36	3	2	Y	17874	Uncharacterized protein OS=Brassica oleracea var. oleracea PE=4 SV=1
1218	tr|A0A0D3A546|A0A0D3A546_BRAOL	63.21	10	3	1	N	34553	Uncharacterized protein OS=Brassica oleracea var. oleracea PE=4 SV=1
996	tr|A0A0D3BD95|A0A0D3BD95_BRAOL	63.03	8	4	4	Y	61138	Uncharacterized protein OS=Brassica oleracea var. oleracea PE=4 SV=1
1211	tr|A0A0D3E0E3|A0A0D3E0E3_BRAOL	63.02	7	3	3	Y	48852	Uncharacterized protein OS=Brassica oleracea var. oleracea PE=4 SV=1
1212	D2K760|ERF1Z_BRAOB	63.02	7	3	3	Y	48818	Eukaryotic peptide chain release factor subunit 1-3 OS=Brassica oleracea var. botrytis GN=ERF1-3 PE=2 SV=1
1015	tr|A0A0D3AKL6|A0A0D3AKL6_BRAOL	63.01	4	3	3	N	106496	Probable alanine--tRNA ligase, chloroplastic OS=Brassica oleracea var. oleracea GN=EMB86 PE=3 SV=1
1230	tr|A0A0H3Y215|A0A0H3Y215_BRAOC	62.99	14	3	3	Y	26904	30S ribosomal protein S2, chloroplastic OS=Brassica oleracea var. capitata GN=rps2 PE=3 SV=1
1231	tr|A0A191SEU2|A0A191SEU2_BRANI	62.99	14	3	3	Y	26904	30S ribosomal protein S2, chloroplastic OS=Brassica nigra GN=rps2 PE=3 SV=1
1256	tr|A0A0D3E7W8|A0A0D3E7W8_BRAOL	62.89	8	3	3	N	57107	Glutamyl-tRNA(Gln) amidotransferase subunit A, chloroplastic/mitochondrial OS=Brassica oleracea var. oleracea GN=GATA PE=3 SV=1
1180	tr|A0A0D3AIU6|A0A0D3AIU6_BRAOL	62.46	16	3	1	N	26584	Uncharacterized protein OS=Brassica oleracea var. oleracea PE=3 SV=1
1378	tr|A0A0D3BK59|A0A0D3BK59_BRAOL	62.44	6	2	2	N	47260	Phosphoserine aminotransferase OS=Brassica oleracea var. oleracea GN=PSAT PE=3 SV=1
1224	tr|A0A0D3DRH8|A0A0D3DRH8_BRAOL	62.4	25	3	3	Y	17665	Uncharacterized protein OS=Brassica oleracea var. oleracea PE=3 SV=1
1225	tr|A0A0D3AXZ7|A0A0D3AXZ7_BRAOL	62.4	25	3	3	Y	17867	Uncharacterized protein OS=Brassica oleracea var. oleracea PE=3 SV=1
1226	tr|A0A0D3E1J2|A0A0D3E1J2_BRAOL	62.4	25	3	3	Y	17925	Uncharacterized protein OS=Brassica oleracea var. oleracea PE=3 SV=1
1227	tr|A0A0D3DD94|A0A0D3DD94_BRAOL	62.4	10	3	3	Y	43045	Uncharacterized protein OS=Brassica oleracea var. oleracea PE=3 SV=1
1228	tr|A0A0D3A9C6|A0A0D3A9C6_BRAOL	62.4	9	3	3	Y	51594	Uncharacterized protein (Fragment) OS=Brassica oleracea var. oleracea PE=3 SV=1
960	tr|A0A0D3D2A5|A0A0D3D2A5_BRAOL	62.39	5	4	4	N	98539	Uncharacterized protein OS=Brassica oleracea var. oleracea PE=4 SV=1
962	tr|A0A0D3DWD9|A0A0D3DWD9_BRAOL	62.39	5	4	4	N	98444	Uncharacterized protein OS=Brassica oleracea var. oleracea PE=4 SV=1
968	tr|A0A0D3E3M6|A0A0D3E3M6_BRAOL	62.39	11	4	4	N	44157	Uncharacterized protein OS=Brassica oleracea var. oleracea PE=4 SV=1
1467	tr|A0A0D3E4M2|A0A0D3E4M2_BRAOL	62.34	8	2	2	Y	33221	Uncharacterized protein OS=Brassica oleracea var. oleracea GN=NRS/ER PE=4 SV=1
1441	tr|A0A0D3C704|A0A0D3C704_BRAOL	62.3	8	3	3	N	31751	Uncharacterized protein OS=Brassica oleracea var. oleracea PE=4 SV=1
1269	tr|A0A0D3C2E9|A0A0D3C2E9_BRAOL	62.19	36	3	2	N	11847	Uncharacterized protein OS=Brassica oleracea var. oleracea PE=4 SV=1
1272	tr|A0A0D3E5T8|A0A0D3E5T8_BRAOL	62	16	3	3	N	27568	Proteasome subunit beta type OS=Brassica oleracea var. oleracea PE=3 SV=1
1273	tr|A0A0D3BUV9|A0A0D3BUV9_BRAOL	62	16	3	3	N	27544	Proteasome subunit beta type OS=Brassica oleracea var. oleracea PE=3 SV=1
1274	tr|A0A0D3A9W3|A0A0D3A9W3_BRAOL	62	16	3	3	N	27535	Proteasome subunit beta type OS=Brassica oleracea var. oleracea PE=3 SV=1
1414	tr|A0A0D3EAX6|A0A0D3EAX6_BRAOL	62	12	2	1	Y	40035	Uncharacterized protein OS=Brassica oleracea var. oleracea PE=3 SV=1
1242	tr|A0A0D3DLN8|A0A0D3DLN8_BRAOL	61.95	9	3	2	N	53739	Uncharacterized protein OS=Brassica oleracea var. oleracea PE=4 SV=1
1433	tr|A0A0D3CQL2|A0A0D3CQL2_BRAOL	61.86	10	3	3	N	30759	Uncharacterized protein OS=Brassica oleracea var. oleracea PE=3 SV=1
1293	tr|A0A0D3CZW5|A0A0D3CZW5_BRAOL	61.81	10	3	3	Y	39717	Peroxidase OS=Brassica oleracea var. oleracea PE=3 SV=1
1314	tr|A0A0D3CI19|A0A0D3CI19_BRAOL	61.39	5	2	2	N	44281	Uncharacterized protein OS=Brassica oleracea var. oleracea PE=4 SV=1
1361	tr|A0A0D3C730|A0A0D3C730_BRAOL	61.28	11	3	3	Y	33089	Translocase of chloroplast OS=Brassica oleracea var. oleracea PE=3 SV=1
1752	tr|A0A0D3E5Y5|A0A0D3E5Y5_BRAOL	61.11	12	2	2	N	17499	Uncharacterized protein OS=Brassica oleracea var. oleracea PE=3 SV=1
1179	tr|A0A0D3DUS5|A0A0D3DUS5_BRAOL	60.92	13	3	3	Y	32766	Uncharacterized protein OS=Brassica oleracea var. oleracea PE=3 SV=1
1265	tr|A0A0D3BQK6|A0A0D3BQK6_BRAOL	60.7	16	3	3	Y	26918	Uncharacterized protein OS=Brassica oleracea var. oleracea GN=PPL2 PE=4 SV=1
1263	tr|A0A0D3CAX0|A0A0D3CAX0_BRAOL	60.66	4	3	3	N	75206	Uncharacterized protein OS=Brassica oleracea var. oleracea PE=4 SV=1
1019	tr|A0A0D3AAX8|A0A0D3AAX8_BRAOL	60.65	8	3	3	Y	64709	Uncharacterized protein OS=Brassica oleracea var. oleracea PE=3 SV=1
1267	tr|A0A0D3E1R0|A0A0D3E1R0_BRAOL	60.61	13	3	3	N	42433	Uncharacterized protein OS=Brassica oleracea var. oleracea PE=4 SV=1
1232	tr|A0A0D3AT05|A0A0D3AT05_BRAOL	60.55	19	3	3	N	25362	Glutathione peroxidase OS=Brassica oleracea var. oleracea GN=ATGPX6 PE=3 SV=1
981	tr|A0A0D3BL07|A0A0D3BL07_BRAOL	60.55	9	4	4	N	54322	Uncharacterized protein OS=Brassica oleracea var. oleracea PE=4 SV=1
1275	tr|A0A0D3CJZ8|A0A0D3CJZ8_BRAOL	60.48	5	3	3	N	84091	Uncharacterized protein OS=Brassica oleracea var. oleracea PE=3 SV=1
1284	tr|A0A0D3C872|A0A0D3C872_BRAOL	60.06	8	2	2	N	42725	Uncharacterized protein OS=Brassica oleracea var. oleracea PE=4 SV=1
1471	tr|A0A0D3EAP2|A0A0D3EAP2_BRAOL	59.9	9	2	2	Y	29531	Uncharacterized protein OS=Brassica oleracea var. oleracea PE=4 SV=1
1028	tr|A0A0D3BR44|A0A0D3BR44_BRAOL	59.79	15	3	3	N	34813	Uncharacterized protein OS=Brassica oleracea var. oleracea PE=4 SV=1
1040	tr|A0A0D3E4P7|A0A0D3E4P7_BRAOL	59.44	7	3	3	N	68130	Uncharacterized protein (Fragment) OS=Brassica oleracea var. oleracea PE=4 SV=1
1026	tr|A0A0D3AK98|A0A0D3AK98_BRAOL	59.43	12	4	4	N	57303	Uncharacterized protein OS=Brassica oleracea var. oleracea PE=3 SV=1
1027	tr|A0A0D3EDN2|A0A0D3EDN2_BRAOL	59.43	12	4	4	N	57310	Uncharacterized protein OS=Brassica oleracea var. oleracea PE=3 SV=1
1229	tr|A0A0D3C165|A0A0D3C165_BRAOL	59.33	10	3	3	Y	48588	Uncharacterized protein OS=Brassica oleracea var. oleracea PE=3 SV=1
1300	tr|A0A0D3AYA5|A0A0D3AYA5_BRAOL	59.18	10	2	2	Y	26103	Uncharacterized protein OS=Brassica oleracea var. oleracea PE=4 SV=1
1478	tr|A0A0D3C6A0|A0A0D3C6A0_BRAOL	59.03	27	2	2	N	14984	Uncharacterized protein OS=Brassica oleracea var. oleracea GN=CHL-CPN10 PE=3 SV=1
1572	tr|A0A0D3A2N7|A0A0D3A2N7_BRAOL	58.86	14	3	3	Y	29022	Uncharacterized protein (Fragment) OS=Brassica oleracea var. oleracea PE=4 SV=1
1037	tr|C0LLV5|C0LLV5_BRAOL	58.85	5	3	3	N	85313	Chloroplast carboxyltransferase alpha subunit isoform 2 OS=Brassica oleracea GN=accA2 PE=3 SV=1
1038	tr|A0A0D3BR07|A0A0D3BR07_BRAOL	58.85	5	3	3	N	85551	Uncharacterized protein OS=Brassica oleracea var. oleracea PE=3 SV=1
1332	tr|A0A0D3E9G1|A0A0D3E9G1_BRAOL	58.74	12	2	2	N	26765	Uncharacterized protein OS=Brassica oleracea var. oleracea PE=4 SV=1
1280	tr|A0A0D3C5V1|A0A0D3C5V1_BRAOL	58.62	4	2	2	N	66298	Uncharacterized protein OS=Brassica oleracea var. oleracea PE=4 SV=1
1376	tr|A0A0D3DU66|A0A0D3DU66_BRAOL	58.62	4	2	2	N	65615	Uncharacterized protein OS=Brassica oleracea var. oleracea PE=4 SV=1
1454	tr|A0A0D3CUM1|A0A0D3CUM1_BRAOL	58.62	4	2	2	N	65048	Uncharacterized protein OS=Brassica oleracea var. oleracea PE=4 SV=1
1434	tr|A0A0D3B7A1|A0A0D3B7A1_BRAOL	58.59	5	2	2	Y	75031	Beta-galactosidase OS=Brassica oleracea var. oleracea PE=3 SV=1
1581	tr|A0A0D3BU47|A0A0D3BU47_BRAOL	58.59	4	2	2	Y	92052	Beta-galactosidase OS=Brassica oleracea var. oleracea PE=3 SV=1
1245	tr|A0A0D3C387|A0A0D3C387_BRAOL	58.53	24	3	3	N	24228	Uncharacterized protein OS=Brassica oleracea var. oleracea PE=3 SV=1
1246	tr|B2D2J8|B2D2J8_BRAOL	58.53	10	3	3	N	59117	Glutathione S-transferase OS=Brassica oleracea GN=B67C16.10 PE=3 SV=1
1879	tr|A0A0D3DJR5|A0A0D3DJR5_BRAOL	58.34	12	2	2	N	18731	Uncharacterized protein OS=Brassica oleracea var. oleracea PE=3 SV=1
1206	tr|A0A0D3BW68|A0A0D3BW68_BRAOL	58.22	9	3	3	N	47655	Uncharacterized protein OS=Brassica oleracea var. oleracea PE=3 SV=1
1366	tr|A0A0D3CAM9|A0A0D3CAM9_BRAOL	58.13	8	2	1	Y	51410	40S ribosomal protein S12 OS=Brassica oleracea var. oleracea PE=3 SV=1
1460	tr|A0A0D3BSV5|A0A0D3BSV5_BRAOL	58.13	8	2	1	Y	46251	40S ribosomal protein S12 OS=Brassica oleracea var. oleracea PE=3 SV=1
1459	tr|A0A0D3DPU6|A0A0D3DPU6_BRAOL	58.13	24	2	1	Y	15422	40S ribosomal protein S12 OS=Brassica oleracea var. oleracea PE=3 SV=1
1458	tr|A0A0D3DX22|A0A0D3DX22_BRAOL	58.13	24	2	1	Y	15339	40S ribosomal protein S12 OS=Brassica oleracea var. oleracea PE=3 SV=1
1401	tr|A0A0D3EHG5|A0A0D3EHG5_BRAOL	57.94	11	3	2	Y	27971	Uncharacterized protein OS=Brassica oleracea var. oleracea PE=4 SV=1
1294	tr|A0A0D3EB11|A0A0D3EB11_BRAOL	57.83	13	2	2	N	24728	Uncharacterized protein OS=Brassica oleracea var. oleracea PE=4 SV=1
1493	tr|A0A0D3B3I1|A0A0D3B3I1_BRAOL	57.83	14	2	2	N	21934	Uncharacterized protein OS=Brassica oleracea var. oleracea PE=3 SV=1
1492	tr|A0A0D3AM61|A0A0D3AM61_BRAOL	57.83	14	2	2	N	21775	Uncharacterized protein OS=Brassica oleracea var. oleracea PE=3 SV=1
1574	tr|A0A0D3BMD0|A0A0D3BMD0_BRAOL	57.78	12	2	2	Y	29585	Uncharacterized protein OS=Brassica oleracea var. oleracea PE=4 SV=1
1380	tr|A0A0D3ANA7|A0A0D3ANA7_BRAOL	57.66	5	2	2	N	46021	Isocitrate dehydrogenase [NADP] OS=Brassica oleracea var. oleracea PE=3 SV=1
1381	tr|A0A0D3CYA3|A0A0D3CYA3_BRAOL	57.66	5	2	2	N	45993	Isocitrate dehydrogenase [NADP] OS=Brassica oleracea var. oleracea PE=3 SV=1
1484	tr|A0A0D3CUK9|A0A0D3CUK9_BRAOL	57.66	6	2	2	N	36992	Uncharacterized protein (Fragment) OS=Brassica oleracea var. oleracea PE=4 SV=1
1490	tr|A0A0D2ZQQ0|A0A0D2ZQQ0_BRAOL	57.66	5	2	2	N	46885	Isocitrate dehydrogenase [NADP] OS=Brassica oleracea var. oleracea PE=3 SV=1
1494	tr|Q43404|Q43404_BRAOL	57.62	10	2	2	Y	36388	ACC oxidase OS=Brassica oleracea PE=2 SV=1
1495	tr|A0A0D3E4U6|A0A0D3E4U6_BRAOL	57.62	10	2	2	Y	36388	Uncharacterized protein OS=Brassica oleracea var. oleracea PE=3 SV=1
1408	tr|A0A0D3BG92|A0A0D3BG92_BRAOL	57.49	8	2	2	Y	38616	Uncharacterized protein OS=Brassica oleracea var. oleracea PE=4 SV=1
1385	tr|A0A0D3CAZ7|A0A0D3CAZ7_BRAOL	57.46	3	2	2	N	108613	Uncharacterized protein OS=Brassica oleracea var. oleracea PE=3 SV=1
1533	tr|A0A0D3DPY8|A0A0D3DPY8_BRAOL	57.46	3	2	2	N	107465	Uncharacterized protein OS=Brassica oleracea var. oleracea PE=3 SV=1
1391	tr|A0A0D3DZ53|A0A0D3DZ53_BRAOL	57.31	19	2	1	Y	19665	Uncharacterized protein OS=Brassica oleracea var. oleracea GN=ATHM1 PE=4 SV=1
1258	tr|A0A0D3D2J1|A0A0D3D2J1_BRAOL	57.28	35	3	3	N	14042	Profilin OS=Brassica oleracea var. oleracea PE=3 SV=1
1597	tr|A0A0D3DWF6|A0A0D3DWF6_BRAOL	51.45	18	2	2	N	14016	Profilin OS=Brassica oleracea var. oleracea PE=3 SV=1
1598	tr|A0A0D3E3J2|A0A0D3E3J2_BRAOL	51.45	18	2	2	N	14059	Profilin OS=Brassica oleracea var. oleracea PE=3 SV=1
1491	tr|A0A0D3DBA0|A0A0D3DBA0_BRAOL	57.2	8	2	2	Y	29713	Proteasome subunit beta type OS=Brassica oleracea var. oleracea PE=3 SV=1
1499	tr|A0A0D3AW76|A0A0D3AW76_BRAOL	57.2	7	2	2	Y	36188	Uncharacterized protein OS=Brassica oleracea var. oleracea PE=3 SV=1
1360	tr|A0A0D3DW57|A0A0D3DW57_BRAOL	56.92	11	2	1	N	16128	Uncharacterized protein OS=Brassica oleracea var. oleracea PE=4 SV=1
1474	tr|A0A0D3C112|A0A0D3C112_BRAOL	56.92	11	2	1	N	16372	Uncharacterized protein OS=Brassica oleracea var. oleracea PE=4 SV=1
1200	tr|A0A0D2ZVJ9|A0A0D2ZVJ9_BRAOL	56.78	33	3	3	N	15561	Uncharacterized protein OS=Brassica oleracea var. oleracea GN=OEP16 PE=4 SV=1
1235	tr|A0A0D2ZSM3|A0A0D2ZSM3_BRAOL	56.69	16	3	3	N	22934	Uncharacterized protein OS=Brassica oleracea var. oleracea PE=3 SV=1
1250	tr|A0A0D3CN62|A0A0D3CN62_BRAOL	56.64	16	3	3	Y	29014	Uncharacterized protein OS=Brassica oleracea var. oleracea PE=4 SV=1
1496	tr|A0A0D3CVI5|A0A0D3CVI5_BRAOL	56.34	7	2	2	N	34372	Uncharacterized protein OS=Brassica oleracea var. oleracea PE=3 SV=1
1477	tr|A0A0D3B4H9|A0A0D3B4H9_BRAOL	56.07	24	2	1	Y	15429	40S ribosomal protein S12 OS=Brassica oleracea var. oleracea PE=3 SV=1
1476	tr|A0A0D3C3L1|A0A0D3C3L1_BRAOL	56.07	24	2	1	Y	15359	40S ribosomal protein S12 OS=Brassica oleracea var. oleracea PE=3 SV=1
1285	tr|A0A0D3BEB8|A0A0D3BEB8_BRAOL	55.96	14	2	2	N	23440	Uncharacterized protein OS=Brassica oleracea var. oleracea PE=4 SV=1
1479	tr|A0A0D3BLC5|A0A0D3BLC5_BRAOL	55.9	9	2	1	N	29807	40S ribosomal protein S3a OS=Brassica oleracea var. oleracea PE=3 SV=1
1890	tr|A0A0D3ALZ7|A0A0D3ALZ7_BRAOL	55.82	4	2	2	N	44637	Uncharacterized protein OS=Brassica oleracea var. oleracea PE=3 SV=1
1891	tr|B5T070|B5T070_BRAOB	55.82	4	2	2	N	44637	Chloroplast FtsZ1-1 OS=Brassica oleracea var. botrytis GN=ftsZ1-1 PE=2 SV=1
1889	tr|A0A0D3EBA1|A0A0D3EBA1_BRAOL	55.82	5	2	2	N	34030	Uncharacterized protein OS=Brassica oleracea var. oleracea PE=3 SV=1
1233	tr|A0A0D3BW71|A0A0D3BW71_BRAOL	55.8	15	3	3	N	29174	Uncharacterized protein OS=Brassica oleracea var. oleracea PE=4 SV=1
1234	tr|A0A0D3CVE9|A0A0D3CVE9_BRAOL	55.8	10	3	3	N	45255	Uncharacterized protein OS=Brassica oleracea var. oleracea PE=4 SV=1
1239	tr|A0A0D3BNJ7|A0A0D3BNJ7_BRAOL	55.8	5	3	3	N	88425	Uncharacterized protein OS=Brassica oleracea var. oleracea PE=4 SV=1
1589	tr|A0A0D3BEU9|A0A0D3BEU9_BRAOL	55.79	13	2	2	N	19179	Uncharacterized protein OS=Brassica oleracea var. oleracea PE=3 SV=1
1240	tr|A0A0D3DBS9|A0A0D3DBS9_BRAOL	55.73	13	3	3	Y	28639	Uncharacterized protein OS=Brassica oleracea var. oleracea PE=4 SV=1
1324	tr|A0A0D3EDG7|A0A0D3EDG7_BRAOL	55.67	7	2	2	Y	46387	Uncharacterized protein OS=Brassica oleracea var. oleracea PE=3 SV=1
1325	tr|A0A0D3EDG5|A0A0D3EDG5_BRAOL	55.67	6	2	2	Y	51904	Uncharacterized protein (Fragment) OS=Brassica oleracea var. oleracea PE=3 SV=1
1271	tr|A0A0D3B2S2|A0A0D3B2S2_BRAOL	55.59	15	3	1	Y	21763	Peptidyl-prolyl cis-trans isomerase OS=Brassica oleracea var. oleracea PE=3 SV=1
1328	tr|A0A0D3BZV5|A0A0D3BZV5_BRAOL	55.27	16	2	2	Y	19249	Uncharacterized protein OS=Brassica oleracea var. oleracea PE=4 SV=1
1383	tr|A0A0D3AHD4|A0A0D3AHD4_BRAOL	55.2	10	2	2	N	31273	Chlorophyll a-b binding protein, chloroplastic OS=Brassica oleracea var. oleracea GN=LHCB4.1 PE=3 SV=1
1384	tr|A0A0D3CLT0|A0A0D3CLT0_BRAOL	55.2	10	2	2	N	31183	Chlorophyll a-b binding protein, chloroplastic OS=Brassica oleracea var. oleracea GN=LHCB4.2 PE=3 SV=1
1544	tr|A0A0D3E147|A0A0D3E147_BRAOL	55	12	2	2	N	20811	Uncharacterized protein OS=Brassica oleracea var. oleracea PE=4 SV=1
1545	tr|A0A0D3B9T8|A0A0D3B9T8_BRAOL	55	12	2	2	N	21011	Uncharacterized protein OS=Brassica oleracea var. oleracea PE=4 SV=1
1546	tr|A0A0D3AFG9|A0A0D3AFG9_BRAOL	55	12	2	2	N	20952	Uncharacterized protein OS=Brassica oleracea var. oleracea PE=4 SV=1
1547	tr|A0A0D3AXB3|A0A0D3AXB3_BRAOL	55	12	2	2	N	20798	Uncharacterized protein OS=Brassica oleracea var. oleracea PE=4 SV=1
1548	tr|A0A0D3AP78|A0A0D3AP78_BRAOL	55	11	2	2	N	23248	Uncharacterized protein OS=Brassica oleracea var. oleracea PE=4 SV=1
1488	tr|A0A0D3E2E7|A0A0D3E2E7_BRAOL	54.9	9	2	2	N	28387	Uncharacterized protein OS=Brassica oleracea var. oleracea PE=4 SV=1
1526	tr|A0A0D3D4D6|A0A0D3D4D6_BRAOL	54.76	7	2	2	Y	39038	Methylthioribose-1-phosphate isomerase OS=Brassica oleracea var. oleracea PE=3 SV=1
1236	tr|A0A0D3DT25|A0A0D3DT25_BRAOL	54.63	9	4	4	N	60534	Uncharacterized protein OS=Brassica oleracea var. oleracea PE=3 SV=1
1419	tr|A0A0D3BDF2|A0A0D3BDF2_BRAOL	54.63	5	2	2	N	74896	Uncharacterized protein OS=Brassica oleracea var. oleracea GN=EMB2761 PE=3 SV=1
1498	tr|A0A0D3CTN5|A0A0D3CTN5_BRAOL	54.53	8	2	2	Y	39433	Uncharacterized protein OS=Brassica oleracea var. oleracea PE=3 SV=1
1497	tr|A0A0D3BR82|A0A0D3BR82_BRAOL	54.53	8	2	2	Y	39835	Uncharacterized protein OS=Brassica oleracea var. oleracea PE=3 SV=1
1289	tr|A0A0D3E1K3|A0A0D3E1K3_BRAOL	54.44	9	2	2	N	34353	Uncharacterized protein OS=Brassica oleracea var. oleracea PE=4 SV=1
1848	tr|A0A0D3C8A4|A0A0D3C8A4_BRAOL	54.43	9	2	1	Y	28291	Uncharacterized protein OS=Brassica oleracea var. oleracea PE=4 SV=1
1279	tr|A0A0D3C6Q7|A0A0D3C6Q7_BRAOL	54.42	5	2	2	N	55264	Uncharacterized protein OS=Brassica oleracea var. oleracea PE=3 SV=1
[truncated: 1,695 more rows]
